# Supplementary material for: Sliding scale HCG trigger yields equivalent pregnancy outcomes and reduces ovarian hyperstimulation syndrome: Analysis of 10,427 IVF-ICSI cycles
Source: PLoS One. 2017 Apr 25;12(4):e0176019. doi: 10.1371/journal.pone.0176019 (PMC5404765; doi:10.1371/journal.pone.0176019)
Supplement: S1 File — Dataset of all 10,427 IVF/ICSI cycles included in the study. (XLS) [file pone.0176019.s001.xls]

## Sheet: 2004-2005
Row #	Age @ Retrieval	SART Gravidity	SART Parity	Diagnosis	Weight (lbs)	Height (cm)	BMI	Previous IVF	HCG Dose	Protocol	Start dose	E2 @ HCG	E2 @ Post HCG	LH post HCG	BHCG @ Post HCG	Peak FHs	Peak Sacs	FSH @ Start	Peak ES	Cycle Outcome	Preg Outcome	Live birth/retrieval (yes/no)	Clinical pregnancy (yes/no)	Cancel	Retrieval (Yes/No)	Transfer (Yes/No)	No Transfer	Retrieval Day	Total Frozen	Transfer Day	Total Transf	Grade	Harvested	Mature	2PN	E2 trigger/harvested	E2 trigger/mature oocyte	% maturity	PGD	Days of Stim	Total gonadotropins
5394	37	0	0	Male	77	150	15.5556	0	3300	LDL	225	2874	3513		295			6.96	14.1	Not Pregnant		no	no		Yes	Yes		14	3	3	2	2	8	7	6	359.25	410.571	0.875	n	10	1725
2724	35	2	1	Male	104	172	15.887	4	3300	E2 Patch Ganirelix/Microflare	600	3308	3858		110	3	3		11	Clinical Intrauterine Gestation	Live Birth	yes	yes		Yes	Yes		14	0	2	3	2	7	4	3	472.571	827	0.571429	n	11	4575
105	40	1	0	DOR	78	147	16.197	2	3300	OCP Microdose	600	3855	3574		173			7.62	5.5	Not Pregnant		no	no		Yes	Yes		12	0	3	4	2	11	10	10	350.455	385.5	0.909091	n	7	2087.5
11166	36	0	0	Idio	92	160	16.4062	0	3300	LDL	300	3249	3642		474	1	1	5.03	11.2	Clinical Intrauterine Gestation	Live Birth	yes	yes		Yes	Yes		12	4	5	1	7	10	7	6	324.9	464.143	0.7	n	8	1235.5
7875	27	0	0		101	167	16.494	1	3300	OCP/Lupron	100	3642	2128		57.7			3.04	13.6			no	no		Yes	No	PGD - Affected Embryos	16					10	7	7	364.2	520.286	0.7	y	12	975
3509	37	0	0	Male	103	167	16.8525	0	3300	LDL	150	3297	4407		150			5.41	10	Not Pregnant		no	no		Yes	Yes		13	0	5	1	7	26	14	11	126.808	235.5	0.538462	n	9	1200
7188	28	0	0	DOR	103	167	16.8525	3	3300	OCP/Lupron	75	4216	4211		86.2	1	1	2.8	13.2	Clinical Intrauterine Gestation	Live Birth	yes	yes		Yes	Yes		14	0	5	2	7	16	16	16	263.5	263.5	1	y	10	775
4013	35	1	0	Idio	102	165	16.8962	0	3300	LDL	300	2916	2963		401			3.44	11.8	Not Pregnant		no	no		Yes	Yes		14	0	3	3	2.5	11	6	4	265.091	486	0.545455	n	10	2775
5459	25	0	0	Male	117	177	16.9172		3300	OCP/Lupron	225	3651	4814		358			4.41	13.1			no	no		Yes	No	No Embryo Development	11					13	9	1	280.846	405.667	0.692308	n	7	1075
2176	31	3	1	DOR	105	167	17.2111	4	3300	OCP/Lupron	75	3429	3734		85.2			4.9	12.1	Not Pregnant		no	no		Yes	Yes		16	0	5	1	7	18	16	14	190.5	214.312	0.888889	y	12	1000
2794	31	2	1	DOR	105	167	17.2111	3	3300	OCP/Lupron	75	3175	4186		125	0	1	3	11.4	Clinical Intrauterine Gestation	Spontaneous Abortion	no	no		Yes	Yes		13	0	5	2	7	25	24	19	127	132.292	0.96	y	9	750
5665	36	0	0	Tubal	82	147	17.2487		3300	OCP/Lupron	150	3594	5369		403	1	1	6.16	16	Clinical Intrauterine Gestation	Spontaneous Abortion	no	yes		Yes	Yes		16	2	3	2	1	9	8	5	399.333	449.25	0.888889	n	12	1225
9738	31	0	0	Male	110	169	17.5064	0	3300	Lupron	187	2535	3361		110			2.06	5.2	Not Pregnant		no	no		Yes	Yes		13	0	3	2	2	15	12	6	169	211.25	0.8	n	9	1549
11281	33	3	0		100	160	17.5781	5	3300	OCP/Lupron	150	3627	4731		76	1	1	0.68	11.7	Clinical Intrauterine Gestation	Live Birth	yes	yes		Yes	Yes		14	0	3	4	2	20	19	18	181.35	190.895	0.95	n	10	1312.5
10760	32	0	0	Tubal	100	160	17.5781	0	3300	Lupron	300	2788	3686		120	1	1	2.48	9.7	Clinical Intrauterine Gestation	Live Birth	yes	yes		Yes	Yes		13	0	3	2	2	10	3	2	278.8	929.333	0.3	n	9	1875
3146	28	0	0		99	160	17.5781		3300	OCP/No Lupron/Gani	150	3445	3994	1.18	169			8.27	15.1			no	no		Yes	No	Cryo for r/o OHSS	11	12				31	27	23	111.129	127.593	0.870968	n	8	1100
3764	41	2	0	Tubal	112	170	17.6156	8	3300	No Lupron/Ganirelix	225	2500	2495	73.8	281	1	1		9.4	Clinical Intrauterine Gestation	Spontaneous Abortion	no	yes		Yes	Yes		15	0	3	4	1	18	15	12	138.889	166.667	0.833333	n	12	2250
3817	30	0	0	Male	105	165	17.6309		3300	LDL	225	2638	3221		102			2.63	11.7	Biochemical		no	no		Yes	Yes		12	2	3	3	1.5	22	17	15	119.909	155.176	0.772727	n	8	1650
9235	35	0	0		113	170	17.6471		3300	OCP/Lupron	225	2857	3534		216	2	2	1.42	9.4	Clinical Intrauterine Gestation	Live Birth	yes	yes		Yes	Yes		14	8	5	2	7	19	18	18	150.368	158.722	0.947368	n	10	1587.5
6183	29	0	0		112	170	17.6471		3300	No Lupron/Ganirelix	225	3053	3410		78.8	1	1	1.2	10.7	Clinical Intrauterine Gestation	Live Birth	yes	yes		Yes	Yes		15	4	5	2	7	20	19	15	152.65	160.684	0.95	y	12	2287.5
2825	31	1	1	PGD	112	170	17.6471	1	3300	OCP/No Lupron/Gani	225	2727	2584		165	1	1	14.3	12.2	Clinical Intrauterine Gestation	Live Birth	yes	yes		Yes	Yes		14	0	5	2	7	17	12	9	160.412	227.25	0.705882	y	11	2250
5157	41	0	0		98	157	17.8506		3300	No Lupron/Ganirelix	600	2936	3780	2.99	185			9.33	10.6	Not Pregnant		no	no		Yes	Yes		12	0	3	4	2	15	13	8	195.733	225.846	0.866667	n	9	3275
5335	27	1	1	Multi	110	167	17.9282	2	3300	OCP/Lupron	112	2352	2973		189			1.02	9.4			no	no		Yes	No	Freeze All	12	2				25	21	8	94.08	112	0.84	n	8	678
640	37	1	0		110	167	17.9282	1	3300	E2 Patch Ganirelix/Microflare	525	3252	3260		139			3.71	12.4	Not Pregnant		no	no		Yes	Yes		16	0	3	4	1.5	11	10	6	295.636	325.2	0.909091	n	12	4475
12	37	1	0	Tubal	111	167	17.9282	1	3300	E2 Patch Ganirelix/Microflare	525	4624	4579		142			4.3	11.1	Not Pregnant		no	no		Yes	Yes		14	0	3	4	2	17	13	4	272	355.692	0.764706	n	11	2800
10191	23	0	0		110	167	17.9282	0	3300	OCP/Lupron	112.5	2324	3351		180	1	1	1		Clinical Intrauterine Gestation	Live Birth	yes	yes		Yes	Yes		12	0	3	2	1.5	17	12	12	136.706	193.667	0.705882	n	8	560.5
419	31	0	0	Male	111	167	17.9282		3300	OCP/No Lupron/Gani	300	2984	3739	2.18	319	1	1	5.04	13	Clinical Intrauterine Gestation	ongoing	yes	yes		Yes	Yes		11	2	3	2	2	14	12	9	213.143	248.667	0.857143	n	8	1362.5
8900	31	0	0	Multi	102	160	17.9688	0	3300	OCP/Lupron	225	2816	2859		164			1.57	8.1	Not Pregnant		no	no		Yes	Yes		17	6	5	2	7	23	22	16	122.435	128	0.956522	n	13	2450
6725	27	1	0	Multi	115	170	17.9931		3300	OCP/Lupron	100	3833	2839		148			5.15	10.9			no	no		Yes	No	No Embryo Development	12					9	2	1	425.889	1916.5	0.222222	n	8	542
7856	27	0	0	Male	107	165	17.9982	0	3300	OCP/Lupron	183	3131	3425		291	2	2	4.15	14	Clinical Intrauterine Gestation	Live Birth	yes	yes		Yes	Yes		13	1	3	2	1	22	18	8	142.318	173.944	0.818182	n	9	1191
555	23	3	0	Male	107	165	17.9982	3	3300	LDL	375	3565	3778		104			4.93	12.5	Not Pregnant		no	no		Yes	Yes		12	4	3	2	1.5	21	16	12	169.762	222.812	0.761905	n	8	1975
7028	34	0	0	PCO	104	162	18.0128	1	3300	OCP/Lupron	150	3224	3885		102	1	1	2.9	11.2	Clinical Intrauterine Gestation	Live Birth	yes	yes		Yes	Yes		13	0	3	1	2	11	8	1	293.091	403	0.727273	n	9	825
3854	37	3	0	Tubal	83	145	18.0737	2	3300	No Lupron/Ganirelix	300	2769	2956	6.77	144	2	2	8.24	13	Clinical Intrauterine Gestation	Live Birth	yes	yes		Yes	Yes		10	1	3	3	1	8	6	4	346.125	461.5	0.75	n	7	1024
7774	24	2	0	Male	125	177	18.194	0	3300	OCP/Lupron	150	2748	4127		58.4	1	1	2.9	12	Clinical Intrauterine Gestation	Live Birth	yes	yes		Yes	Yes		15	0	6	2	7	16	12	9	171.75	229	0.75	y	11	1600
10732	37	0	0	Multi	118	172	18.2531	4	3300	Lupron	300	2529	3141		103			3.48	12.4	Not Pregnant		no	no		Yes	Yes		14	0	3	4	1.5	18	17	16	140.5	148.765	0.944444	n	10	2249
8244	35	1	0		120	172	18.2531	1	3300	LDL	225	3057	4230		77.9			2.81	6.8	Not Pregnant		no	no		Yes	Yes		14	2	3	2	1	14	11	9	218.357	277.909	0.785714	n	10	1575
5188	32	0	0		100	157	18.2563	2	3300	LDL	225	2605	3156		87.1			2.2	13.4	Not Pregnant		no	no		Yes	Yes		14	0	3	2	2.5	14	11	5	186.071	236.818	0.785714	n	10	1800
4854	44	0	0		99	157	18.2563		3300	CF Lupron	600	3373	3884		103			0.445	8.7	Not Pregnant		no	no		Yes	Yes		17	0	3	6	1.5	13	11	6	259.462	306.636	0.846154	n	14	6300
10303	41	0	0	Multi	100	157	18.2563	1	3300	No Lupron/Ganirelix	450	2335	2644		120			6.54	7.9	Not Pregnant		no	no		Yes	Yes		12	0	3	5	2	17	16	8	137.353	145.938	0.941176	n	9	3225
10512	32	0	0	Male	100	157	18.2563	1	3300	Lupron	225	2554	2886		130	1	1	5.06	9.8	Clinical Intrauterine Gestation	Live Birth	yes	yes		Yes	Yes		12	0	3	3	2	12	10	8	212.833	255.4	0.833333	n	8	1187.5
1077	35	3	2	Male	124	175	18.2857	6	3300	OCP Microdose	600	3972	4991		138			0.508	11.8	Not Pregnant		no	no		Yes	Yes		14	3	5	2	7	39	32	23	101.846	124.125	0.820513	n	9	4125
6683	39	2	2	Idio	124	175	18.2857	1	3300	LDL	300	2625	3296		190		1	3.73	14	Ectopic		no	no		Yes	Yes		13	3	5	2	7	18	13	8	145.833	201.923	0.722222	n	9	2437
7031	28	0	0	Multi	112	167	18.2868	0	3300	OCP/Lupron	150	2575	4149		153	1	1	2.63	15	Clinical Intrauterine Gestation	Live Birth	yes	yes		Yes	Yes		12	2	5	2	7	20	12	9	128.75	214.583	0.6	n	8	1000
8243	33	0	0	Male	106	162	18.2899	0	3300	OCP/Lupron	225	3229	5199		132	2	2	1.04	8.2	Clinical Intrauterine Gestation	Live Birth	yes	yes		Yes	Yes		14	2	3	2	1	21	16	7	153.762	201.812	0.761905	n	10	1725
1365	42	1	0	DOR	105	162	18.2899	1	3300	OCP Microdose	450	3439	3914		53.1			2.29	12.5	Biochemical		no	no		Yes	Yes		14	1	3	5	1.5	19	17	11	181	202.294	0.894737	n	9	3000
5707	37	1	0	Multi	105	162	18.2899	3	3300	LDL	600	3294	4187		80.4			4.71	9.8	Not Pregnant		no	no		Yes	Yes		12	0	3	2	2	6	5	2	549	658.8	0.833333	n	8	3100
4550	36	1	1	Idio	106	162	18.2899		3300	No Lupron/Ganirelix	300	2556	2872	3.6	95.8			11.3	12.8	Not Pregnant		no	no		Yes	Yes		10	0	3	3	1.5	10	8	8	255.6	319.5	0.8	n	7	1412.5
71	36	2	1	Endo	106	162	18.2899	2	3300	No Lupron/Ganirelix	191	3005	3999	8.67	97.8			5.72	16.5	Not Pregnant		no	no		Yes	Yes		11	0	3	3	2	12	10	9	250.417	300.5	0.833333	n	8	1298
6030	36	1	0	Multi	105	162	18.2899	2	3300	E2/Ganirelix	600	3081	4629		211			2.8	8.6	Not Pregnant		no	no		Yes	Yes		12	0	3	4	2.5	9	8	6	342.333	385.125	0.888889	n	9	3775
7278	32	0	0	Male	96	155	18.3143	0	3300	OCP/Lupron	150	3177	4940		113	1	1	3.37	11.2	Clinical Intrauterine Gestation	Live Birth	yes	yes		Yes	Yes		13	4	3	2	2	29	24	10	109.552	132.375	0.827586	n	9	1516
7689	40	0	0	Multi	97	155	18.3143	0	3300	LDL	300	3215	3134		143	1	1	2	10.7	Clinical Intrauterine Gestation	Live Birth	yes	yes		Yes	Yes		14	1	5	2	7	16	13	12	200.938	247.308	0.8125	n	10	2062.5
5943	38	0	0		104	160	18.3594		3300	LDL	200	2440	3696		242	2	2	5.48	12.2	Clinical Intrauterine Gestation	Live Birth	yes	yes		Yes	Yes		13	6	5	2	7	16	15	11	152.5	162.667	0.9375	n	9	1337.5
8530	32	0	0		111	165	18.3655	0	3300	OCP/Lupron	150	3592	4076		235			0.751	9.4			no	no		Yes	No	cryo upfront, r/o OHSS	13	7				31	27	19	115.871	133.037	0.870968	y	9	1091
4436	31	0	0	Male	110	165	18.3655	0	3300	LDL	225	2725	2572		350			4.71	12.4	Not Pregnant		no	no		Yes	Yes		12	3	3	2	1.5	14	9	9	194.643	302.778	0.642857	n	8	1387.5
3950	36	1	0	Idio	128	177	18.5132	1	3300	OCP/LDL	450	3607	3625		140	2	2	4.56	13.2	Clinical Intrauterine Gestation	Live Birth	yes	yes		Yes	Yes		14	0	3	4	3	18	14	10	200.389	257.643	0.777778	n	10	3200
184	32	1	0	Male	121	172	18.5911	1	3300	OCP/Lupron	150	3032	2043		66.7			2.46	11.1					CX - E2 Drop	No	No	Cancelled													11	1300
1806	33	1	1	Male	125	175	18.6122	2	3300	LDL	187.5	2818	3076		112	2	2	5.29	10.5	Clinical Intrauterine Gestation	ongoing	yes	yes		Yes	Yes		15	2	3	2	2	10	9	8	281.8	313.111	0.9	n	11	1486.5
10293	36	1	1	PGD	115	167	18.6453	0	3300	LDL	300	3194	3457		105	2	2	2.82	14.7	Clinical Intrauterine Gestation	Live Birth	yes	yes		Yes	Yes		12	2	5	2	7	19	15	14	168.105	212.933	0.789474	y	8	1387.5
2568	37	5	1	RSAB	115	167	18.6453	0	3300	No Lupron/Ganirelix	375	2981	3650	5.44	190			9.37	11	Not Pregnant		no	no		Yes	Yes		12	0	5	2	7	23	21	20	129.609	141.952	0.913043	y	9	2425
3550	39	2	0	DOR	114	167	18.6453	0	3300	OCP Microdose	450	2978	3724		247			2.09	10	Not Pregnant		no	no		Yes	Yes		15	0	3	4	1.5	5	4	4	595.6	744.5	0.8	n	10	3525
4254	29	0	0		101	157	18.662	1	3300	No Lupron/Ganirelix	300	3028	3218	6.4	117			7.61	11.5			no	no		Yes	No	No Embryo Development	13					16	12	2	189.25	252.333	0.75	n	10	2125
1027	28	0	0	Idio	101	157	18.662		3300	OCP/Lupron	75	3230	3629		141			2.63	14			no	no		Yes	No	No Embryo Development	21					25	9	1	129.2	358.889	0.36	n	17	1575
7180	32	1	0	Male	102	157	18.662	3	3300	OCP/Lupron	100	3422	3898		82.5	1	1	2.83	14	Clinical Intrauterine Gestation	Live Birth	yes	yes		Yes	Yes		16	3	3	2	1.5	24	8	7	142.583	427.75	0.333333	n	12	1127
4893	38	0	0	Male	109	162	18.6709	3	3300	Lupron	250	3937	4140		218			4.87	13.4	Biochemical		no	no		Yes	Yes		13	4	5	2	7	24	22	16	164.042	178.955	0.916667	y	9	1317
6437	37	0	0		109	162	18.6709		3300	Lupron	300	3375	4187		352			2.57	10.7	Biochemical		no	no		Yes	Yes		13	4	5	2	7	19	17	13	177.632	198.529	0.894737	y	9	1875
5324	28	0	0	PCO	118	170	18.6851	1	3300	OCP/Lupron	150	2673	3760		98	2	2	1.92	11.4	Clinical Intrauterine Gestation	Live Birth	yes	yes		Yes	Yes		14	5	5	2	7	16	16	14	167.062	167.062	1	n	10	1162.5
3488	39	0	0	DOR	99	155	18.7305	0	3300	E2 Patch	450	2826	2759		163			3.21	13	Not Pregnant		no	no		Yes	Yes		13	2	3	3	2.5	11	9	7	256.909	314	0.818182	n	10	3825
10040	27	0	0	Male	112	165	18.7328	0	3300	OCP/Lupron	150	2768	3889		365			6.2	6.4	Not Pregnant		no	no		Yes	Yes		12	0	5	2	7	23	18	14	120.348	153.778	0.782609	n	8	742
676	40	4	1	Tubal	106	160	18.75	4	3300	LDL	450	3610	3221		172			3.26	10.9	Not Pregnant		no	no		Yes	Yes		13	2	3	4	2	24	16	13	150.417	225.625	0.666667	n	9	3075
3234	33	1	0	Tubal	105	160	18.75	0	3300	No Lupron/Ganirelix	225	2864	3126	4.25	264	1	1	5.96	12.4	Clinical Intrauterine Gestation	Live Birth	yes	yes		Yes	Yes		11	0	3	2	2	13	12	10	220.308	238.667	0.923077	n	8	987.5
2536	38	2	0	DOR	124	172	18.9292	3	3300	OCP Microdose	450	2879	2323		139			2.38	12	Not Pregnant		no	no		Yes	Yes		14	0	3	3	2	7	6	3	411.286	479.833	0.857143	n	9	3675
4812	31	0	0	Male	128	175	18.9388	0	3300	Lupron	150	3134	3573		203	1	1	3.23	8.5	Clinical Intrauterine Gestation	Live Birth	yes	yes		Yes	Yes		13	0	3	2	1.5	17	12	4	184.353	261.167	0.705882	n	9	1275
5390	26	0	0		116	167	19.0039		3300	OCP/Lupron	187	3557	4077		119			3.16	12.3			no	no		Yes	No	Freeze All	13	5				21	20	14	169.381	177.85	0.952381	n	9	1086
3091	36	0	0	Male	98	152	19.0443		3300	LDL	225	3028	3849		48.2	1	2	3.09	12.3	Clinical Intrauterine Gestation	Live Birth	yes	yes		Yes	Yes		12	2	3	2	1.5	18	12	6	168.222	252.333	0.666667	n	8	1300
11470	23	0	0		111	162	19.052		3300	OCP/Lupron	183	2762	4805		136			2.9	10			no	no		Yes	No	No Fert	11					4	0		690.5		0	n	7	932
2865	39	1	0		111	162	19.052	2	3300	E2/Ganirelix	450	3131	3207		152			0	13	Not Pregnant		no	no		Yes	Yes		14	0	3	3	1.5	9	9	7	347.889	347.889	1	n	11	4050
2192	38	4	1	Tubal	110	162	19.052	2	3300	OCP/Lupron	450	3377	3508		281			35.7	10.4	Not Pregnant		no	no		Yes	Yes		14	0	3	2	2.5	24	24	22	140.708	140.708	1	n	10	3200
10314	37	2	0	Multi	110	162	19.052	0	3300	LDL	300	2745	2913		319	2	2	3.09		Clinical Intrauterine Gestation	Live Birth	yes	yes		Yes	Yes		13	0	3	3	1.5	18	14	14	152.5	196.071	0.777778	n	9	1237
11358	37	0	0	Multi	103	157	19.0677	2	3300	LDL	450	3646	4439		230	1	1	6.36	7.1	Clinical Intrauterine Gestation	Live Birth	yes	yes		Yes	Yes		13	0	3	4	2	20	19	10	182.3	191.895	0.95	n	9	2362
7956	33	0	0	Male	104	157	19.0677	0	3300	OCP/Lupron	375	3380	3736		308			3.26	8.6	Biochemical		no	no		Yes	Yes		17	0	3	3	2	14	12	10	241.429	281.667	0.857143	n	13	4287.5
11138	31	1	0	Male	115	165	19.1001	2	3300	Lupron	150	3184	5246		96			4.34	7.6	Not Pregnant		no	no		Yes	Yes		13	0	3	2	2	15	11	8	212.267	289.455	0.733333	n	9	1200
3042	32	0	0	Male	114	165	19.1001		3300	OCP/Lupron	150	2520	2809		149	2	2	2.49	13.1	Clinical Intrauterine Gestation	Live Birth	yes	yes		Yes	Yes		14	0	3	2	2	18	15	11	140	168	0.833333	n	10	1125
10505	35	0	0		115	165	19.1001		3300	Lupron	225	3162	3298		190	1	1	2.59	12	Clinical Intrauterine Gestation	Live Birth	yes	yes		Yes	Yes		15	0	5	2	7	13	12	12	243.231	263.5	0.923077	n	11	2173
6756	38	0	0	Multi	114	165	19.1001	0	3300	LDL	300	3177	4901		242			2.95	14.7	Not Pregnant		no	no		Yes	Yes		13	3	3	3	1	15	12	10	211.8	264.75	0.8	n	9	1250
10186	35	2	1	PGD	115	165	19.1001	3	3300	LDL	450	2872	2682		271			7.17	10.5	Not Pregnant		no	no		Yes	Yes			0	5	1	7	9	7	6	319.111	410.286	0.777778	y	9	3825
9342	39	0	0		114	165	19.1001		3300	OCP/No Lupron/Gani	375	2946	4235		66.7		1	13.1	11.7	Clinical Intrauterine Gestation	Spontaneous Abortion	no	yes		Yes	Yes		12	0	3	4	2	16	14	11	184.125	210.429	0.875	n	9	2225
10774	34	1	1	Multi	107	160	19.1406	1	3300	OCP/Lupron	187	3051	3834		77.5			1.69	12.8	Not Pregnant		no	no		Yes	Yes		14	0	3	3	2	25	22	17	122.04	138.682	0.88	n	10	1384
10340	28	0	0	Male	107	160	19.1406	4	3300	LDL	450	3404	3727		107			2.9	9.6	Not Pregnant		no	no		Yes	Yes		12	0	3	2	2	20	16	15	170.2	212.75	0.8	n	8	1791
11363	33	1	2	Male	109	160	19.1406	4	3300	LDL	225	2918	3848		151			4.1	9.5	Not Pregnant		no	no		Yes	Yes		13	0	3	1	2	11	10	6	265.273	291.8	0.909091	n	9	1462
6079	35	0	0	Endo	108	160	19.1406	4	3300	Lupron	225	3099	4020		164			5.78	7.3	Not Pregnant		no	no		Yes	Yes		14	0	5	3	7	16	15	14	193.688	206.6	0.9375	y	10	1750
6954	29	2	1	Male	108	160	19.1406	1	3300	OCP/Lupron	225	3086	3512		238			3.42	16.6	Not Pregnant		no	no		Yes	Yes		13	0	3	2	1.5	14	14	7	220.429	220.429	1	n	9	1700
7791	33	0	0	Male	108	160	19.1406	7	3300	Lupron	225	4180	4472		282			2.76	8.5	Not Pregnant		no	no		Yes	Yes		13	0	3	3	1	20	13	13	209	321.538	0.65	n	9	1400
4738	37	0	0	Idio	107	160	19.1406		3300	Lupron	200	2949	3228		361			3.27	9.6	Biochemical		no	no		Yes	Yes		13	8	5	2	7	28	22	19	105.321	134.045	0.785714	n	9	1275
11279	33	1	1		102	155	19.1467	1	3300	OCP/Lupron	225	2928	4166		78.3	3	3	3.55	10.6	Clinical Intrauterine Gestation	Live Birth	yes	yes		Yes	Yes		14	4	5	2	7	12	10	9	244	292.8	0.833333	n	10	1762.5
3918	31	1	0	DOR	101	155	19.1467		3300	Lupron	150	3262	3584		116	1	1	2.87	11.9	Clinical Intrauterine Gestation	Live Birth	yes	yes		Yes	Yes		15	0	3	2	2	8	6	3	407.75	543.667	0.75	n	11	1387.5
5651	29	1	0		101	155	19.1467	1	3300	Lupron	225	2544	3272		132		1	3.21	9.6	Clinical Intrauterine Gestation	Missed Ab	no	no		Yes	Yes		13	1	3	2	1.5	7	6	6	363.429	424	0.857143	n	9	1375
6501	26	0	0		113	163	19.1953		3300	OCP/Lupron	150	2409	2444		162			2.72	15	Biochemical		no	no		Yes	Yes		14	0	3	2	2	13	10	7	185.308	240.9	0.769231	n	10	975
9770	32	1	0	Idio	115	165	19.2003	0	3300	Lupron	225	2218	3106		197	2	2	3.77	10.3	Clinical Intrauterine Gestation	Live Birth	yes	yes		Yes	Yes		12	2	3	2	1.5	11	11	7	201.636	201.636	1	n	8	1057
9029	31	0	0	Idio	126	172	19.2672	0	3300	Lupron	225	3220	3434		72.2			3.32	11.6	Not Pregnant		no	no		Yes	Yes		13	1	3	2	2	15	10	9	214.667	322	0.666667	n	9	1875
9853	26	0	0	Male	125	172	19.2672	0	3300	Lupron	225	3495	2869		62.6	2	2	3.82	7.6	Clinical Intrauterine Gestation	Live Birth	yes	yes		Yes	Yes		16	0	3	2	1.5	12	11	7	291.25	317.727	0.916667	n	12	1611
10320	41	0	0	DOR	120	167	19.3625	1	3300	LDL	375	2387	3533		55.2			5.04	10.5	Biochemical		no	no		Yes	Yes		12	0	3	5	2	8	6	5	298.375	397.833	0.75	n	8	1725
9945	29	0	0	Multi	120	167	19.3625	1	3300	OCP/LDL	300	2245	3014		83.4	2	2	3.82	6.1	Clinical Intrauterine Gestation	Live Birth	yes	yes		Yes	Yes		13	0	3	2	1.5	14	13	9	160.357	172.692	0.928571	n	9	2025
6386	40	0	0	DOR	119	167	19.3625	2	3300	OCP/Lupron	125	2608	3578		217	1	1	1.4	11.8	Clinical Intrauterine Gestation	Live Birth	yes	yes		Yes	Yes		15	7	5	2	7	18	18	16	144.889	144.889	1	n	11	1475
4898	31	1	0	RSAB	119	167	19.3625	0	3300	OCP/Lupron	150	3060	2894		230	2	2	4.09		Clinical Intrauterine Gestation	Live Birth	yes	yes		Yes	Yes		12	0	3	2	1	15	4	2	204	765	0.266667	n	8	808
9515	36	1	0		113	162	19.433	2	3300	LDL	450	3763	3404		61.1			3.68	9.6	Biochemical		no	no		Yes	Yes		13	0	5	1	7	20	15	12	188.15	250.867	0.75	n	9	2174
9289	39	4	1	DOR	113	162	19.433		3300	LDL	450	3714	5065		72.9	1	1	3.28	16	Clinical Intrauterine Gestation	Live Birth	yes	yes		Yes	Yes		13	1	3	5	2	23	22	20	161.478	168.818	0.956522	n	9	2287.5
2548	31	2	0	PCO	113	162	19.433	3	3300	No Lupron/Ganirelix	125	2461	2218		131			7.14	7.7	Biochemical		no	no		Yes	Yes		13	6	5	2	7	12	12	11	205.083	205.083	1	n	10	1532
4732	32	0	0	Male	113	162	19.433		3300	LDL	208	2465	2716		500			2.52	10.1	Not Pregnant		no	no		Yes	Yes		13	0	3	2	2	8	6	3	308.125	410.833	0.75	n	9	1018
4220	34	0	0	Male	116	165	19.4674		3300	Lupron	225	4061	3845		113	2	2	3.25	12.1	Clinical Intrauterine Gestation	Live Birth	yes	yes		Yes	Yes		14	7	5	2	7	34	26	23	119.441	156.192	0.764706	n	10	1725
2314	34	1	0	Male	117	165	19.4674	6	3300	LDL	300	3626	5013		219			4.01	8.7	Not Pregnant		no	no		Yes	Yes		16	0	3	3	2	14	14	10	259	259	1	n	12	1762.5
7023	37	1	0	Endo	116	165	19.4674	1	3300	Lupron	300	3092	2993		89.7	1	1	3.81	10.6	Clinical Intrauterine Gestation	Spontaneous Abortion	no	yes		Yes	Yes		14	0	3	1	2	6	5	1	515.333	618.4	0.833333	n	10	1858
7574	33	0	0	Male	116	165	19.4674	0	3300	Lupron	186	3164	5452		174			2.88	10.5	Not Pregnant		no	no		Yes	Yes		12	0	3	1	1.5	12	10	4	263.667	316.4	0.833333	n	8	925
8186	34	1	0	Male	116	165	19.4674	0	3300	Lupron	225	3447	3573		198	1	1	1.69	11.6	Clinical Intrauterine Gestation	Live Birth	yes	yes		Yes	Yes		14	2	5	2	7	34	28	24	101.382	123.107	0.823529	n	10	1670.5
4896	38	0	0	Endo	105	157	19.4734	3	3300	LDL	600	3314	3551		80.8			3.63	9.8	Biochemical		no	no		Yes	Yes		12	0	3	5	1	15	14	10	220.933	236.714	0.933333	n	8	2625
6460	39	4	0	Multi	105	157	19.4734	7	3300	LDL	450	2761	3551		115			6.53	10.8	Biochemical		no	no		Yes	Yes		13	0	3	4	2	13	9	7	212.385	306.778	0.692308	n	9	3000
10081	34	0	0	Male	105	157	19.4734	1	3300	OCP/Lupron	225	3326	3626		148	2	2	3.51		Clinical Intrauterine Gestation	Live Birth	yes	yes		Yes	Yes		12	4	3	3	1.5	22	18	15	151.182	184.778	0.818182	n	8	1125
10843	30	0	0	Male	105	157	19.4734	0	3300	OCP/Lupron	225	2433	3358		149			1.29	6	Biochemical		no	no		Yes	Yes		13	1	3	2	2	19	17	9	128.053	143.118	0.894737	n	9	1499
9981	41	2	1	Multi	105	157	19.4734	2	3300	Lupron	112.5	2675	3400		175			4.2	5.4	Not Pregnant		no	no		Yes	Yes		15	0	3	6	1.5	13	7	7	205.769	382.143	0.538462	n	11	1159
9217	27	0	0		106	157	19.4734	0	3300	OCP/Lupron	150	3003	3630		124			3.29	12.6	Not Pregnant		no	no		Yes	Yes		12	4	5	2	7	21	18	15	143	166.833	0.857143	n	8	950
7580	40	2	0	Multi	106	157	19.4734	5	3300	OCP/Lupron	150	3911	4483		178			6.37	9.1	Not Pregnant		no	no		Yes	Yes		13	0	5	2	7	20	17	11	195.55	230.059	0.85	y	9	1000
2382	39	0	0	Multi	100	152	19.4771		3300	E2/Ganirelix	450	2984	3481		55.7			2.1	12	Not Pregnant		no	no		Yes	Yes		13	1	3	3	1.5	13	11	7	229.538	271.273	0.846154	n	10	3862.5
10244	35	0	0	Male	100	152	19.4771	1	3300	LDL	375	1963	2831		85.8			4.06	11.2	Not Pregnant		no	no		Yes	Yes		14	3	3	3	2	12	12	11	163.583	163.583	1	n	10	2475
2416	34	2	1	Endo	111	160	19.5312	4	3300	LDL	125	3069	3092		41.9			6.93	8.3	Not Pregnant		no	no		Yes	Yes		15	0	3	3	2	10	5	1	306.9	613.8	0.5	n	11	1308
1347	29	2	0	PCO	110	160	19.5312	2	3300	Micro-Flare	450	3149	3640		56.6			0.568	10.1	Not Pregnant		no	no		Yes	Yes		14	0	3	2	2	12	11	6	262.417	286.273	0.916667	n	11	3525
3908	32	1	1	Male	110	160	19.5312	3	3300	OCP Microdose	450	2645	3791		110	1	1	0.608	9.9	Clinical Intrauterine Gestation	Live Birth	yes	yes		Yes	Yes		12	0	3	3	2	19	19	9	139.211	139.211	1	n	7	2125
11007	34	2	0	Endo	110	160	19.5312	4	3300	LDL	300	2662	3984		157			6.96	5.3	Not Pregnant		no	no		Yes	Yes		12	3	3	4	1	14	12	9	190.143	221.833	0.857143	n	8	1312
9301	40	1	1	Male	111	160	19.5312	2	3300	Lupron	225	3344	5365		168			2.26	11.2	Biochemical		no	no		Yes	Yes		14	3	5	2	7	15	11	10	222.933	304	0.733333	n	10	1350
4383	31	0	0	Male	111	160	19.5312		3300	OCP/Lupron	225	3411	4229		216	2	2	3.54	14.9	Clinical Intrauterine Gestation	Live Birth	yes	yes		Yes	Yes		12	0	3	2	3	25	17	4	136.44	200.647	0.68	n	8	1125
10187	34	2	0	Endo	110	160	19.5312	3	3300	LDL	450	3347	4724		237			4.21	6	Not Pregnant		no	no		Yes	Yes		12	2	3	3	2	22	18	16	152.136	185.944	0.818182	n	8	1687.5
7238	42	2	1	Multi	98	150	19.5556	3	3300	Lupron	225	3166	3687		89			4.56	10.4	Biochemical		no	no		Yes	Yes		14	0	3	5	2	18	15	14	175.889	211.067	0.833333	n	10	1525
9458	39	5	1	Tubal	104	155	19.563		3300	LDL	225	2636	3148		190	0	1	2.76	9.1	Clinical Intrauterine Gestation	Spontaneous Abortion	no	no		Yes	Yes		16	2	5	2	7	18	18	12	146.444	146.444	1	n	12	1537
5084	36	1	1	Tubal	133	175	19.5918	2	3300	OCP/No Lupron/Gani	375	2387	2536	1.82	210			1.19	10.5	Not Pregnant		no	no		Yes	Yes		15	0	3	3	2	18	14	12	132.611	170.5	0.777778	n	12	2825
5325	43	2	0	Multi	128	172	19.6052	3	3300	OCP/No Lupron/Gani	150	2493	2452	11.6	69.1			1.01	7.8	Biochemical		no	no		Yes	Yes		14	0	3	4	2	7	7	6	356.143	356.143	1	n	11	1625
6595	38	3	0	Idio	134	176	19.6633	3	3300	LDL	300	3693	4055		89.1			3.16	15	Not Pregnant		no	no		Yes	Yes		15	3	5	3	7	19	14	13	194.368	263.786	0.736842	y	11	2400
7067	30	1	0	Male	122	167	19.721	1	3300	Lupron	225	3133	3924		69.5			4.48	9.6	Not Pregnant		no	no		Yes	Yes		15	4	5	2	7	25	19	13	125.32	164.895	0.76	n	11	2025
9692	40	3	1	DOR	125	170	19.7232	1	3300	LDL	225	3230	3081		82.4	2	2	6.76	8.7	Clinical Intrauterine Gestation	Live Birth	yes	yes		Yes	Yes		11	0	5	2	7	14	10	7	230.714	323	0.714286	n	7	1049
7359	42	2	0	DOR	125	170	19.7232	1	3300	LDL	150	3352	4312		113			4.73	7.8	Not Pregnant		no	no		Yes	Yes		14	1	3	4	1.5	20	14	11	167.6	239.429	0.7	n	10	1412.5
9305	31	4	0	RSAB	125	170	19.7232	2	3300	OCP/LDL	333	3590	5383		133	2	2	1.23	7.1	Clinical Intrauterine Gestation	Live Birth	yes	yes		Yes	Yes		13	6	5	3	7	28	28	26	128.214	128.214	1	y	9	1341
6472	42	2	0	DOR	125	170	19.7232	2	3300	OCP/LDL	150	2742	4048		76.6	1	1	2.76	8.3	Clinical Intrauterine Gestation	Live Birth	yes	yes		Yes	Yes		15	0	5	3	7	10	6	6	274.2	457	0.6	n	11	1134
4873	31	0	0	Male	125	170	19.7232		3300	Lupron	150	3059	4213		137	2	2	2.64	13.7	Clinical Intrauterine Gestation	Live Birth	yes	yes		Yes	Yes		14	4	5	2	7	17	16	10	179.941	191.188	0.941176	n	10	1100
10232	41	2	0	Multi	115	162	19.8141	12	3300	OCP Microdose	450	2982	4261		63.7			8.66	4	Not Pregnant		no	no		Yes	Yes		12	0	3	3	2	7	6	5	426	497	0.857143	n	10	1575
4775	35	2	0	Male	115	162	19.8141	2	3300	OCP/LDL	150	3801	5033		72.4	1	1	3.22	11.9	Clinical Intrauterine Gestation	Live Birth	yes	yes		Yes	Yes		13	0	3	3	2	15	9	8	253.4	422.333	0.6	n	9	1100
777	35	3	0	Tubal	115	162	19.8141	7	3300	OCP/Lupron	150	3102	2848		114			4.7	10.2	Not Pregnant		no	no		Yes	Yes		13	0	3	3	1.5	12	11	7	258.5	282	0.916667	n	9	1032
6415	32	0	0	Male	114	162	19.8141	0	3300	OCP/Lupron	200	2821	3306		137	2	2	4.16	14.5	Clinical Intrauterine Gestation	Live Birth	yes	yes		Yes	Yes		14	0	5	2	7	14	13	10	201.5	217	0.928571	n	10	1701
9910	39	2	1	DOR	115	162	19.8141	1	3300	OCP Microdose	450	3604	4771		341			0.33	9.2	Biochemical		no	no		Yes	Yes		16	0	3	4	2	18	16	12	200.222	225.25	0.888889	n	14	3337.5
9391	23	0	0		115	162	19.8141	1	3300	OCP/Lupron	125	3139	4672		169	1	1	1.37	14	Clinical Intrauterine Gestation	Live Birth	yes	yes		Yes	Yes		14	1	3	2	2	9	7	6	348.778	448.429	0.777778	n	10	983
2522	32	1	0	Male	119	165	19.8347	1	3300	LDL	450	3561	3662		60.5	1	1	4.64	10.5	Clinical Intrauterine Gestation	Live Birth	yes	yes		Yes	Yes		13	0	3	2	2	14	12	11	254.357	296.75	0.857143	n	9	2825
4486	31	0	0	Male	119	165	19.8347		3300	LDL	300	2811	4079		116			4.2	11.1	Not Pregnant		no	no		Yes	Yes		16	0	3	2	2	13	10	3	216.231	281.1	0.769231	n	12	3750
2720	32	0	0	Male	119	165	19.8347	1	3300	OCP/LDL	300	3044	4537		116	2	2	7.99	15.4	Clinical Intrauterine Gestation	Live Birth	yes	yes		Yes	Yes		12	3	3	2	1.5	23	18	18	132.348	169.111	0.782609	n	8	1325
5596	32	0	0	Multi	118	165	19.8347	2	3300	OCP/Lupron	125	3388	3318		213			2.24	10	Not Pregnant		no	no		Yes	Yes		14	4	5	2	7	18	18	18	188.222	188.222	1	n	10	1125
4692	31	0	0		120	165	19.8347		3300	LDL	375	3114	3343		225			4.04	13.3	Not Pregnant		no	no		Yes	Yes		13	0	3	2	1	13	9	5	239.538	346	0.692308	n	9	2287.5
10355	37	1	0	Multi	120	165	19.8347	6	3300	OCP Microdose	525	1700	2214		266			0.4	10.2	Not Pregnant		no	no		Yes	Yes		15	0	3	2	3	16	12	4	106.25	141.667	0.75	n	13	4125
7964	40	2	0	Multi	108	157	19.8791	4	3300	OCP/Lupron	200	3576	4684		121			6.74	7.1	Not Pregnant		no	no		Yes	Yes		13	0	3	5	2	17	15	12	210.353	238.4	0.882353	n	9	1075
9225	31	0	0	PCO	108	157	19.8791	1	3300	OCP/Lupron	100	3496	5662		165	2	2	0.57	7.7	Clinical Intrauterine Gestation	Live Birth	yes	yes		Yes	Yes		13	13	5	2	7	31	24	20	112.774	145.667	0.774194	n	9	625
8294	40	2	0	Multi	108	157	19.8791	3	3300	OCP/Lupron	300	3696	4315		165			3.82	7.4	Not Pregnant		no	no		Yes	Yes		14	0	3	5	2	21	18	11	176	205.333	0.857143	n	10	1708
2810	44	1	0	Multi	107	157	19.8791	4	3300	E2/Ganirelix	450	4310	4320		62.9			2.69	10.6	Not Pregnant		no	no		Yes	Yes		13	0	3	4	2	8	5	4	538.75	862	0.625	n	10	3125
5162	39	0	0	Idio	109	157	19.8791		3300	OCP Microdose	300	3677	5201		79.4			7.84	10.9			no	no		Yes	No	No Embryo Development	10					4	4	1	919.25	919.25	1	n	7	875
4185	35	0	0	Male	108	157	19.8791		3300	E2/Ganirelix	600	3320	3626		122	3	3	11.8	16.9	Clinical Intrauterine Gestation	Still Birth	no	yes		Yes	Yes		13	0	3	3	2	12	10	6	276.667	332	0.833333	n	10	2775
9912	32	7	3		108	157	19.8791	2	3300	OCP/Lupron	187.5	2699	3065		133	1	1	1.88	6.9	Clinical Intrauterine Gestation	Live Birth	yes	yes		Yes	Yes		13	0	5	3	7	11	10	8	245.364	269.9	0.909091	y	9	1050
9963	38	1	0	Tubal	109	157	19.8791	1	3300	LDL	300	2290	3261		227			6.23	13.3	Not Pregnant		no	no		Yes	Yes		10	0	3	4	1.5	9	8	5	254.444	286.25	0.888889	n	6	1200
5058	32	0	0	Male	109	157	19.8791		3300	OCP/Lupron	150	3018	3890		333	0	1	3.56	15.1	Clinical Intrauterine Gestation	Missed Ab	no	no		Yes	Yes		14	0	5	2	7	21	20	16	143.714	150.9	0.952381	n	10	957
10228	25	2	1	PCO	135	175	19.9184	1	3300	OCP/Lupron	150	1892	2035		63	1	1	1.96	11	Clinical Intrauterine Gestation	Spontaneous Abortion	no	yes		Yes	Yes		16	0	3	2	2	9	4	3	210.222	473	0.444444	n	12	1799
319	34	2	1	Endo	112	160	19.9219	6	3300	LDL	150	2745	3140		107			5.08	8	Not Pregnant		no	no		Yes	Yes		15	3	3	2	1.5	20	15	6	137.25	183	0.75	n	11	1375
8100	33	0	0	Male	113	160	19.9219	6	3300	OCP/Lupron	275	3782	4390		183			2.13	8.4	Not Pregnant		no	no		Yes	Yes		13	0	5	2	7	20	18	17	189.1	210.111	0.9	n	9	1800
4688	36	0	0		112	160	19.9219		3300	OCP/Lupron	187.5	2284	3199		213			3.91	11.2	Biochemical		no	no		Yes	Yes		16	2	5	1	7	10	8	7	228.4	285.5	0.8	n	12	1500
9368	41	0	0	DOR	112	160	19.9219	2	3300	No Lupron/Ganirelix	375	2528	2897		221	0	2	5.45	10.4	Clinical Intrauterine Gestation	Spontaneous Abortion	no	no		Yes	Yes		12	2	3	5	1.5	26	25	21	97.2308	101.12	0.961538	n	9	1649.5
2533	35	2	0	Male	113	160	19.9219	4	3300	LDL	375	2980	2749		322			5	12.7	Not Pregnant		no	no		Yes	Yes		14	0	3	3	2	15	14	9	198.667	212.857	0.933333	n	10	2600
4663	25	0	0	Multi	129	172	19.9432	1	3300	OCP/Lupron	150	3112	3261		74.8	1	1	1.46	11.2	Clinical Intrauterine Gestation	Live Birth	yes	yes		Yes	Yes		13	5	3	2	1	13	9	9	239.385	345.778	0.692308	n	9	1034
8633	38	0	0		130	172	19.9432		3300	No Lupron/Ganirelix	300	2116	3198	5.04	70.8			8.07	9.8	Not Pregnant		no	no		Yes	Yes		10	0	3	1	3	9	9	2	235.111	235.111	1	n	7	1287
8364	35	1	0	Endo	130	172	19.9432	3	3300	Lupron	300	3591	4301		146			3.67	11	Not Pregnant		no	no		Yes	Yes		14	0	3	1	2.5	13	7	1	276.231	513	0.538462	n	10	2100
8187	31	0	0	Endo	93	145	19.9762	1	3300	OCP/Lupron	150	3453	4566		148			13.3	8	Not Pregnant		no	no		Yes	Yes		15	2	3	2	1.5	12	10	8	287.75	345.3	0.833333	n	11	1350
3960	39	1	0	Endo	105	155	19.9792	6	3300	E2 Patch	600	3157	3265		101			2.25	8	Not Pregnant		no	no		Yes	Yes		15	0	3	5	1.5	14	12	8	225.5	263.083	0.857143	n	12	5712.5
4562	32	0	0	Male	106	155	19.9792	3	3300	OCP/Lupron	187.5	3476	4011		122			3.45	8.1	Not Pregnant		no	no		Yes	Yes		13	0	6	3	7	22	16	12	158	217.25	0.727273	y	9	1262.5
521	32	0	0	Tubal	105	155	19.9792	0	3300	OCP/No Lupron/Gani	300	2868	2669		146			0.497	6			no	no		Yes	No		16	10				18	13	10	159.333	220.615	0.722222	n	13	4200
7849	34	3	0	Uterus	106	155	19.9792	4	3300	Lupron	150	3696	4652		178			1.23	8.7			no	no		Yes	No	Freeze All	16	3				11	9	9	336	410.667	0.818182	n	12	1433
9268	42	0	0	Uterus	106	155	19.9792	4	3300	CF Lupron	600	3131	3326		242			7.96	9	Not Pregnant		no	no		Yes	Yes		13	0	3	3	2	5	4	3	626.2	782.75	0.8	n	10	2850
9078	22	0	0		128	170	20.0692		3300	Lupron	187	3155	3792		71.9	1	1	2.86	10.4	Clinical Intrauterine Gestation	Live Birth	yes	yes		Yes	Yes		13	0	3	2	2	21	17	2	150.238	185.588	0.809524	n	9	1235.5
9713	31	3	0		128	170	20.0692	1	3300	OCP/LDL	375	3317	4144		153			2.53	9.2	Biochemical		no	no		Yes	Yes		12	5	5	3	7	35	30	21	94.7714	110.567	0.857143	y	8	1475
6887	36	1	1	Multi	128	170	20.0692	3	3300	LDL	300	3118	4153		153			6.89	12	Not Pregnant		no	no		Yes	Yes		15	0	3	4	2.5	17	12	10	183.412	259.833	0.705882	n	11	2275
9505	34	0	0	Male	127	170	20.0692	1	3300	OCP/Lupron	300	3038	3467		233			2.72	11.6	Not Pregnant		no	no		Yes	Yes		12	0	3	2	2	11	9	3	276.182	337.556	0.818182	n	8	1574
10345	43	1	0	Multi	128	170	20.0692	5	3300	LDL	450	1916	2376		70.1			5.06	9.5	Not Pregnant		no	no		Yes	Yes		13	0	5	1	7	7	7	4	273.714	273.714	1	y	9	2250
5057	25	2	0	DOR	124	167	20.0796	0	3300	Lupron	187.5	2903	3566		73.8	1	1	4.18	11.9	Clinical Intrauterine Gestation	Live Birth	yes	yes		Yes	Yes		13	0	3	2	1.5	12	10	8	241.917	290.3	0.833333	n	9	1236
5104	36	1	0	Idio	124	167	20.0796	2	3300	E2 Patch Ganirelix/Microflare	600	3115	4118		154	1	1	2.61	9.9	Clinical Intrauterine Gestation	Live Birth	yes	yes		Yes	Yes		13	0	3	4	1.5	11	8	7	283.182	389.375	0.727273	n	10	4050
4872	28	0	0	DOR	123	167	20.0796		3300	OCP/Lupron	150	2616	2951		185	1	1	2.09	10.8	Clinical Intrauterine Gestation	Live Birth	yes	yes		Yes	Yes		12	2	3	3	1	22	15	10	118.909	174.4	0.681818	n	8	1050
5515	27	0	0	Multi	124	167	20.0796	0	3300	OCP/Lupron	150	3536	3536		206	2	2	5.58	12.8	Clinical Intrauterine Gestation	Live Birth	yes	yes		Yes	Yes		12	0	5	2	7	11	8	8	321.455	442	0.727273	y	8	750
7100	43	0	0	DOR	117	162	20.1951	0	3300	LDL	450	3085	2850		251		1	4.55	13.8	Ectopic		no	no		Yes	Yes		13	0	3	6	2	21	14	12	146.905	220.357	0.666667	n	9	2750
6605	37	0	0		117	162	20.1951		3300	LDL	300	3344	4198		167			4.23	10	Not Pregnant		no	no		Yes	Yes		12	0	5	2	7	25	15	12	133.76	222.933	0.6	n	8	1350
4078	39	0	0	Male	121	165	20.202		3300	E2/Ganirelix	450	2990	4040		133	0	1	2.63	9.7	Clinical Intrauterine Gestation	Missed Ab	no	no		Yes	Yes		10	0	3	3	2	12	11	11	249.167	271.818	0.916667	n	7	2175
4117	30	0	0	Idio	122	165	20.202	0	3300	OCP/Lupron	150	3091	4022		300	2	2	6.53	8.6	Clinical Intrauterine Gestation	Live Birth	yes	yes		Yes	Yes		15	3	3	2	1.5	8	7	5	386.375	441.571	0.875	n	11	1262.5
400	37	0	0	Male	137	175	20.2449	2	3300	LDL	225	1394	3941		107			5.62	12			no	no		Yes	No	Cryo for r/o OHSS	13	1				13	12	11	107.231	116.167	0.923077	n	9	1251
10399	30	1	0	Male	137	175	20.2449	1	3300	OCP/Lupron	150	2420	3168		237			2.88	15			no	no		Yes	No	Freeze All	14	3				22	13	10	110	186.154	0.590909	n	10	1236.5	y
10797	33	2	1	Tubal	132	172	20.2812	2	3300	LDL	300	3578	3648		53.3	2	2	3.28	12.3	Clinical Intrauterine Gestation	Live Birth	yes	yes		Yes	Yes		15	1	3	3	2	9	8	8	397.556	447.25	0.888889	n	11	2212.5
3885	40	1	0	Multi	133	172	20.2812	2	3300	E2/Ganirelix	300	2749	3662		53.9	3	2	1.5	11.6	Clinical Intrauterine Gestation	Live Birth	yes	yes		Yes	Yes		13	0	5	3	7	15	15	12	183.267	183.267	1	n	10	2800
4299	29	0	0	Idio	132	172	20.2812		3300	OCP/Lupron	225	2713	2908		120	1	1	2.26	13	Clinical Intrauterine Gestation	Live Birth	yes	yes		Yes	Yes		15	4	3	2	2	22	19	18	123.318	142.789	0.863636	n	11	2475
10009	32	2	1	Tubal	132	172	20.2812	1	3300	LDL	375	3017	3116		156			2.98		Not Pregnant		no	no		Yes	Yes		14	0	7	1	7	13	1	1	232.077	3017	0.0769231	n	10	2381.25
10569	39	2	0	DOR	110	157	20.2848	1	3300	LDL	300	2218	3527		58.5	2	1	5.15	9.8	Clinical Intrauterine Gestation	Still Birth	no	yes		Yes	Yes		13	0	3	3	3.5	15	7	3	147.867	316.857	0.466667	n	9	1775
10393	28	1	0	Male	110	157	20.2848	0	3300	Lupron	225	2353	2811		120	1	1	3.54	7.8	Clinical Intrauterine Gestation	Live Birth	yes	yes		Yes	Yes		12	5	5	2	7	13	11	9	181	213.909	0.846154	n	8	1124
6107	36	0	0	DOR	115	160	20.3125	2	3300	Lupron	150	3764	3870		186		1	5.23	12.2	Clinical Intrauterine Gestation	Missed Ab	no	no		Yes	Yes		13	3	3	3	2	25	23	19	150.56	163.652	0.92	n	9	909
3444	38	0	0		115	160	20.3125		3300	Lupron	200	2597	3837		282			4.55	11.7	Not Pregnant		no	no		Yes	Yes		14	0	3	3	2	10	9	7	259.7	288.556	0.9	n	10	1475
8141	37	1	0		104	152	20.3428	5	3300	OCP Microdose	450	3359	3788		110			0.673	9.9	Not Pregnant		no	no		Yes	Yes		16	0	3	4	2	10	9	8	335.9	373.222	0.9	n	11	3387.5
7387	31	0	0	Endo	104	152	20.3428	2	3300	OCP/Lupron	75	2787	3152		260			0.567	7.2	Not Pregnant		no	no		Yes	Yes		18	3	3	2	1	28	18	12	99.5357	154.833	0.642857	n	14	1125
2493	29	0	0	Male	98	147	20.3619	2	3300	OCP/No Lupron/Gani	150	2537	3115	2.27	143			6.72	10.4	Not Pregnant		no	no		Yes	Yes		16	0	3	2	2	11	10	7	230.636	253.7	0.909091	n	13	1475
9019	38	1	1	Multi	109	155	20.3954	1	3300	OCP/Lupron	225	3267	3779		333			2.86	9.5	Not Pregnant		no	no		Yes	Yes		13	0	6	2	7	27	23	20	121	142.043	0.851852	n	9	1537.5
2656	34	0	0	Idio	130	170	20.4152	0	3300	OCP/LDL	300	2713	3273		68.9	1	1	3.32	13.7	Clinical Intrauterine Gestation	Live Birth	yes	yes		Yes	Yes		13	0	3	3	2	9	9	8	301.444	301.444	1	n	9	1725
10514	33	0	0	Male	130	170	20.4152	1	3300	LDL	225	1688	2326		101	2	2	5.25	11.6	Clinical Intrauterine Gestation	Live Birth	yes	yes		Yes	Yes		12	2	5	2	7	18	9	8	93.7778	187.556	0.5	n	8	1500
11082	34	0	0	Male	129	170	20.4152	0	3300	LDL	300	3583	4603		110	1	1	4.66	10	Clinical Intrauterine Gestation	Live Birth	yes	yes		Yes	Yes		15	0	3	2	2	18	16	11	199.056	223.938	0.888889	n	11	2412
5677	28	0	0	PCO	129	170	20.4152	1	3300	OCP/Lupron	183	3132	2987		248			2.42	12.7	Not Pregnant		no	no		Yes	Yes		13	0	5	2	7	20	20	20	156.6	156.6	1	n	9	1357
9213	41	2	0		126	167	20.4382	2	3300	OCP/LDL	450	2740	3896		370	2	2	5.39	11.8	Clinical Intrauterine Gestation	Live Birth	yes	yes		Yes	Yes		13	1	3	5	2	17	15	14	161.176	182.667	0.882353	n	9	2750
11256	41	2	1	Multi	125	167	20.4382	4	3300	OCP Microdose	600	3338	3718		82.7			0.63	11.7			no	no		Yes	No	PGD - Affected Embryos	14					16	12	8	208.625	278.167	0.75	y	12	3787
11137	38	0	0		125	167	20.4382	4	3300	LDL	375	3000	3644		88			3.41	7.9	Not Pregnant		no	no		Yes	Yes		15	0	3	4	2	11	9	7	272.727	333.333	0.818182	n	11	3150
3149	42	0	0	DOR	125	167	20.4382	3	3300	No Lupron/Ganirelix	225	2760	2765	2.26	107			5.45	9.4	Not Pregnant		no	no		Yes	Yes		10	0	3	2	2.5	15	11	2	184	250.909	0.733333	n	7	1200
946	30	3	0	PGD	123	165	20.5693	4	3300	LDL	300	3923	4346		64.1			4.54	8.3			no	no		Yes	No	freeze all, not OHSS	12	2				17	12	10	230.765	326.917	0.705882	y	8	1650
4499	31	0	0		124	165	20.5693	1	3300	LDL	333	3328	3800		100			5.55	11.1	Not Pregnant		no	no		Yes	Yes		13	3	3	2	1	22	12	12	151.273	277.333	0.545455	n	9	2482
3518	40	0	0		124	165	20.5693		3300	E2/Ganirelix	600	3009	3989		101			1.1	10.8	Not Pregnant		no	no		Yes	Yes		13	0	3	4	2	15	9	7	200.6	334.333	0.6	n	10	5100
1057	32	0	0	Multi	123	165	20.5693	1	3300	LDL	275	3682	4666		123			3.34	9.2	Biochemical		no	no		Yes	Yes		12	4	3	2	1	29	17	9	126.966	216.588	0.586207	n	8	1275
6567	31	2	0	Multi	124	165	20.5693	0	3300	Lupron	150	3252	3584		157	1	1	2.94	11	Clinical Intrauterine Gestation	Live Birth	yes	yes		Yes	Yes		15	4	3	2	2	15	12	12	216.8	271	0.8	n	11	1425
6645	42	2	0	DOR	123	165	20.5693		3300	No Lupron/Ganirelix	600	2538	2281		202			11.6	9.8	Not Pregnant		no	no		Yes	Yes		14	5	5	2	7	19	16	15	133.579	158.625	0.842105	n	11	4012.5
10994	37	1	0	Male	120	162	20.5761	1	3300	No Lupron/Ganirelix	450	2718	3243		62.3			8.48	10.3	Biochemical		no	no		Yes	Yes		12	0	3	4	2	12	10	6	226.5	271.8	0.833333	n	9	2512.5
10396	29	0	0	Male	119	162	20.5761	1	3300	OCP/Lupron	125	2545	1882		73.1	1	1	7.4	11.3	Clinical Intrauterine Gestation	Live Birth	yes	yes		Yes	Yes		13	0	3	2	1.5	10	9	5	254.5	282.778	0.9	n	9	840
11224	41	0	0	Multi	120	162	20.5761	2	3300	LDL	375	3639	4180		93.4	1	1	3.69	9.6	Clinical Intrauterine Gestation	Live Birth	yes	yes		Yes	Yes		12	0	3	5	2	15	10	9	242.6	363.9	0.666667	n	8	1687.5
1931	36	0	0	DOR	118	162	20.5761		3300	No Lupron/Ganirelix	300	2725	3623	5.69	113			11.3	11.4	Not Pregnant		no	no		Yes	Yes		11	5	3	2	2	11	6	2	247.727	454.167	0.545455	n	8	2137.5
6243	33	0	0	Endo	120	162	20.5761	2	3300	OCP Microdose	450	2700	3294		135		1	2.19	12.3	Ectopic		no	no		Yes	Yes		18	0	3	3	2	11	8	7	245.455	337.5	0.727273	n	13	4950
3398	31	0	0	Male	119	162	20.5761		3300	OCP/LDL	225	3599	4556		157			2.75	13.4	Biochemical		no	no		Yes	Yes		12	0	5	2	7	51	31	13	70.5686	116.097	0.607843	n	8	1250
11033	34	0	0	Endo	120	162	20.5761	2	3300	LDL	300	2607	3652		180			2.78	10.8	Not Pregnant		no	no		Yes	Yes		14	0	3	3	2	9	7	3	289.667	372.429	0.777778	n	10	1949.5
3490	40	0	0	DOR	120	162	20.5761	3	3300	OCP Microdose	600	3466	3858		214			1.29	9	Not Pregnant		no	no		Yes	Yes		16	0	3	4	1.5	11	10	9	315.091	346.6	0.909091	n	11	4275
8099	37	1	0	Endo	120	162	20.5761	1	3300	No Lupron/Ganirelix	300	3022	4113		105	0	1	4.4	11.2	Clinical Intrauterine Gestation	Spontaneous Abortion	no	no		Yes	Yes		10	1	3	4	1.5	20	19	17	151.1	159.053	0.95	n	7	1150
3864	35	1	1	Male	135	172	20.6193	1	3300	Lupron	300	3157	4167		28	1	1	5.85	11	Clinical Intrauterine Gestation	Live Birth	yes	yes		Yes	Yes		15	0	5	1	7	11	9	5	287	350.778	0.818182	n	11	2662.5
5215	24	0	0	Male	135	172	20.6193	0	3300	OCP/Lupron	150	3203	3504		78.8			1.64	12.5	Biochemical		no	no		Yes	Yes		12	0	5	2	7	15	10	7	213.533	320.3	0.666667	n	8	975
5836	40	1	0	Multi	113	157	20.6905	1	3300	OCP Microdose	450	3950	4316		99	1	1	8.44	14.5	Clinical Intrauterine Gestation	Live Birth	yes	yes		Yes	Yes		14	0	5	1	7	9	8	7	438.889	493.75	0.888889	y	9	3150
11395	34	1	0		112	157	20.6905	0	3300	OCP/Lupron	150	3278	4735		138	0	2	3.25	2	Clinical Intrauterine Gestation	Spontaneous Abortion	no	no		Yes	Yes		14	4	3	2	2	9	7	7	364.222	468.286	0.777778	n	10	1200
6019	32	0	3		116	160	20.7031		3300	OCP/Lupron	225	3071	4415		99.8			4.2	10.6	Not Pregnant		no	no		Yes	Yes		13	5	5	2	7	21	15	13	146.238	204.733	0.714286	n	9	1650
2142	38	1	0	DOR	144	177	20.7476		3300	E2 Patch	450	3096	3669		65.4	1	1	3.45	12.9	Clinical Intrauterine Gestation	Live Birth	yes	yes		Yes	Yes		13	0	3	4	1.5	13	10	4	238.154	309.6	0.769231	n	10	3975
10972	41	0	0	DOR	132	170	20.7612		3300	E2/Ganirelix	225	3507	3828		126			8.01	11.6	Not Pregnant		no	no		Yes	Yes		12	0	5	2	7	15	12	11	233.8	292.25	0.8	n	9	1474.5
1178	35	1	1	Male	105	152	20.7756	1	3300	LDL	300	3902	4200		70.3			2.03	15.2	Not Pregnant		no	no		Yes	Yes		15	3	3	2	1	12	10	9	325.167	390.2	0.833333	n	11	2266
4520	44	3	0	DOR	105	152	20.7756	0	3300	E2/Ganirelix	600	3738	3178		429			1.37	10.8	Not Pregnant		no	no		Yes	Yes		14	0	3	8	2	18	14	11	207.667	267	0.777778	n	11	4950
8292	42	0	0		105	152	20.7756		3300	LDL	450	2891	4889		200			2.69	8.6	Not Pregnant		no	no		Yes	Yes		13	0	3	6	2.5	21	13	8	137.667	222.385	0.619048	n	9	2532
493	34	0	0	Male	128	167	20.7967	0	3300	Lupron	200	3625	4094		50.7			3.28	12.5						No	No	Harvest Cancelled												n	8	1050
9777	34	0	0	PGD	128	167	20.7967	0	3300	OCP/Lupron	150	2810	1987		86.6			1.78	8			no	no		Yes	No	PGD - Affected Embryos	13					7	6	3	401.429	468.333	0.857143	y	9	992
2484	44	1	1	Multi	111	155	20.8117	2	3300	LDL	150	3084	3765		121	0	1	1.97	11.6	Clinical Intrauterine Gestation	Missed Ab	no	no		Yes	Yes		15	1	3	5	1.5	13	11	9	237.231	280.364	0.846154	n	11	1425
5370	30	0	0	Male	110	155	20.8117		3300	OCP/Lupron	150	2820	3993		326			7.72	11.4	Not Pregnant		no	no		Yes	Yes		10	6	5	2	7	20	16	16	141	176.25	0.8	n	6	625
7111	37	4	1	Tubal	111	155	20.8117	6	3300	OCP/Lupron	150	3228	4579		140	2	2	4.63	10.5	Clinical Intrauterine Gestation	Live Birth	yes	yes		Yes	Yes		12	3	3	4	2	19	19	15	169.895	169.895	1	n	8	1162.5
11444	33	0	0	Male	113	157	20.838	0	3300	OCP/Lupron	300	2876	3633		80.6	2	2	3.11	12	Clinical Intrauterine Gestation	Live Birth	yes	yes		Yes	Yes		12	2	3	2	1.5	11	10	7	261.455	287.6	0.909091	n	8	1424.5
9668	35	0	0	Multi	113	157	20.838		3300	Lupron	225	2747	3582		158	2	2	4.59	7.5	Clinical Intrauterine Gestation	Live Birth	yes	yes		Yes	Yes		13	0	3	3	2	21	18	9	130.81	152.611	0.857143	n	9	1387
8940	35	0	0		125	165	20.8699		3300	OCP/Lupron	150	3084	3316		148			3.8	10.8	Not Pregnant		no	no		Yes	Yes		13	1	3	3	2	27	20	13	114.222	154.2	0.740741	n	9	1050
8593	35	3	1		125	165	20.8699	7	3300	OCP/Lupron	150	1846	3682		171			3.8	9.3	Not Pregnant		no	no		Yes	Yes		15	0	3	4	1.5	23	16	6	80.2609	115.375	0.695652	n	11	825
11132	43	0	0	DOR	126	165	20.9366		3300	LDL	450	2659	3769		73.3	0	1	5.41	8.3	Clinical Intrauterine Gestation	Therapeutic Abortion	no	yes		Yes	Yes		10	0	3	6	1.5	11	9	7	241.727	295.444	0.818182	n	6	1462
10934	40	2	1	Multi	125	165	20.9366	3	3300	OCP Microdose	600	2838	3546		77.7			0.86	13.2			no	no		Yes	No	PGD - Affected Embryos	15					17	11	5	166.941	258	0.647059	y	13	4725
10032	33	0	0		125	165	20.9366	1	3300	OCP Microdose	450	2541	2824		104			4.37	10	Not Pregnant		no	no		Yes	Yes		11	0	3	3	3	10	10	6	254.1	254.1	1	n	9	1687.5
5302	39	0	0	DOR	126	165	20.9366	0	3300	LDL	300	3811	3707		139	2	2	2.62	15	Clinical Intrauterine Gestation	Live Birth	yes	yes		Yes	Yes		12	1	5	2	7	22	21	14	173.227	181.476	0.954545	n	8	1875
7606	35	4	1		125	165	20.9366	8	3300	OCP/Lupron	112	3290	2508		63.6			3.4	10.2	Not Pregnant		no	no		Yes	Yes		13	0	3	4	2.5	11	4	1	299.091	822.5	0.363636	n	9	724
7327	36	0	0	Multi	125	165	20.9366	0	3300	OCP/LDL	200	2942	3835		264	1	1	5.34	13	Clinical Intrauterine Gestation	Live Birth	yes	yes		Yes	Yes		12	3	5	2	7	17	14	11	173.059	210.143	0.823529	n	8	650
7704	26	0	0	Multi	122	162	20.9572	0	3300	OCP/Lupron	150	3819	4163		85	1	1	1.23	13.8	Clinical Intrauterine Gestation	Live Birth	yes	yes		Yes	Yes		14	3	5	2	7	14	12	12	272.786	318.25	0.857143	n	10	1175
6891	37	1	0	DOR	121	162	20.9572	1	3300	LDL	450	3633	3416		115			6.46	14	Not Pregnant		no	no		Yes	Yes		18	0	3	2	3	8	6	2	454.125	605.5	0.75	n	14	3162
8534	39	0	0		122	162	20.9572		3300	OCP/LDL	300	2787	3363		212		1	2.66	12.7	Clinical Intrauterine Gestation	Spontaneous Abortion	no	yes		Yes	Yes		12	0	3	4	1.5	17	15	11	163.941	185.8	0.882353	n	8	1387.5
1353	33	0	0	Endo	121	162	20.9572	5	3300	E2 Patch	300	2922	3033		80.2	1	1	1.87	15.9	Clinical Intrauterine Gestation	ongoing	yes	yes		Yes	Yes		15	0	3	4	1.5	17	10	9	171.882	292.2	0.588235	n	12	3500
5752	31	2	0	Male	121	162	20.9572		3300	Lupron	225	3138	3482		157	1	1	2.83	11	Clinical Intrauterine Gestation	Live Birth	yes	yes		Yes	Yes		11	3	5	2	7	30	18	16	104.6	174.333	0.6	n	7	1200
11054	34	0	0		122	162	20.9572	0	3300	OCP/Lupron	266	3179	3939		218			1.87	11.5	Not Pregnant		no	no		Yes	Yes		14	7	5	2	7	22	18	14	144.5	176.611	0.818182	n	10	2217
7169	38	0	0	Male	136	172	20.9573	1	3300	Lupron	225	3056	3271		106	1	1	3.53	12.8	Clinical Intrauterine Gestation	Live Birth	yes	yes		Yes	Yes		15	5	5	2	7	23	18	15	132.87	169.778	0.782609	n	11	1875
456	32	2	1	Endo	136	172	20.9573	4	3300	OCP/LDL	325	2556	1606		92.3			3.54	10.5						No	No	Cancelled													11	1812.5
10473	39	1	0		118	160	21.0938	2	3300	LDL	225	3002	3685		47.4	1	1	4.9	9.3	Clinical Intrauterine Gestation	Live Birth	yes	yes		Yes	Yes		13	0	3	4	2	14	14	5	214.429	214.429	1	n	9	1312.5
10835	37	0	0		120	160	21.0938		3300	LDL	300	2420	3083		56.5			2.1	11.2	Biochemical		no	no		Yes	Yes		14	0	3	4	2	22	17	12	110	142.353	0.772727	n	10	2324
10489	36	1	1	Male	120	160	21.0938	1	3300	OCP/Lupron	300	2958	3293		56.8			2.26	7.9	Not Pregnant		no	no		Yes	Yes		14	1	5	2	7	11	9	7	268.909	328.667	0.818182	y	10	1800
9983	38	3	1	DOR	120	160	21.0938	1	3300	LDL	300	2014	2387		69.5			5.1	13.6	Not Pregnant		no	no		Yes	Yes		12	0	3	4	2.5	13	10	5	154.923	201.4	0.769231	n	8	1612.5
7304	35	0	0	DOR	118	160	21.0938	1	3300	OCP Microdose	600	3290	4485		70.1			0.196	9			no	no		Yes	No	No Embryo Development	16					17	11	1	193.529	299.091	0.647059	n	11	5137.5
4191	32	0	0	Male	118	160	21.0938	0	3300	Lupron	191	3560	3718		81.9	1	1	3.61	10.3	Clinical Intrauterine Gestation	outcome unknown				Yes	Yes		15	3	5	2	7	22	14	14	161.818	254.286	0.636364	n	11	1832
9001	27	0	0	Multi	118	160	21.0938	1	3300	OCP/Lupron	100	2628	3626		110			4.25	12.3	Not Pregnant		no	no		Yes	Yes		12	0	5	2	7	8	5	4	328.5	525.6	0.625	n	8	675
4452	40	0	0	DOR	119	160	21.0938	3	3300	E2 Patch	600	2596	3278		116			2.15	13.3	Not Pregnant		no	no		Yes	Yes		14	0	3	5	1	18	15	9	144.222	173.067	0.833333	n	11	4650
8623	27	1	0	Multi	118	160	21.0938	2	3300	OCP/Lupron	100	3000	3260		179	1	1	3.15	8.4	Clinical Intrauterine Gestation	Live Birth	yes	yes		Yes	Yes		16	0	3	3	1	16	11	9	187.5	272.727	0.6875	n	12	991
9675	26	0	0	Multi	118	160	21.0938	0	3300	OCP/Lupron	150	2829	3745		201			3.58	10.7	Not Pregnant		no	no		Yes	Yes		13	4	3	2	1.5	11	11	9	257.182	257.182	1	n	9	825
11073	42	8	6	Multi	114	157	21.0962	3	3300	E2/Ganirelix	600	2700	2931		87.8			2.19	12.1	Not Pregnant		no	no		Yes	Yes		16	0	3	3	1.5	8	6	4	337.5	450	0.75	n	13	6675
4917	33	0	0	Multi	115	157	21.0962		3300	LDL	375	3363	3450		115			2.8	12	Not Pregnant		no	no		Yes	Yes		14	0	3	3	2	10	9	7	336.3	373.667	0.9	n	10	2975
4303	33	1	0	Multi	115	157	21.0962	5	3300	No Lupron/Ganirelix	450	2677	3154	0.819	141	1	1	4.74	9.4	Clinical Intrauterine Gestation	Live Birth	yes	yes		Yes	Yes		11	0	3	3	2	9	7	3	297.444	382.429	0.777778	n	8	2625
10777	36	1	0	DOR	135	170	21.1073	3	3300	LDL	450	3311	3098		63.6	1	1	3.23	12.9	Clinical Intrauterine Gestation	Spontaneous Abortion	no	yes		Yes	Yes		11	0	3	1	2	13	6	1	254.692	551.833	0.461538	n	7	1537
4071	28	2	1	Male	134	170	21.1073	1	3300	OCP/Lupron	150	2741	3499		95.9	2	2	1.89	11.3	Clinical Intrauterine Gestation	Live Birth	yes	yes		Yes	Yes		17	0	3	2	2	20	10	8	137.05	274.1	0.5	n	13	2375
3307	42	5	1	Multi	135	170	21.1073	1	3300	E2/Ganirelix	375	2959	3122		183			0.788	12.1	Not Pregnant		no	no		Yes	Yes		14	1	3	6	1.5	22	18	18	134.5	164.389	0.818182	n	11	3575
9069	30	1	1	Male	131	167	21.1553	4	3300	OCP/LDL	225	3026	3815		227	2	2	6.79	13.2	Clinical Intrauterine Gestation	Live Birth	yes	yes		Yes	Yes		13	2	3	2	2	8	8	7	378.25	378.25	1	n	9	1687.5
9731	30	0	0	Male	130	167	21.1553	0	3300	Lupron	150	2871	2518		150			3.11	8.4	Not Pregnant		no	no		Yes	Yes		11	0	3	2	2	15	7	2	191.4	410.143	0.466667	n	7	683
4643	45	1	0		129	167	21.1553	6	3300	CF Lupron	600	2973	2873		160			5.72	8.9	Not Pregnant		no	no		Yes	Yes		11	0	3	8	2	11	10	8	270.273	297.3	0.909091	n	8	3300
1187	31	0	0	Male	130	167	21.1553	0	3300	OCP/No Lupron/Gani	150	2974	3451		197	1	1	0	10	Clinical Intrauterine Gestation	ongoing	yes	yes		Yes	Yes		16	3	3	2	1.5	25	24	11	118.96	123.917	0.96	n	13	2537.5
5793	40	3	1	Multi	131	167	21.1553	1	3300	Lupron	300	3456	4220		198			5.24	7.5	Not Pregnant		no	no		Yes	Yes		12	0	3	5	1.5	18	16	15	192	216	0.888889	n	8	1437.5
3153	35	1	0	Multi	108	152	21.2084	2	3300	E2 Patch	600	2783	3073		88			1.85	12.1	Not Pregnant		no	no		Yes	Yes		15	0	3	3	1.5	16	14	5	173.938	198.786	0.875	n	12	5650
6711	31	0	0		108	152	21.2084	0	3300	OCP/Lupron	183	3317	4664		124	1	1	2.68	13.3	Clinical Intrauterine Gestation	Live Birth	yes	yes		Yes	Yes		12	0	3	2	1.5	4	3	3	829.25	1105.67	0.75	n	9	1464
1935	39	3	1	DOR	109	152	21.2084		3300	No Lupron/Ganirelix	375	2696	3193	2.58	229	1	1	5.91	11	Clinical Intrauterine Gestation	Live Birth	yes	yes		Yes	Yes		12	0	3	2	2	6	3	2	449.333	898.667	0.5	n	9	3100
2096	36	1	1	Male	143	175	21.2245	2	3300	OCP/LDL	375	3084	3166		151			0.5	11.3	Biochemical		no	no		Yes	Yes		17	1	3	3	2	10	9	8	308.4	342.667	0.9	n	13	4537.5
3662	40	1	0	DOR	144	175	21.2245	3	3300	OCP Microdose	600	2818	3405		223	0	1	8.23	11.3	Clinical Intrauterine Gestation	Missed Ab	no	no		Yes	Yes		13	0	3	4	2	8	4	4	352.25	704.5	0.5	n	8	3825
11351	29	0	0	Male	113	155	21.2279	1	3300	OCP/No Lupron/Gani	108	2711	4001		104			4.29	11.4	Not Pregnant		no	no		Yes	Yes		11	5	5	2	7	11	11	9	246.455	246.455	1	n	8	815
3241	40	0	0	Multi	112	155	21.2279		3300	OCP/No Lupron/Gani	150	2527	2670	0.533	223	1	1	0.938	12	Clinical Intrauterine Gestation	Spontaneous Abortion	no	yes		Yes	Yes		13	0	3	4	1.5	18	15	9	140.389	168.467	0.833333	n	10	1350
1106	40	1	0	DOR	138	172	21.2953	5	3300	E2 Patch	600	2617	3256		33.8			2.87	14.9	Not Pregnant		no	no		Yes	Yes		13	0	3	2	2.5	12	8	1	218.083	327.125	0.666667	n	10	5100
3707	34	0	0	Multi	139	172	21.2953		3300	OCP/Lupron	150	3116	3757		154	2	2	0.993	10.6	Clinical Intrauterine Gestation	Live Birth	yes	yes		Yes	Yes		13	2	5	2	7	23	14	14	135.478	222.571	0.608696	n	9	1087.5
4201	30	0	0		152	180	21.2963		3300	Lupron	300	3609	4045		159			3.07	16.6	Not Pregnant		no	no		Yes	Yes		13	0	5	2	7	19	14	10	189.947	257.786	0.736842	n	9	2800
2878	35	1	1	Male	127	165	21.3039	2	3300	OCP/Lupron	125	2744	2858		54.8	1	1	5.5	11.2	Clinical Intrauterine Gestation	Live Birth	yes	yes		Yes	Yes		13	0	3	2	2	8	6	3	343	457.333	0.75	n	9	1075
323	29	1	0	Male	128	165	21.3039		3300	OCP/No Lupron/Gani	150	2429	3186	2.08	74.9	1	1	7.49	12	Clinical Intrauterine Gestation	ongoing	yes	yes		Yes	Yes		10	0	3	2	6	3	2	2	809.667		0.666667	n	7	850
11102	35	1	1		128	165	21.3039	3	3300	OCP/Lupron	125	3473	4444		78.8	1	1	3.14	9.2	Clinical Intrauterine Gestation	Live Birth	yes	yes		Yes	Yes		13	1	3	4	2	23	15	12	151	231.533	0.652174	n	9	750
1012	41	6	1	Multi	128	165	21.3039	7	3300	E2 Patch	600	2810	3748		82.6	1	1	6.02	12.6	Clinical Intrauterine Gestation	Spontaneous Abortion	no	yes		Yes	Yes		11	0	3	4	2	13	13	9	216.154	216.154	1	n	8	3000
5386	30	0	0	Male	127	165	21.3039	0	3300	OCP/No Lupron/Gani	225	3174	3696	1.51	225			8.21	13.2			no	no		Yes	No	Freeze All	14	9				15	14	9	211.6	226.714	0.933333	n	11	1466
9632	36	2	1	Tubal	105	150	21.3333	2	3300	LDL	375	3145	3607		83.1			6.49	5.8	Not Pregnant		no	no		Yes	Yes		13	3	3	3	2	9	9	7	349.444	349.444	1	n	9	1912
1499	32	2	0	PGD	123	162	21.3382	1	3300	OCP Microdose	300	3116	4148		71.7			0	13.9			no	no		Yes	No	PGD - Not suitable for transfer	17					13	11	7	239.692	283.273	0.846154	y	12	2325
4279	32	6	0		124	162	21.3382		3300	No Lupron/Ganirelix	225	2813	3450		118			7.72	10	Not Pregnant		no	no		Yes	Yes		12	0	3	2	3	18	12	5	156.278	234.417	0.666667	n	9	1487.5
11176	33	0	0	Idio	123	162	21.3382	1	3300	OCP/Lupron	150	3117	4467		126	0		1.47	7.9			no	no		Yes	No	Cryo for r/o OHSS	14	6				26	19	12	119.885	164.053	0.730769	n	10	1273
499	33	0	0	Male	123	162	21.3382	0	3300	OCP/Lupron	150	3484	2981		151			4.74	12						No	No	Harvest Cancelled												n	10	642
7575	33	3	1	Multi	123	162	21.3382	5	3300	OCP/Lupron	150	2917	4585		88.7	1	2	2.25	11.7	Clinical Intrauterine Gestation	Live Birth	yes	yes		Yes	Yes		14	0	3	4	2.5	15	13	12	194.467	224.385	0.866667	n	10	1116
9383	33	0	0	Male	123	162	21.3382	0	3300	Lupron	225	3191	3733		320			4.02	11	Not Pregnant		no	no		Yes	Yes		12	7	5	2	7	24	20	15	132.958	159.55	0.833333	n	8	1199
9085	27	0	0	Male	123	162	21.3382	0	3300	Lupron	225	2916	2776		527	1	1	2.08	11.4	Clinical Intrauterine Gestation	Live Birth	yes	yes		Yes	Yes		15	2	3	2	2.5	12	9	8	243	324	0.75	n	11	2625
10466	36	1	0		147	177	21.3859	0	3300	Lupron	300	1525	1830		85.9			1.85	11.8	Not Pregnant		no	no		Yes	Yes		12	0	6	2	7	21	18	15	72.619	84.7222	0.857143	n	8	1416
6827	31	1	1	Endo	136	170	21.4533	3	3300	OCP/Lupron	300	3381	4053		86.2			4.93	10.5	Not Pregnant		no	no		Yes	Yes		15	0	3	2	2	12	8	7	281.75	422.625	0.666667	n	11	2450
5624	41	0	0	DOR	137	170	21.4533	2	3300	OCP Microdose	600	3473	4375		167			1.03	8.1	Not Pregnant		no	no		Yes	Yes		16	0	3	5	2	9	7	6	385.889	496.143	0.777778	n	11	4150
6941	33	0	0	Male	121	160	21.4844	0	3300	OCP/Lupron	225	3104	3642		146	1	1	3.48	9.8	Clinical Intrauterine Gestation	Live Birth	yes	yes		Yes	Yes		15	4	5	2	7	27	16	16	114.963	194	0.592593	n	11	2025
5078	42	1	0	DOR	117	157	21.5019		3300	LDL	225	3247	4520		69.8			6.89	8	Biochemical		no	no		Yes	Yes		13	0	3	5	2	7	6	6	463.857	541.167	0.857143	n	9	1200
5908	41	1	0	DOR	117	157	21.5019		3300	LDL	300	3545	4048		125			4.18	8.8	Not Pregnant		no	no		Yes	Yes		13	0	3	5	2	10	7	7	354.5	506.429	0.7	n	9	1925
1218	30	0	0	Male	117	157	21.5019	0	3300	No Lupron/Ganirelix	191	2737	3401	2.88	155			6.39	10.8	Not Pregnant		no	no		Yes	Yes		11	4	5	2	7	23	19	13	119	144.053	0.826087	n	8	1207
5557	36	0	0	Multi	133	167	21.5139	2	3300	Lupron	225	3494	3264		102	1	1	3.3	13.1	Clinical Intrauterine Gestation	Live Birth	yes	yes		Yes	Yes		13	6	3	3	1.5	29	25	23	120.483	139.76	0.862069	n	9	1875
3293	26	0	0	Male	141	172	21.6333		3300	OCP/Lupron	225	2701	3182		81.8	2	2	3.26	13	Clinical Intrauterine Gestation	Live Birth	yes	yes		Yes	Yes		12	0	5	2	7	15	12	9	180.067	225.083	0.8	n	8	1312.5
1861	30	1	1	Multi	140	172	21.6333	2	3300	No Lupron/Ganirelix	225	3408	4172	1.41	140	1	1	3.85	14.3	Clinical Intrauterine Gestation	ongoing	yes	yes		Yes	Yes		11	5	5	1	7	28	20	16	121.714	170.4	0.714286	n	8	1237.5
4194	31	0	0	Male	110	152	21.6413		3300	OCP/LDL	300	3552	3765		99.6			3.06	13.1	Not Pregnant		no	no		Yes	Yes		15	0	3	2	3	20	20	7	177.6	177.6	1	n	11	2625
544	32	3	0	Multi	110	152	21.6413	1	3300	Lupron	300	3007	3483		109	1	1	3.37	8.8	Clinical Intrauterine Gestation	ongoing	yes	yes		Yes	Yes		15	0	5	2	7	11	11	9	273.364	273.364	1	y	11	2325
1415	46	0	0	Multi	111	152	21.6413	1	3300	E2 Patch	600	2666	2379		142			2.39	9	Not Pregnant		no	no		Yes	Yes		15	0	3	6	2	11	10	6	242.364	266.6	0.909091	n	12	6750
1638	36	3	1	PGD	111	152	21.6413	0	3300	OCP Microdose	375	3620	3526		253			1.53	12.8			no	no		Yes	No	PGD - Affected Embryos	14					13	12	10	278.462	301.667	0.923077	y	9	2887.5
7776	36	0	0	Multi	111	152	21.6413	4	3300	No Lupron/Ganirelix	450	2695	3489		93.1			8.87	10.1	Not Pregnant		no	no		Yes	Yes		11	0	3	4	1.5	14	12	7	192.5	224.583	0.857143	n	8	2775
3062	44	0	0	Multi	115	155	21.6441	6	3300	LDL	300	3329	4704		66.2			3.93	8.9	Not Pregnant		no	no		Yes	Yes		13	0	3	5	2	15	9	6	221.933	369.889	0.6	n	9	2250
4553	38	7	0	DOR	115	155	21.6441	4	3300	OCP/LDL	300	3653	3508		73.7	0	1	2.73	12.1	Clinical Intrauterine Gestation	Missed Ab	no	no		Yes	Yes		15	0	3	3	2.5	3	2	2	1217.67	1826.5	0.666667	n	11	1762.5
1773	41	0	0	Male	114	155	21.6441		3300	OCP/No Lupron/Gani	450	2723	2950	6.22	141			12	8.5	Biochemical		no	no		Yes	Yes		14	0	3	5	2	9	9	7	302.556	302.556	1	n	11	3387.5
11476	22	0	0	Male	130	165	21.6713	0	3300	OCP/Lupron	150	3757	4404		54.9	2	2	6.51	13	Clinical Intrauterine Gestation	Live Birth	yes	yes		Yes	Yes		12	14	3	2	1.5	21	20	17	178.905	187.85	0.952381	n	8	774
5085	36	0	0	Multi	129	165	21.6713		3300	Lupron	200	1620	2556		104	1	1	2.88	8.7	Clinical Intrauterine Gestation	Missed Ab	no	yes		Yes	Yes		12	0	3	3	2.5	14	11	5	115.714	147.273	0.785714	n	8	1250
4109	33	0	0	Male	129	165	21.6713		3300	OCP/LDL	300	3550	4212		384	1	1	2.93	16.8	Clinical Intrauterine Gestation	Live Birth	yes	yes		Yes	Yes		14	0	3	2	2.5	8	8	7	443.75	443.75	1	n	10	1875
8108	35	3	0	Male	125	162	21.7193	3	3300	OCP Microdose	300	3289	3647		80.3	1	1	1.04	8.9	Clinical Intrauterine Gestation	Live Birth	yes	yes		Yes	Yes		13	0	3	1	2	12	10	1	274.083	328.9	0.833333	n	8	1487.5
5356	37	0	0	Endo	125	162	21.7193	2	3300	Lupron	225	3843	4030		61.6	1	1	5	10.6	Clinical Intrauterine Gestation	Live Birth	yes	yes		Yes	Yes		14	0	3	1	3.5	6	5	2	640.5	768.6	0.833333	n	10	1774
2401	32	0	0		126	162	21.7193		3300	E2 Patch	375	2405	3405		65.1			1.58	13.5	Not Pregnant		no	no		Yes	Yes		12	2	3	2	2	20	17	13	120.25	141.471	0.85	n	9	2300
4157	35	3	0	Idio	126	162	21.7193	1	3300	OCP/No Lupron/Gani	125	3089	3575	3.92	97	1	1	7.73	8.2	Clinical Intrauterine Gestation	Live Birth	yes	yes		Yes	Yes		11	0	5	2	7	25	17	15	123.56	181.706	0.68	y	8	808
9999	38	1	1		125	162	21.7193	1	3300	LDL	225	2480	3465		100	2	2	3.87	6.1	Clinical Intrauterine Gestation	Live Birth	yes	yes		Yes	Yes		12	1	3	4	2	10	9	6	248	275.556	0.9	n	8	1462.5
2185	40	2	1		126	162	21.7193	1	3300	LDL	450	3628	3996		121			1.58	11.8	Not Pregnant		no	no		Yes	Yes		16	0	3	2	2	18	16	13	201.556	226.75	0.888889	n	12	3899.5
1267	37	4	1	Male	125	162	21.7193	3	3300	OCP/No Lupron/Gani	125	2254	2420	18.6	179	0	1	6.76	8.4	Clinical Intrauterine Gestation	Missed Ab	no	no		Yes	Yes		10	2	5	1	7	13	10	8	173.385	225.4	0.769231	y	7	725
3228	30	1	0		125	162	21.7193		3300	Lupron	225	3684	4705		180			2.96	12.9	Not Pregnant		no	no		Yes	Yes		13	2	5	2	7	31	21	12	118.839	175.429	0.677419	n	9	1462.5
1171	27	1	1	Male	107	150	21.7778	1	3300	OCP/Lupron	225	2995	3688		247	2	2	2.58	12.8	Clinical Intrauterine Gestation	ongoing	yes	yes		Yes	Yes		15	5	3	2	1.5	15	14	11	199.667	213.929	0.933333	n	11	2262.5
1779	23	0	0	PCO	138	170	21.7993		3300	No Lupron/Ganirelix	300	2931	4585	6.6	56			9.88	11.7	Not Pregnant		no	no		Yes	Yes		15	2	3	2	2	14	12	11	209.357	244.25	0.857143	n	12	2300
2815	39	3	1	DOR	135	167	21.8724	1	3300	OCP/No Lupron/Gani	600	2971	4348		54	1	1	0.337	10.4	Clinical Intrauterine Gestation	Live Birth	yes	yes		Yes	Yes		13	0	3	4	1.5	20	18	13	148.55	165.056	0.9	n	10	4350
1020	32	1	1	Multi	134	167	21.8724	2	3300	LDL	375	3685	4624		88.4			3.46	10.6	Not Pregnant		no	no		Yes	Yes		13	2	3	2	1.5	18	16	7	204.722	230.312	0.888889	n	9	2308
2683	39	0	0		135	167	21.8724	1	3300	OCP Microdose	600	3086	3540		97.7			1.23	10.4	Not Pregnant		no	no		Yes	Yes		16	0	3	4	2	9	5	4	342.889	617.2	0.555556	n	11	5125
10753	42	0	0		135	167	21.8724	2	3300	CF Lupron	450	2435	2470		101			8.1	8.4			no	no		Yes	No	No Embryo Development	12					6	5	1	405.833	487	0.833333	n	9	1950
4010	33	6	2	Male	135	167	21.8724	5	3300	No Lupron/Ganirelix	225	3038	3752	7.79	104			4.55	11.4	Not Pregnant		no	no		Yes	Yes		12	1	5	2	7	19	15	12	159.895	202.533	0.789474	y	9	1425
62	31	1	0	Male	134	167	21.8724		3300	LDL	300	2882	3470		135	1	1	5.11	15.6	Clinical Intrauterine Gestation	ongoing	yes	yes		Yes	Yes		17	2	3	2	2	17	17	12	169.529	169.529	1	n	13	4950
9951	39	2	2	DOR	135	167	21.8724	0	3300	LDL	300	2627	3070		139			2.51	6.6	Not Pregnant		no	no		Yes	Yes		13	3	3	4	1	31	23	20	84.7419	114.217	0.741935	n	9	2062.5
4583	34	0	0	Male	123	160	21.875		3300	Lupron	250	3159	4892		80.7	1	1	2.69	14.1	Clinical Intrauterine Gestation	Live Birth	yes	yes		Yes	Yes		12	2	5	2	7	15	14	13	210.6	225.643	0.933333	n	8	1392
5796	33	0	0	Multi	123	160	21.875		3300	OCP/Lupron	150	3393	4519		101			2.81	10.8			no	no		Yes	No	Freeze All	15	5				15	15	8	226.2	226.2	1	n	11	2225	y
8736	30	2	0	Tubal	124	160	21.875	4	3300	LDL	225	3399	3928		133			6.4	8.4			no	no		Yes	Yes		13	0	5	2	7	15	15	15	226.6	226.6	1	y	9	1300
11297	34	0	0	Idio	123	160	21.875	2	3300	Lupron	150	3212	3293		272	3	3	4.86	11.9	Clinical Intrauterine Gestation	outcome unknown				Yes	Yes		13	2	3	3	2	16	12	12	200.75	267.667	0.75	n	9	1049.5
2363	30	0	0	Multi	148	175	21.8776	1	3300	Lupron	150	3276	3931		112	2	2	2.61	11.4	Clinical Intrauterine Gestation	Live Birth	yes	yes		Yes	Yes		14	0	3	3	2.5	26	20	20	126	163.8	0.769231	n	10	1300
2520	43	3	0	DOR	120	157	21.9076	1	3300	E2 Patch	375	2591	2963		53.5	0	1	4.36	9.4	Clinical Intrauterine Gestation	Spontaneous Abortion	no	no		Yes	Yes		12	0	3	2	2.5	14	7	4	185.071	370.143	0.5	n	9	2825
4370	41	1	0	DOR	119	157	21.9076	2	3300	OCP/LDL	300	3156	4122		73.8	1	1	5.27	14.3	Clinical Intrauterine Gestation	Live Birth	yes	yes		Yes	Yes		13	0	3	3	1.5	11	10	3	286.909	315.6	0.909091	n	9	1950
5790	41	0	0		119	157	21.9076		3300	LDL	450	3458	3950		97.7			6.49	10.5	Not Pregnant		no	no		Yes	Yes		13	0	3	5	1	22	18	14	157.182	192.111	0.818182	n	9	2800
4379	42	1	0	DOR	119	157	21.9076	4	3300	LDL	450	3222	4241		106	1	1	3.42	10.1	Clinical Intrauterine Gestation	Live Birth	yes	yes		Yes	Yes		13	0	5	1	7	13	12	12	247.846	268.5	0.923077	y	9	2172.5
4202	42	5	1	DOR	120	157	21.9076	4	3300	OCP Microdose	600	2735	3302		108			4.44	10	Not Pregnant		no	no		Yes	Yes		13	0	5	1	7	12	9	5	227.917	303.889	0.75	y	8	3262.5
11029	35	3	0		120	157	21.9076	2	3300	LDL	300	3143	3835		133			2.88	11	Not Pregnant		no	no		Yes	Yes		13	6	5	2	7	28	24	22	112.25	130.958	0.857143	n	9	1611.5
5880	30	0	0	Male	120	157	21.9076		3300	Lupron	225	3456	5038		157	1	1	2.08	15	Clinical Intrauterine Gestation	Live Birth	yes	yes		Yes	Yes		13	4	5	2	7	26	22	14	132.923	157.091	0.846154	n	9	1450
10132	35	0	0	Idio	120	157	21.9076	0	3300	LDL	300	3188	3398		189			3.47	15.7	Not Pregnant		no	no		Yes	Yes		11	0	6	3	7	16	12	10	199.25	265.667	0.75	y	7	1311
2916	37	0	0	Male	120	157	21.9076		3300	OCP/No Lupron/Gani	225	3157	4042	3.02	270	2	2	6.01	11.6	Clinical Intrauterine Gestation	Live Birth	yes	yes		Yes	Yes		12	0	3	3	2	22	18	15	143.5	175.389	0.818182	n	9	1525
7534	38	0	0	Male	118	157	21.9076		3300	LDL	300	3134	5294		132	1	1	4.71	15	Clinical Intrauterine Gestation	Live Birth	yes	yes		Yes	Yes		13	2	3	3	2	15	15	11	208.933	208.933	1	n	9	1174.5
7297	37	4	0	Multi	120	157	21.9076	5	3300	LDL	225	2383	4201		170			4.81	13.5	Not Pregnant		no	no		Yes	Yes		13	0	3	4	2	9	5	5	264.778	476.6	0.555556	n	9	1675
1983	29	1	0	Idio	132	165	22.0386		3300	OCP Microdose	450	3281	2912		109	1	1	5.89	13.5	Clinical Intrauterine Gestation	ongoing	yes	yes		Yes	Yes		15	2	3	2	2	17	15	13	193	218.733	0.882353	n	10	3525
11081	36	1	1	Male	133	165	22.0386	0	3300	OCP/LDL	300	3577	5856		148			2.47	10.1	Not Pregnant		no	no		Yes	Yes		12	0	3	2	2	17	14	7	210.412	255.5	0.823529	n	8	1575
8624	43	0	0	Multi	116	155	22.0604	2	3300	OCP/LDL	150	3383	5574		91.9			2.06	7.6	Biochemical		no	no		Yes	Yes		13	0	3	6	2	16	15	14	211.438	225.533	0.9375	n	9	1275
2912	30	0	0	Idio	112	152	22.0741		3300	OCP/Lupron	150	2835	4262		105			1.64	11.7	Not Pregnant		no	no		Yes	Yes		12	0	3	2	2	15	10	8	189	283.5	0.666667	n	8	1009
10068	28	0	0		113	152	22.0741	1	3300	OCP/Lupron	150	2591	3138		118	2	2	1.29	10.4	Clinical Intrauterine Gestation	Live Birth	yes	yes		Yes	Yes		15	2	3	2	2	24	21	8	107.958	123.381	0.875	n	11	1424
4229	38	2	2	Male	112	152	22.0741	3	3300	LDL	300	3258	3241		134	1	1	5.66	6.9	Clinical Intrauterine Gestation	Live Birth	yes	yes		Yes	Yes		15	5	3	1	1.5	11	9	6	296.182	362	0.818182	n	11	2475
9537	33	0	0		127	162	22.1003	0	3300	OCP/Lupron	150	2759	3185		72.3	1	1	3.4	10.8	Clinical Intrauterine Gestation	Live Birth	yes	yes		Yes	Yes		12	2	5	2	7	20	13	11	137.95	212.231	0.65	n	8	975
10619	37	1	1		128	162	22.1003	1	3300	LDL	300	3090	3638		45.5	2	2	4.49	14	Clinical Intrauterine Gestation	Live Birth	yes	yes		Yes	Yes		13	0	3	3	1.5	10	5	5	309	618	0.5	n	9	1461
6813	34	0	0	Multi	127	162	22.1003	1	3300	OCP/Lupron	300	3561	4126		57.7			2.49	15	Not Pregnant		no	no		Yes	Yes		13	0	3	3	2	10	8	3	356.1	445.125	0.8	n	9	1250
9747	35	1	1	Male	127	162	22.1003	7	3300	LDL	600	2488	3486		227			4.75	8.7	Not Pregnant		no	no		Yes	Yes		15	0	3	4	2.5	14	14	8	177.714	177.714	1	n	11	4462
10140	24	0	0	Male	140	170	22.1453	1	3300	OCP/Lupron	187	3067	3315		58.6			1.49	5	Biochemical		no	no		Yes	Yes		15	0	3	2	1.5	18	17	12	170.389	180.412	0.944444	n	11	1149
5611	30	1	0	Male	142	170	22.1453	5	3300	OCP/Lupron	191	3100	4132		67	1	1	5.4	14.4	Clinical Intrauterine Gestation	Live Birth	yes	yes		Yes	Yes		13	6	5	2	7	20	14	14	155	221.429	0.7	n	9	1373
3976	39	3	1		141	170	22.1453	1	3300	LDL	300	3863	4312		71.3			4.97	13.2	Not Pregnant		no	no		Yes	Yes		14	0	5	1	7	18	15	12	214.611	257.533	0.833333	y	10	2437.5
3881	40	3	0	Tubal	141	170	22.1453	6	3300	E2 Patch Ganirelix/Coflare	600	3448	4111		89.4			4.51	10.5	Not Pregnant		no	no		Yes	Yes		15	0	3	5	1.5	13	12	11	265.231	287.333	0.923077	n	12	3975
173	39	1	1	Multi	142	170	22.1453	1	3300	LDL	375	3190	3794		105			3.33	14.7	Not Pregnant		no	no		Yes	Yes		14	0	3	2	2	9	9	7	354.444	354.444	1	n	10	3075
5718	35	0	0	Male	141	170	22.1453		3300	LDL	225	3243	4210		205			1.81	13.1			no	no		Yes	No	Freeze All	13	3				30	24	12	108.1	135.125	0.8	n	9	1537.5
1090	32	0	0	Endo	137	167	22.231	2	3300	LDL	300	2723	4186		47.7	1	1	3.86	8.2	Clinical Intrauterine Gestation	ongoing	yes	yes		Yes	Yes		14	4	5	2	7	17	14	11	160.176	194.5	0.823529	n	10	2215
11357	36	0	0		136	167	22.231		3300	LDL	300	3436	4723		92.7			4.51	7.9	Biochemical		no	no		Yes	Yes		12	2	3	3	2	19	16	6	180.842	214.75	0.842105	n	8	1450
2437	37	1	0	Multi	125	160	22.2656	0	3300	LDL	450	3190	3720		70.6	1	1	5.53	9.1	Clinical Intrauterine Gestation	Missed Ab	no	yes		Yes	Yes		15	3	3	3	2	12	10	9	265.833	319	0.833333	n	11	4125
9876	42	2	0	Multi	125	160	22.2656	2	3300	OCP/LDL	300	3011	2781		93.6			4.29	11.6	Biochemical		no	no		Yes	Yes		12	0	3	4	3.5	14	13	6	215.071	231.615	0.928571	n	8	1331.25
315	39	2	1	DOR	125	160	22.2656	2	3300	E2/Ganirelix	600	2753	2570		113	1	1	2.03	11.4	Clinical Intrauterine Gestation	ongoing	yes	yes		Yes	Yes		15	0	3	2	2.5	6	5	4	458.833	550.6	0.833333	n	12	6337.5
6228	27	0	0	Male	125	160	22.2656		3300	OCP/Lupron	183	3151	3918		157			4.19	10.6	Not Pregnant		no	no		Yes	Yes		14	4	3	2	2	14	10	9	225.071	315.1	0.714286	n	10	1598
9010	32	0	0	Male	145	172	22.3094	0	3300	Lupron	225	3290	4601		148			2.43	12.2	Not Pregnant		no	no		Yes	Yes		16	0	3	2	2	27	15	10	121.852	219.333	0.555556	n	12	1200
5874	31	1	0	Male	121	157	22.3133	2	3300	OCP/Lupron	150	2953	2870		150	1	1	1.95	10	Clinical Intrauterine Gestation	Live Birth	yes	yes		Yes	Yes		13	11	5	2	7	23	18	15	128.391	164.056	0.782609	n	9	1141
5772	27	0	0	Male	121	157	22.3133	1	3300	OCP/LDL	300	2631	4048		160			5.41	9.7	Not Pregnant		no	no		Yes	Yes		11	0	5	2	7	13	11	11	202.385	239.182	0.846154	n	7	1325
11231	35	3	1	Multi	122	157	22.3133	2	3300	Lupron	300	2862	3968		221			3.35	9.2	Not Pregnant		no	no		Yes	Yes		13	3	3	3	2	16	12	12	178.875	238.5	0.75	n	9	1687
6902	32	0	0	Male	122	157	22.3133	0	3300	OCP/Lupron	150	2865	4257		118			2.92	11.2	Not Pregnant		no	no		Yes	Yes		15	0	3	1	2	17	11	1	168.529	260.455	0.647059	n	11	1836.5
7228	38	0	0	DOR	154	177	22.3435	3	3300	OCP/No Lupron/Gani	225	3056	3371		86.4			6.01	12	Biochemical		no	no		Yes	Yes		14	0	3	1	2	11	6	1	277.818	509.333	0.545455	n	11	2175
9595	38	1	1	Endo	126	160	22.3722	2	3300	OCP/Lupron	150	3368	5205		225	1	2	1.93	10.6	Clinical Intrauterine Gestation	Live Birth	yes	yes		Yes	Yes		13	0	3	4	2	9	9	4	374.222	374.222	1	n	9	824.5
6290	38	3	0		134	165	22.4059		3300	LDL	225	3323	3749		49.3	0	2	4.04	13.2	Clinical Intrauterine Gestation	Spontaneous Abortion	no	no		Yes	Yes		13	0	3	4	2	11	10	4	302.091	332.3	0.909091	n	9	1383
5318	39	4	0		134	165	22.4059		3300	E2/Ganirelix	375	2906	3453		96.2			1.09	9.5	Not Pregnant		no	no		Yes	Yes		11	0	3	4	2	14	12	6	207.571	242.167	0.857143	n	8	2550
10166	41	0	0	DOR	135	165	22.4059	0	3300	LDL	300	1655	2011		125			3.28	8.8	Not Pregnant		no	no		Yes	Yes		12	0	3	5	2	15	12	9	110.333	137.917	0.8	n	8	1675
3790	26	0	0	Male	120	155	22.4766		3300	OCP/Lupron	187	3075	3201		49	1	1	1.67	9.4	Clinical Intrauterine Gestation	Live Birth	yes	yes		Yes	Yes		14	0	3	1	1.5	12	9	1	256.25	341.667	0.75	n	10	1350
339	36	0	0		120	155	22.4766		3300	OCP/LDL	300	3409	3674		64.3			3.83	12.1						No	No	Harvest Cancelled												n	10	1536
11018	39	2	1	Idio	119	155	22.4766	2	3300	OCP/LDL	225	2922	3109		77.8	0	2	2.74	15.2	Clinical Intrauterine Gestation	Spontaneous Abortion	no	no		Yes	Yes		15	0	3	3	1.5	16	11	10	182.625	265.636	0.6875	n	11	1950
3833	33	1	0	Idio	120	155	22.4766	2	3300	OCP/LDL	258	3030	3637		163			5.23	12.6	Not Pregnant		no	no		Yes	Yes		12	0	5	2	7	19	13	12	159.474	233.077	0.684211	y	8	1674
10523	35	0	0	Tubal	129	162	22.4813	2	3300	No Lupron/Ganirelix	300	2595	2618	5.76	43.7			7.73	14.6	Not Pregnant		no	no		Yes	Yes		12	0	3	3	2	12	9	8	216.25	288.333	0.75	n	8	1200
11343	38	0	0	Multi	129	162	22.4813	0	3300	Lupron	275	3285	3237		48.5			1.34	10	Not Pregnant		no	no		Yes	Yes		16	0	3	3	2	8	6	4	410.625	547.5	0.75	n	12	2112.5
10220	31	0	0	Multi	130	162	22.4813	0	3300	Lupron	225	2758	3492		65.9	1	1	3.28	10.3	Clinical Intrauterine Gestation	Live Birth	yes	yes		Yes	Yes		11	2	3	2	1.5	16	8	6	172.375	344.75	0.5	n	7	1012.5
4715	29	0	0	Male	131	162	22.4813	6	3300	No Lupron/Ganirelix	116	2848	5140	3.42	82.9	1	1	6.14	10.7	Clinical Intrauterine Gestation	Live Birth	yes	yes		Yes	Yes		11	0	5	1	7	20	17	7	142.4	167.529	0.85	n	8	801.5
660	42	1	0	DOR	129	162	22.4813	0	3300	E2 Patch	600	3254	2978		85.1	1	1	4.67	7.7	Clinical Intrauterine Gestation	ongoing	yes	yes		Yes	Yes		13	0	3	3	1.5	8	5	3	406.75	650.8	0.625	n	10	5550
9992	40	0	0	DOR	130	162	22.4813	2	3300	LDL	300	3015	4248		102			4.64	10.1	Not Pregnant		no	no		Yes	Yes		13	1	3	5	1.5	18	15	13	167.5	201	0.833333	n	9	1875
5599	39	0	0	Male	131	162	22.4813		3300	LDL	375	2748	3689		114			3.73	13.7	Not Pregnant		no	no		Yes	Yes		12	0	3	4	2	19	16	12	144.632	171.75	0.842105	n	8	1725
11041	41	1	0	DOR	130	162	22.4813	4	3300	LDL	300	3262	4068		125			4.44	12.3	Not Pregnant		no	no		Yes	Yes		15	0	3	5	2	9	7	5	362.444	466	0.777778	n	11	2475
11439	33	0	0		130	162	22.4813		3300	OCP Microdose	450	3424	3470		276			3.19	9.8	Not Pregnant		no	no		Yes	Yes		14	1	3	2	2	10	7	4	342.4	489.143	0.7	n	12	2762
9201	34	0	0	Male	130	162	22.4813	3	3300	OCP Microdose	375	2948	3328		83.2	2	2	2.3	11.2	Clinical Intrauterine Gestation	Live Birth	yes	yes		Yes	Yes		15	3	3	3	2	17	12	8	173.412	245.667	0.705882	n	10	3500
7508	34	0	0	Male	130	162	22.4813	1	3300	Lupron	225	2891	3851		115	1	1	4.1	13.5	Clinical Intrauterine Gestation	Live Birth	yes	yes		Yes	Yes		13	0	5	2	7	18	15	11	160.611	192.733	0.833333	n	9	1450
9320	35	0	0	Multi	129	162	22.4813	2	3300	OCP/LDL	450	3343	2902		263			1.17	11.4	Not Pregnant		no	no		Yes	Yes		15	0	3	3	2	14	9	8	238.786	371.444	0.642857	n	11	3600
10072	37	0	0	Male	143	170	22.4913	0	3300	Lupron	300	2713	2459		56.7			2.13	8.6	Not Pregnant		no	no		Yes	Yes		15	0	6	2	7	14	14	12	193.786	193.786	1	n	11	2343.75
7050	30	0	0	DOR	122	157	22.4977	1	3300	LDL	450	2730	3137		113			6	11.3	Biochemical		no	no		Yes	Yes		13	0	3	2	3	10	9	2	273	303.333	0.9	n	9	2275
3791	27	0	0	Male	153	175	22.5306		3300	OCP/Lupron	200	3243	4371		57.4			1.54	15.6	Not Pregnant		no	no		Yes	Yes		14	1	6	1	7	11	10	7	294.818	324.3	0.909091	n	10	1675
2088	28	0	0	Male	153	175	22.5306		3300	OCP/No Lupron/Gani	200	2300	4168		119			3.77	14.5	Not Pregnant		no	no		Yes	Yes		13	2	3	2	1.5	19	18	14	121.053	127.778	0.947368	n	10	1750
8841	35	0	0	Endo	135	165	22.5394	3	3300	OCP Microdose	450	3165	3619		107			4.28	13	Biochemical		no	no		Yes	Yes		14	0	3	3	2	9	5	3	351.667	633	0.555556	n	9	2662.5
5392	31	0	0		138	167	22.5896		3300	OCP/LDL	225	3184	3670		56.5	2	2	2.39	11	Clinical Intrauterine Gestation	Live Birth	yes	yes		Yes	Yes		13	5	5	2	7	20	17	14	159.2	187.294	0.85	n	9	1550
6300	36	0	0	Male	138	167	22.5896	0	3300	Lupron	150	3447	3819		201			4.73	12	Not Pregnant		no	no		Yes	Yes		13	3	5	2	7	24	15	11	143.625	229.8	0.625	n	9	1050
9541	42	1	1	Multi	138	167	22.5896	1	3300	LDL	375	3661	3784		109	1	1	4.24	8.8	Clinical Intrauterine Gestation	Live Birth	yes	yes		Yes	Yes		14	0	3	5	1.5	15	11	11	244.067	332.818	0.733333	n	10	2337
3679	39	0	0	DOR	148	172	22.6474		3300	OCP/LDL	258	3140	2972		72	2	2	2.5	10.6	Clinical Intrauterine Gestation	Live Birth	yes	yes		Yes	Yes		16	0	3	4	1	15	14	11	209.333	224.286	0.933333	n	12	2182
4378	23	0	0	Male	128	160	22.6562		3300	OCP/Lupron	183	3175	4407		81.6	2	2	3.04	12.5	Clinical Intrauterine Gestation	Live Birth	yes	yes		Yes	Yes		13	4	5	2	7	20	19	18	158.75	167.105	0.95	n	9	1274
3504	40	0	0	Multi	127	160	22.6562	1	3300	LDL	450	3182	4074		106			6.21	12.5	Not Pregnant		no	no		Yes	Yes		13	0	3	3	1.5	12	9	3	265.167	353.556	0.75	n	9	3000
4347	29	2	0	Multi	112	150	22.6667	0	3300	OCP/LDL	100	3310	5005		142	2	2	2.11	16.3	Clinical Intrauterine Gestation	Live Birth	yes	yes		Yes	Yes		12	0	5	2	7	25	19	12	132.4	174.211	0.76	n	8	533
453	36	2	0		145	170.2	22.71	2	3300	Lupron	150	3163	3901		26.1			3.07	8.8	Not pregnant		no	no		Yes	No	No Fert	14					0						n	10	1150
2672	40	3	1	Male	136	165	22.7732	6	3300	CF Lupron	450	3870	6585		80.6			4.65	10			no	no		Yes	No	No Fert	13					16	11	2	241.875	351.818	0.6875	n	10	2475
4554	42	2	1	DOR	145	170	22.8059	1	3300	E2 Patch	450	2635	3579		119			3.65	9.2	Not Pregnant		no	no		Yes	Yes		15	0	3	5	2	12	10	8	219.583	263.5	0.833333	n	12	4875
1839	42	0	0	DOR	145	170	22.8374	1	3300	E2/Ganirelix	450	2779	2988		35.5			3.31	6.8	Not Pregnant		no	no		Yes	Yes		13	0	3	2	2.5	3	2	2	926.333	1389.5	0.666667	n	10	4025
3739	41	3	1	Male	146	170	22.8374		3300	OCP/LDL	450	2738	3817		166			1.61	10.8	Not Pregnant		no	no		Yes	Yes		14	0	3	4	2	17	15	11	161.059	182.533	0.882353	n	10	3150
4575	41	2	2		154	175	22.8571		3300	LDL	200	2943	2868		174			3.74	15.6	Not Pregnant		no	no		Yes	Yes		12	1	3	4	2	29	18	15	101.483	163.5	0.62069	n	8	1125
2156	32	0	0	Male	133	162	22.8624	0	3300	LDL	200	3058	3769		84.9	1	1	3.34	10	Clinical Intrauterine Gestation	Live Birth	yes	yes		Yes	Yes		11	2	3	2	3	18	15	12	169.889	203.867	0.833333	n	7	1050
4661	30	0	0	Male	133	162	22.8624	0	3300	OCP/Lupron	225	3173	4196		106			3.07	10.4	Not Pregnant		no	no		Yes	Yes		12	5	5	2	7	29	22	16	109.414	144.227	0.758621	n	8	1008
5540	33	0	0		122	155	22.8928	2	3300	LDL	375	3054	3498		122	2	2	6.6	13	Clinical Intrauterine Gestation	Live Birth	yes	yes		Yes	Yes		13	0	3	3	1.5	10	8	6	305.4	381.75	0.8	n	9	2600
4095	36	4	1	Endo	121	155	22.8928	0	3300	OCP Microdose	375	3860	4355		129			1.03	13.8	Not Pregnant		no	no		Yes	Yes		15	0	5	2	7	19	16	13	203.158	241.25	0.842105	n	10	3075
4853	36	2	0	PCO	121	155	22.8928	3	3300	OCP/Lupron	150	3742	5588		149	1	1	3.8	12.7	Clinical Intrauterine Gestation	Spontaneous Abortion	no	yes		Yes	Yes		13	0	3	3	2.5	22	22	22	170.091	170.091	1	n	9	1117
10201	41	0	0		122	155	22.8928	0	3300	No Lupron/Ganirelix	450	1996	2832		198				14.3	Not Pregnant		no	no		Yes	Yes		14	0	3	3	3	9	6	4	221.778	332.667	0.666667	n	11	3525
5365	41	0	0		116	152	22.9398		3300	LDL	375	3113	4290		79.1	2	2	6.58	10.4	Clinical Intrauterine Gestation	Live Birth	yes	yes		Yes	Yes		14	6	3	5	1.5	14	13	12	222.357	239.462	0.928571	n	10	2475
4273	36	0	0	Male	116	152	22.9398		3300	LDL	375	2729	2504		272	1	1	4.68	13.1	Clinical Intrauterine Gestation	Live Birth	yes	yes		Yes	Yes		12	6	5	2	7	17	15	12	160.529	181.933	0.882353	n	8	2283
128	35	0	0	Uterus	140	167	22.9481	0	3300	LDL	300	3530	801		0			5.29	12					CX - E2 Drop	No	No	Cancelled													10	1799
2408	33	0	0	Male	142	167	22.9481	0	3300	OCP/No Lupron/Gani	175	3161	3549	4.97	56			5.99	9.6	Not Pregnant		no	no		Yes	Yes		10	2	3	2	2	20	13	12	158.05	243.154	0.65	n	7	1000
10275	38	0	0	PCO	141	167	22.9481	2	3300	OCP/Lupron	225	3271	4171		98.7			2.5	12.2	Not Pregnant		no	no		Yes	Yes		15	0	3	4	2	13	11	9	251.615	297.364	0.846154	n	11	1987.5
10380	32	0	1	Male	140	167	22.9481	0	3300	OCP/Lupron	225	1624	1926		107	2	2	0.58	9.4	Clinical Intrauterine Gestation	Live Birth	yes	yes		Yes	Yes		13	1	3	2	2.5	22	18	13	73.8182	90.2222	0.818182	n	9	1650
445	38	1	0	PGD	142	167	22.9481	0	3300	OCP/No Lupron/Gani	225	3432	4004	1.68	111			4.13	10.8	Not Pregnant		no	no		Yes	Yes		11	0	5	2	7	24	20	19	143	171.6	0.833333	y	8	1112.5
3102	31	1	0	Multi	142	167	22.9481	3	3300	No Lupron/Ganirelix	150	3137	4276	152	181	1	1	4	9.1	Clinical Intrauterine Gestation	Live Birth	yes	yes		Yes	Yes		12	0	3	2	2	19	15	6	165.105	209.133	0.789474	n	9	1275
5918	35	2	0		158	177	22.9819	0	3300	OCP/LDL	300	3677	4539		76.4			2.24	11.1	Not Pregnant		no	no		Yes	Yes		16	0	3	3	1	21	11	3	175.095	334.273	0.52381	n	12	3062.5
9792	39	1	0		150	172	22.9854	3	3300	LDL	300	3178	4399		87.3			5.79	12.8	Not Pregnant		no	no		Yes	Yes		14	0	3	4	3	24	16	12	132.417	198.625	0.666667	n	10	2187
6583	30	2	2	Male	129	160	23.0469	2	3300	OCP/Lupron	150	3246	4018		62.7	1	1	3.23	13	Clinical Intrauterine Gestation	Live Birth	yes	yes		Yes	Yes		13	2	3	2	2	15	13	4	216.4	249.692	0.866667	n	9	937.5
2679	34	0	0	Male	130	160	23.0469	0	3300	LDL	225	4601	4868		66.1	1	1	3.77	8.8	Clinical Intrauterine Gestation	Live Birth	yes	yes		Yes	Yes		13	0	3	2	2	23	13	10	200.043	353.923	0.565217	n	9	1400
9759	36	1	0		130	160	23.0469	3	3300	OCP/Lupron	150	3701	4051		70.3	2	2	2.16	12	Clinical Intrauterine Gestation	Live Birth	yes	yes		Yes	Yes		14	3	3	3	2	17	11	9	217.706	336.455	0.647059	n	10	1275
9808	24	1	0	Multi	130	160	23.0469	5	3300	OCP/Lupron	112.5	3718	5137	0.46	77.6			4.83		Not Pregnant		no	no		Yes	Yes		14	0	3	3	2	25	20	14	148.72	185.9	0.8	n	10	787.5
5455	42	2	0		130	160	23.0469		3300	E2/Ganirelix	300	3268	3790		93.4	1	1	1.11	11.6	Clinical Intrauterine Gestation	Spontaneous Abortion	no	yes		Yes	Yes		15	2	3	6	1	20	16	14	163.4	204.25	0.8	n	12	2525
703	35	1	0	Male	130	160	23.0469	3	3300	No Lupron/Ganirelix	200	3061	4782	7.64	137			7.7	10	Biochemical		no	no		Yes	Yes		10	0	5	3	7	30	24	14	102.033	127.542	0.8	y	7	1275
9572	44	0	0		125	157	23.1247	0	3300	No Lupron/Ganirelix	450	2770	3553		74.1	0	1	8.84	18	Clinical Intrauterine Gestation	Spontaneous Abortion	no	no		Yes	Yes		11	0	3	6	2	7	7	6	395.714	395.714	1	n	8	3112.5
11368	43	0	0		138	165	23.1405	1	3300	LDL	450	3210	5105		18.3			5.71	9.9	Biochemical		no	no		Yes	Yes		13	0	3	5	2	15	14	5	214	229.286	0.933333	n	9	2737.5
4143	35	0	0	Multi	138	165	23.1405		3300	OCP/Lupron	150	4429	5085		94.4			3.9	14.8			no	no		Yes	No	Freeze All	13	5				16	13	12	276.812	340.692	0.8125	n	9	1250
8417	23	0	0	Male	138	165	23.1405	0	3300	OCP/Lupron	200	3340	2555		206	2	2	1.64	12.3	Clinical Intrauterine Gestation	Live Birth	yes	yes		Yes	Yes		13	1	5	2	7	33	20	11	101.212	167	0.606061	n	9	933
10868	40	3	0	Tubal	148	170	23.1834	8	3300	LDL	225	3455	4682		44.3			5.78	10.8	Not Pregnant		no	no		Yes	Yes		14	0	3	5	2	21	9	7	164.524	383.889	0.428571	n	10	1716
4548	39	0	0	Multi	148	170	23.1834	3	3300	LDL	450	3342	4516		54.6			10.7	12	Not Pregnant		no	no		Yes	Yes		13	0	3	3	2	27	12	9	123.778	278.5	0.444444	n	9	2925
3803	31	0	0	Male	134	162	23.2088		3300	OCP/Lupron	225	3096	4218		152			1.2	12.8	Not Pregnant		no	no		Yes	Yes		13	2	3	2	1.5	21	20	8	147.429	154.8	0.952381	n	9	1450
4890	35	6	5	Male	134	162	23.2434	0	3300	Lupron	150	3285	4799		53.8			3.18	12.9	Not Pregnant		no	no		Yes	Yes		12	0	3	2	2	24	18	10	136.875	182.5	0.75	n	8	1100
1369	37	2	0	Multi	135	162	23.2434	6	3300	OCP/No Lupron/Gani	150	3209	3892	0.818	57.7	1	1	1.9	11.8	Clinical Intrauterine Gestation	ongoing	yes	yes		Yes	Yes		15	2	3	4	1.5	24	22	17	133.708	145.864	0.916667	n	12	1975
5967	32	1	0	Endo	135	162	23.2434	2	3300	Lupron	300	3701	2932		69.7	2	2	1.71	12.2	Clinical Intrauterine Gestation	Live Birth	yes	yes		Yes	Yes		14	0	5	2	7	16	15	13	231.312	246.733	0.9375	n	10	2075
2155	38	0	0	Multi	144	167	23.3067		3300	LDL	300	3182	4537		60.1			6.03	15.5	Not Pregnant		no	no		Yes	Yes		11	0	3	4	1	9	6	4	353.556	530.333	0.666667	n	7	1200
3279	42	1	0	DOR	124	155	23.3091	1	3300	No Lupron/Ganirelix	375	3178	3862	13.2	62.6			8.51	17.7	Not Pregnant		no	no		Yes	Yes		13	0	3	5	2	12	12	10	264.833	264.833	1	n	10	3000
9345	37	0	0		153	172	23.3234		3300	Lupron	225	3408	3791		81.8			3.55	10.1	Biochemical		no	no		Yes	Yes		14	6	5	2	7	35	30	23	97.3714	113.6	0.857143	y	10	1700
742	44	4	2	Male	153	172	23.3234	0	3300	LDL	300	3200	3565		176			3.3	8.6	Not Pregnant		no	no		Yes	Yes		14	0	3	5	2	22	21	14	145.455	152.381	0.954545	n	10	2025
10387	35	1	0	Male	120	152	23.3726		3300	LDL	300	2343	2875		76.2			4.69	8.9	Not Pregnant		no	no		Yes	Yes		11	0	3	3	2.5	20	13	11	117.15	180.231	0.65	n	7	1162.5
1168	37	1	0	Multi	118	152	23.3726	1	3300	E2/Ganirelix	300	3320	4538		135			0.911	10.6	Not Pregnant		no	no		Yes	Yes		14	5	3	3	1.5	24	23	20	138.333	144.348	0.958333	n	11	3037.5
4677	36	0	0		118	152	23.3726	2	3300	OCP Microdose	600	3138	4205		189			0.156	11.3			no	no		Yes	No	No Embryo Development	17					15	9	4	209.2	348.667	0.6	n	12	5962.5
4820	30	8	5	Male	132	160	23.4375	0	3300	Lupron	225	2754	3840		76.9			4.65	25	Not Pregnant		no	no		Yes	Yes		14	8	5	2	7	20	20	18	137.7	137.7	1	n	10	1875
1748	42	0	0	Multi	132	160	23.4375		3300	No Lupron/Ganirelix	375	3451	4332		197			5.88	11.6	Not Pregnant		no	no		Yes	Yes		10	0	3	5	2	8	6	5	431.375	575.167	0.75	n	7	1312.5
10330	41	1	0		140	165	23.5078	1	3300	LDL	262	2188	3580		37.8			3.97	13	Not Pregnant		no	no		Yes	Yes		12	0	3	3	2	8	3	3	273.5	729.333	0.375	n	8	1611
10168	30	4	2	Multi	141	165	23.5078	4	3300	Lupron	300	2430	3557		62.3			4.04	9.7	Not Pregnant		no	no		Yes	Yes		14	2	5	2	7	16	16	10	151.875	151.875	1	y	10	2325
3909	36	0	0	Endo	142	165	23.5078	4	3300	OCP/LDL	225	3490	2645		83.2			2.73	11.9	Not Pregnant		no	no		Yes	Yes		17	2	3	3	1.5	7	7	7	498.571	498.571	1	n	13	1124
4154	42	0	0	DOR	142	165	23.5078	1	3300	OCP/LDL	450	3159	5052		83.5	1	1	4	9.7	Clinical Intrauterine Gestation	Spontaneous Abortion	no	yes		Yes	Yes		12	0	3	2	1.5	8	5	2	394.875	631.8	0.625	n	8	2925
5029	32	0	0	Multi	140	165	23.5078		3300	OCP/LDL	225	3542	4215		89.4	1	1	7.92	12.4	Clinical Intrauterine Gestation	Live Birth	yes	yes		Yes	Yes		12	0	5	2	7	15	13	10	236.133	272.462	0.866667	n	8	1400
9754	36	0	0	Male	140	165	23.5078	2	3300	OCP/LDL	300	2021	2748		90.7	1	1	5.27	3.9	Clinical Intrauterine Gestation	Live Birth	yes	yes		Yes	Yes		13	0	3	3	1.5	10	9	7	202.1	224.556	0.9	n	9	1987.5
1439	41	4	1	Multi	141	165	23.5078	6	3300	No Lupron/Ganirelix	600	2983	3800	0.777	97.5		1	2.24	12.3	Clinical Intrauterine Gestation	Spontaneous Abortion	no	yes		Yes	Yes		13	0	3	5	1.5	21	17	15	142.048	175.471	0.809524	n	10	3850
5359	38	0	0		142	165	23.5078	1	3300	OCP/Lupron	225	3019	3883		126	1	1	3.19	12.6	Clinical Intrauterine Gestation	Spontaneous Abortion	no	yes		Yes	Yes		12	0	3	1	2	22	16	11	137.227	188.688	0.727273	n	8	1450
9498	31	0	0		142	165	23.5078		3300	OCP/LDL	375	2828	3451		37.4			2.47	14.7	Not pregnant		no	no		Yes	No	No Fert	14					4	4	0	707	707	1	n	10	3050
9389	31	0	0		141	165	23.5078		3300	OCP/Lupron	225	3099	2418		60.1			2.5	9.6	Not Pregnant		no	no		Yes	Yes		15	0	3	2	2	10	5	4	309.9	619.8	0.5	n	11	1275
8069	33	0	0	Male	140	165	23.5078	0	3300	Lupron	225	3223	4334		111			1.46	13.5	Biochemical		no	no		Yes	Yes		13	0	3	2	2.5	16	11	7	201.438	293	0.6875	n	9	1750
8352	38	0	0	Multi	150	170	23.5294	0	3300	OCP/Lupron	225	3599	4445		58.6	1	1	5.5	12.3	Clinical Intrauterine Gestation	Spontaneous Abortion	no	yes		Yes	Yes		12	2	3	4	2	22	17	8	163.591	211.706	0.772727	n	8	1141
10487	36	4	1	Multi	150	170	23.5294	3	3300	LDL	300	2851	3709		58.6	1	1	4.46	10.1	Clinical Intrauterine Gestation	Live Birth	yes	yes		Yes	Yes		12	3	3	3	2	19	12	12	150.053	237.583	0.631579	n	8	1312.5
10252	36	0	0	Idio	150	170	23.5294	5	3300	LDL	300	1949	2167		71.3			3.71	12.7	Not Pregnant		no	no		Yes	Yes		14	0	5	3	7	14	14	9	139.214	139.214	1	n	10	2512.5
10665	24	0	0	Male	150	170	23.5294	2	3300	OCP/Lupron	183	2793	3291		117	1	1	2.86	11.6	Clinical Intrauterine Gestation	Spontaneous Abortion	no	yes		Yes	Yes		13	4	5	2	7	18	14	13	155.167	199.5	0.777778	y	9	1220
9045	28	0	0	Male	128	157	23.5304	0	3300	OCP/Lupron	225	2941	3423		68.5	1	1	3.89	14.5	Clinical Intrauterine Gestation	Live Birth	yes	yes		Yes	Yes		15	5	3	2	2	16	15	10	183.812	196.067	0.9375	n	11	2050
2108	33	0	0	PGD	127	157	23.5304	1	3300	OCP/No Lupron/Gani	450	2831	3269	0.866	77.7			4.5	10.8	Biochemical		no	no		Yes	Yes		15	0	5	2	7	10	9	6	283.1	314.556	0.9	y	12	4200
1252	28	1	0	Male	128	157	23.5304	1	3300	OCP/LDL	225	3300	3627		98.7	2	2	4.66	13.4	Clinical Intrauterine Gestation	ongoing	yes	yes		Yes	Yes		14	0	3	2	2	13	10	8	253.846	330	0.769231	n	10	1720.5
8917	34	1	0		120	152	23.6087	0	3300	LDL	225	3024	3950		79.6			4.01	9.2	Not Pregnant		no	no		Yes	Yes		14	2	5	2	7	15	11	10	201.6	274.909	0.733333	y	10	2062.5
9304	36	1	0	Male	137	162	23.6244	2	3300	LDL	300	2529	3556		161			3.88	10.7			no	no		Yes	No	No Embryo Development	12					18	13	1	140.5	194.538	0.722222	n	8	1575
4672	25	0	0	Male	137	162	23.6244		3300	OCP/Lupron	300	2831	3578		43.3			3.72	11.7	Not pregnant		no	no		Yes	No	No Fert	13					2	1	0	1415.5	2831	0.5	n	9	2175
9455	35	1	0	Tubal	145	167	23.6326	2	3300	OCP/Lupron	300	2904	4846		221		1	3.08	12	Clinical Intrauterine Gestation	Spontaneous Abortion	no	yes		Yes	Yes		12	0	3	3	2.5	26	21	21	111.692	138.286	0.807692	n	8	1908
10931	36	1	1	Male	125	155	23.7253	1	3300	Lupron	300	2430	3118		50.8			3.99	2.6	Not Pregnant		no	no		Yes	Yes		14	2	5	2	7	19	16	15	127.895	151.875	0.842105	n	10	2025
7282	42	0	0	Male	129	157	23.7885		3300	Lupron	225	2850	3013		174			3.24	12.7	Not Pregnant		no	no		Yes	Yes		14	2	3	6	1	13	13	13	219.231	219.231	1	n	10	1725
10184	43	0	0	DOR	122	152	23.8054	1	3300	OCP Microdose	600	2553	2449		87				9.5	Not Pregnant		no	no		Yes	Yes		14	0	3	4	1	7	7	4	364.714	364.714	1	n	12	4350
3797	42	2	0	Multi	121	152	23.8054	3	3300	OCP/No Lupron/Gani	600	2765	3651	1.26	94.6			7.93	11	Not Pregnant		no	no		Yes	Yes		10	0	3	6	2	13	11	11	212.692	251.364	0.846154	n	7	2700
8397	36	1	0		134	160	23.8281	1	3300	LDL	300	2732	3053		64.8	3	3	3.06	9.1	Clinical Intrauterine Gestation	Live Birth	yes	yes		Yes	Yes		11	3	3	3	2	20	19	14	136.6	143.789	0.95	n	7	1425
9049	28	4	0	Male	134	160	23.8281	2	3300	OCP/Lupron	300	2813	3174		65.2			3.47	10.8	Not Pregnant		no	no		Yes	Yes		16	2	3	2	2.5	14	10	10	200.929	281.3	0.714286	n	12	2875
1965	40	2	1		135	160	23.8281	1	3300	No Lupron/Ganirelix	225	2659	4090	6.72	111			4.7	16	Not Pregnant		no	no		Yes	Yes		12	0	3	4	2	26	16	11	102.269	166.188	0.615385	n	9	1700
79	33	0	0	Male	135	160	23.8281	2	3300	OCP/Lupron	150	3985	4485	0.898	125			2.42	9.9	Not Pregnant		no	no		Yes	Yes		13	0	3	2	2	24	13	11	166.042	306.538	0.541667	n	9	683
427	24	0	0	Multi	135	160	23.8281	0	3300	OCP/Lupron	187	2944	3614		180			3.28	13.6						No	No	Harvest Cancelled												n	7	924
5593	37	0	0	Multi	161	175	23.8367		3300	LDL	600	3508	3858		70.2	2	2	5.78	20.9	Clinical Intrauterine Gestation	Live Birth	yes	yes		Yes	Yes		13	1	5	2	7	16	13	11	219.25	269.846	0.8125	n	9	3475
139	28	0	0	Male	144	165	23.8751	1	3300	OCP/No Lupron/Gani	450	3272	3771		74.2			2.09	13	Biochemical		no	no		Yes	Yes		14	2	3	2	2	13	9	7	251.692	363.556	0.692308	n	11	3650
5432	33	0	0	Male	144	165	23.8751		3300	Lupron	225	3124	3374		118			3.84	10.1	Not Pregnant		no	no		Yes	Yes		11	0	3	2	2.5	21	14	8	148.762	223.143	0.666667	n	7	1250
6558	36	0	0		152	170	23.8754	4	3300	OCP/Lupron	225	3329	4236		121			1.59	16			no	no		Yes	No	No Embryo Development	15					19	7	2	175.211	475.571	0.368421	n	11	2587
9495	38	0	0		153	170	23.8754		3300	LDL	375	3233	2768		69.1	1	1	4.42	10.4	Clinical Intrauterine Gestation	Live Birth	yes	yes		Yes	Yes		12	0	3	3	2	16	14	14	202.062	230.929	0.875	n	8	1962
9150	34	2	0	Tubal	130	157	23.9361		3300	LDL	300	2873	4254		80.1			5.39	11.5	Not Pregnant		no	no		Yes	Yes		13	0	3	4	2	9	9	7	319.222	319.222	1	n	9	1912.5
2813	27	0	0	DOR	129	157	23.9361	0	3300	Lupron	183	3759	4159		205			3.78	12.8			no	no		Yes	No	Freeze All	12	2				17	13	10	221.118	289.154	0.764706	y	8	1182
4447	41	3	0	DOR	129	157	23.9361		3300	E2/Ganirelix	600	2748	3301		384	1	2	2.02	10.1	Clinical Intrauterine Gestation	Live Birth	yes	yes		Yes	Yes		16	0	3	6	2.5	20	14	12	137.4	196.286	0.7	n	13	6112.5
9845	40	1	1	Male	157	172	23.9995	1	3300	LDL	300	4080	4506	0.57	79	1	1	5.48	11.3	Clinical Intrauterine Gestation	Live Birth	yes	yes		Yes	Yes		15	0	3	3	2	16	13	10	255	313.846	0.8125	n	11	1225
5572	37	0	0	PCO	156	172	23.9995	1	3300	Lupron	200	3595	3855		236	2	2	4.14	12.2	Clinical Intrauterine Gestation	Live Birth	yes	yes		Yes	Yes		12	0	5	2	7	24	20	14	149.792	179.75	0.833333	n	8	1025
10919	40	2	1	Male	138	162	24.0055	3	3300	LDL	300	3037	3038		55.9	2	2	5.37	11	Clinical Intrauterine Gestation	Live Birth	yes	yes		Yes	Yes		14	0	3	2	2	10	8	7	303.7	379.625	0.8	n	10	1424
10286	39	3	0	Multi	138	162	24.0055	11	3300	OCP/No Lupron/Gani	300	3354	4354		120			6.26	10.4			no	no		Yes	No	PGD - Affected Embryos	15					20	14	13	167.7	239.571	0.7	y	11	2999
10154	34	0	0		138	162	24.0055		3300	OCP/Lupron	225	1958	2476		131			5.33	6.7	Not Pregnant		no	no		Yes	Yes		14	2	5	1	7	10	10	9	195.8	195.8	1	y	10	1537
2340	39	2	0	Male	138	162	24.0055	4	3300	OCP Microdose	225	3893	4533		151			3.5	10.5	Not Pregnant		no	no		Yes	Yes		12	0	3	2	3	11	11	6	353.909	353.909	1	n	7	875
10211	31	1	0	PCO	147	167	24.0238	0	3300	OCP/Lupron	225	2566	4084		105	1	1	3.94	10.9	Clinical Intrauterine Gestation	Live Birth	yes	yes		Yes	Yes		12	5	3	2	2	28	24	20	91.6429	106.917	0.857143	n	8	1200
3958	42	1	1	PCO	147	167	24.0238	4	3300	LDL	300	2981	4303		123			3.32	11	Not Pregnant		no	no		Yes	Yes		17	0	3	3	2.5	7	4	3	425.857	745.25	0.571429	n	13	1217
4226	37	0	0	Male	163	175	24.1633	0	3300	LDL	300	3163	4700		72.8	1	1	4.42	14	Clinical Intrauterine Gestation	Live Birth	yes	yes		Yes	Yes		13	0	3	3	2	14	9	4	225.929	351.444	0.642857	n	9	2050
4041	37	0	0		137	160	24.2188	2	3300	E2 Patch	600	2573	3187		49.1			2.11	8.1	Not Pregnant		no	no		Yes	Yes		15	0	3	3	1.5	16	14	9	160.812	183.786	0.875	n	12	6675
3732	43	4	1	DOR	136	160	24.2188	1	3300	OCP/No Lupron/Gani	450	2732	2840	2.3	73.9			0.691	9.8	Not Pregnant		no	no		Yes	Yes		16	0	3	5	2	15	15	14	182.133	182.133	1	n	13	4625
2384	35	3	1	Male	154	170	24.2215	3	3300	LDL	450	3485	2796		134	1	1	4.04	11.4	Clinical Intrauterine Gestation	Live Birth	yes	yes		Yes	Yes		11	4	3	2	1.5	19	18	18	183.421	193.611	0.947368	n	7	1875
6516	34	0	0	Male	123	152	24.2382	0	3300	LDL	300	3612	3716		83.6			6.73	14.7	Not Pregnant		no	no		Yes	Yes		14	1	3	2	1.5	9	8	8	401.333	451.5	0.888889	n	10	1612.5
5331	34	1	1		123	152	24.2382	2	3300	Lupron	150	3242	3597		199	1	2	3.6	19.7	Clinical Intrauterine Gestation	Live Birth	yes	yes		Yes	Yes		14	1	3	3	1.5	13	9	8	249.385	360.222	0.692308	n	10	1225
6143	28	0	0	Male	145	165	24.2424	0	3300	OCP/Lupron	150	3502	4130		51.4			2.99	14.7			no	no		Yes	No	No Embryo Development	13					16	16	3	218.875	218.875	1	n	9	950
10963	32	1	0	Male	150	167	24.3824	0	3300	Lupron	225	3395	3595		67	2	2	2.59	14	Clinical Intrauterine Gestation	Live Birth	yes	yes		Yes	Yes		14	3	5	2	7	15	15	12	226.333	226.333	1	n	10	1767
9746	38	2	1	Male	150	167	24.3824	1	3300	LDL	300	2550	3542		68.9	4	4	5.53	11.6	Clinical Intrauterine Gestation	Live Birth	yes	yes		Yes	Yes		14	0	3	4	1.5	10	8	7	255	318.75	0.8	n	10	2362
92	35	2	0		150	167	24.3824	0	3300	LDL	300	2567	1183		117			4.1	10.3					CX - E2 Drop	No	No	Cancelled													8	983
8698	41	5	1	DOR	150	167	24.3824	4	3300	LDL	375	3305	3822		47.4			3.22	8	Not Pregnant		no	no		Yes	Yes		13	0	3	5	2	18	12	12	183.611	275.417	0.666667	n	9	2270.5
7658	31	1	1		150	167	24.3824	1	3300	LDL	225	3408	3823		124	1	1	4.78	13.3	Clinical Intrauterine Gestation	Live Birth	yes	yes		Yes	Yes		12	4	5	3	7	10	10	10	340.8	340.8	1	y	8	1262.5
8592	41	2	1	Tubal	140	162	24.3865	1	3300	LDL	375	3651	4119		88.8	1	1	5.2	8.7	Clinical Intrauterine Gestation	Live Birth	yes	yes		Yes	Yes		13	0	3	4	1.5	23	16	14	158.739	228.188	0.695652	n	9	1762.5
3959	30	3	0	Male	140	162	24.3865	1	3300	LDL	225	2698	3406		33.2			2.58	11	Not Pregnant		no	no		Yes	Yes		14	0	3	3	2	5	4	3	539.6	674.5	0.8	n	10	1500
9793	34	2	0		140	162	24.3865	0	3300	Lupron	225	2988	3542		71.3			3.57		Not Pregnant		no	no		Yes	Yes		12	1	3	2	2	17	12	7	175.765	249	0.705882	n	8	1199
11037	39	3	0	Multi	141	162	24.3865	12	3300	No Lupron/Ganirelix	300	3277	3500	4.1	110			7.48	7.5			no	no		Yes	No	PGD - Not suitable for transfer	11					19	9	3	172.474	364.111	0.473684	y	8	2025
8816	33	1	0		122	150	24.4444	0	3300	OCP/Lupron	150	2837	3311		222	2	2	5.46	12.9	Clinical Intrauterine Gestation	Live Birth	yes	yes		Yes	Yes		14	5	3	2	1	16	11	8	177.312	257.909	0.6875	n	10	1300
4984	35	0	0	Endo	122	150	24.4444		3300	OCP Microdose	450	3654	3340		85.7			10.1	11	Not Pregnant		no	no		Yes	Yes		14	2	5	2	7	12	12	10	304.5	304.5	1	n	9	1850
4337	38	3	0	DOR	138	160	24.6094	7	3300	Micro-Flare	600	2949	6235		41	2	2	4.4	10.2	Clinical Intrauterine Gestation	Live Birth	yes	yes		Yes	Yes		13	0	3	5	2	14	10	9	210.643	294.9	0.714286	n	10	3800
9805	42	0	0	Multi	139	160	24.6094	2	3300	LDL	225	3948	4755	0.8	121			4.69	10	Not Pregnant		no	no		Yes	Yes		14	1	3	4	1.5	16	13	11	246.75	303.692	0.8125	n	10	1407
2569	42	0	0		148	165	24.6097		3300	LDL	450	2929	4091		82.6			2.73	10.6	Biochemical		no	no		Yes	Yes		12	0	3	5	2	9	8	5	325.444	366.125	0.888889	n	8	2437.5
5722	39	5	1	DOR	147	165	24.6097	4	3300	OCP Microdose	600	3786	3801		125			0.855	14	Not Pregnant		no	no		Yes	Yes		15	0	3	2	3	15	5	3	252.4	757.2	0.333333	n	10	4750
9473	26	0	0	Male	125	152	24.6711	1	3300	OCP/Lupron	200	2924	3027		65.2			3.9	13.3	Not pregnant		no	no		Yes	No	No Fert	12					11	3	0	265.818	974.667	0.272727	n	8	1141
2354	34	1	0	Multi	125	152	24.6711	2	3300	No Lupron/Ganirelix	375	2936	4308	4.9	98.1			5.9	16.4	Biochemical		no	no		Yes	Yes		11	0	3	3	2.5	12	11	9	244.667	266.909	0.916667	n	8	2100
11179	38	2	0	DOR	160	172	24.6755	1	3300	OCP/LDL	225	2770	3443		74.5	2	2		10.4	Clinical Intrauterine Gestation	Live Birth	yes	yes		Yes	Yes		12	2	5	2	7	36	25	15	76.9444	110.8	0.694444	n	8	1312
4952	38	0	0		177	180	24.6914		3300	LDL	300	3039	3841		29.8			6.55	12.2	Not Pregnant		no	no		Yes	Yes		15	0	3	4	1.5	9	9	4	337.667	337.667	1	n	11	2887.5
10316	35	1	0	tubal	152	167	24.7409	3	3300	LDL	225	3111	3469		109			2.31	10.2	Not Pregnant		no	no		Yes	Yes		14	0	7	2	7	15	15	15	207.4	207.4	1	n	10	1612.5
9346	40	0	0	DOR	151	167	24.7409	3	3300	LDL	375	3142	4382		36			4.4	12.6			no	no		Yes	No	No fert	15				6	16	0		196.375		0	n	11	2868
10365	43	2	1	Multi	134	157	24.7475	2	3300	No Lupron/Ganirelix	600	1828	2501		52.3			5.19	9.2	Not Pregnant		no	no		Yes	Yes		13	0	3	1	3	7	6	1	261.143	304.667	0.857143	n	10	4875
5597	32	2	0	Male	135	157	24.7475	1	3300	OCP/Lupron	150	2818	3951		73.5	1	2	1.85	7.6	Clinical Intrauterine Gestation	Live Birth	yes	yes		Yes	Yes		14	4	3	3	1	16	16	14	176.125	176.125	1	n	10	1350
5800	32	2	0		135	157	24.7475	0	3300	Lupron	200	3324	4586		161			1.93	8.2	Not Pregnant		no	no		Yes	Yes		13	0	5	2	7	12	11	10	277	302.182	0.916667	n	9	1175
9701	29	1	1	Multi	135	157	24.7475	1	3300	OCP/Lupron	183	2647	2547		66.1			4.56	12.8	Not Pregnant		no	no		Yes	Yes		14	0	3	2	1.5	10	7	4	264.7	378.143	0.7	n	10	1199
10825	30	1	1	Male	158	170	24.9135	0	3300	Lupron	225	3646	3220		81.2	1	1	4	10.6	Clinical Intrauterine Gestation	Live Birth	yes	yes		Yes	Yes		13	4	3	2	2	33	27	27	110.485	135.037	0.818182	n	9	1700
253	36	0	0	Male	158	170	24.9135	1	3300	OCP/LDL	150	3578	5280		84.8	0	1	4.39	12.4	Clinical Intrauterine Gestation	Missed Ab	no	no		Yes	Yes		14	5	3	2	1.5	24	20	15	149.083	178.9	0.833333	n	10	1259
2106	36	0	0	Male	158	170	24.9135	0	3300	OCP/LDL	225	3062	3609		113			4.29	12.2	Not pregnant		no	no		Yes	No	No Fert	13					19	18	0	161.158	170.111	0.947368	n	9	1109
7183	37	1	0	Multi	133	155	24.974	0	3300	LDL	225	3005	3608		49	2	2	5.12	13.1	Clinical Intrauterine Gestation	Live Birth	yes	yes		Yes	Yes		11	0	3	3	1.5	12	7	3	250.417	429.286	0.583333	n	7	1125
2332	34	4	1	Male	132	155	24.974	3	3300	LDL	375	3760	4669		58.2			4.03	12.7	Not Pregnant		no	no		Yes	Yes		14	3	3	3	1.5	13	10	8	289.231	376	0.769231	n	10	2587.5
2029	36	3	0	Tubal	133	155	24.974	2	3300	OCP/No Lupron/Gani	300	3397	2873	3.1	62.1	3	3	6.81	12	Clinical Intrauterine Gestation	Live Birth	yes	yes		Yes	Yes		12	1	3	4	1.5	11	11	9	308.818	308.818	1	n	9	1950
11079	46	0	0	DOR	132	155	24.974	3	3300	LDL	450	3372	3938		87.4			4.06	7	Not Pregnant		no	no		Yes	Yes		14	0	3	6	2	14	12	11	240.857	281	0.857143	n	10	3149
9461	37	5	1	Multi	140	160	25	3	3300	LDL	300	3056	3355		38.9			2.27	5.9	Not Pregnant		no	no		Yes	Yes		13	0	3	3	2	10	3	3	305.6	1018.67	0.3	n	9	2043.2
2542	33	1	1	PCO	141	160	25		3300	OCP/LDL	300	2999	4630		58.3	1	1	5.46	10.4	Clinical Intrauterine Gestation	Live Birth	yes	yes		Yes	Yes		13	0	3	2	2	17	11	3	176.412	272.636	0.647059	n	9	1975
2483	32	0	0	Multi	164	172	25.0135		3300	OCP/Lupron	300	4299	3746		99.1			4.35	13.6	Not Pregnant		no	no		Yes	Yes		15	0	3	2	2	13	12	9	330.692	358.25	0.923077	n	11	1875
8342	40	1	0	Multi	155	167	25.0995	0	3300	LDL	600	3152	3948		48.9			2.78	9.3	Not Pregnant		no	no		Yes	Yes		14	0	3	4	2	12	9	4	262.667	350.222	0.75	n	10	4162
10483	35	0	0		145	162	25.1486	2	3300	OCP/Lupron	150	2994	4163		80	2	2	2.64	9.8	Clinical Intrauterine Gestation	Live Birth	yes	yes		Yes	Yes		14	0	5	2	7	15	14	13	199.6	213.857	0.933333	y	10	1275
3980	34	0	0		137	157	25.1532		3300	OCP/LDL	225	3270	3913		68			5.87	18	Not Pregnant		no	no		Yes	Yes		11	0	3	3	1	10	7	6	327	467.143	0.7	n	7	983
11107	30	4	1		165	172	25.3515	3	3300	LDL	450	3296	2581		42			4.74	15.5	Not Pregnant		no	no		Yes	Yes		16	0	3	3	1.5	8	8	8	412	412	1	n	12	2450
2565	37	3	1	Multi	134	155	25.3902	0	3300	No Lupron/Ganirelix	450	2718	3143	1.82	56.4			9.4	13	Not Pregnant		no	no		Yes	Yes		12	1	3	3	1	7	5	4	388.286	543.6	0.714286	n	9	3300
8467	23	0	0	Male	144	160	25.3906	1	3300	LDL	300	2977	2375		62.3	2	2	3.53	16.7	Clinical Intrauterine Gestation	Live Birth	yes	yes		Yes	Yes		13	0	3	2	2	11	7	3	270.636	425.286	0.636364	n	9	1348.5
4210	32	0	0	PCO	156	167	25.4581		3300	OCP/Lupron	225	2929	3019		85.1			3.48	9	Not Pregnant		no	no		Yes	Yes		14	0	3	2	1.5	10	10	10	292.9	292.9	1	n	10	1500
2939	40	1	0	Multi	148	162	25.5296	3	3300	E2/Ganirelix	450	2884	4896		35.1			1.94	9.3	Not Pregnant		no	no		Yes	Yes		13	0	3	4	2.5	16	11	9	180.25	262.182	0.6875	n	10	3512.5
17	37	0	0	Idio	147	162	25.5296		3300	OCP/No Lupron/Gani	225	2966	5024	6.85	54.7	2	2	3.8	15	Clinical Intrauterine Gestation	ongoing	yes	yes		Yes	Yes		12	0	3	3	2	8	6	5	370.75	494.333	0.75	n	9	1687.5
5654	36	1	0	Endo	148	162	25.5296	2	3300	LDL	450	3156	4323		170	3	3	6.55	11.7	Clinical Intrauterine Gestation	Live Birth	yes	yes		Yes	Yes		13	0	3	3	1.5	20	12	8	157.8	263	0.6	n	9	2725
8068	27	0	0	Male	131	152	25.5367	2	3300	OCP/Lupron	175	3311	4041		56.4			3.2	10.2	Not Pregnant		no	no		Yes	Yes		13	0	3	1	2	5	5	1	662.2	662.2	1	n	9	1091
3706	40	0	0		138	157	25.5588		3300	OCP/Lupron	225	3624	4607		58.2			2.12	10	Not Pregnant		no	no		Yes	Yes		14	2	5	3	7	18	14	12	201.333	258.857	0.777778	n	10	1912.5
4079	40	0	0	DOR	139	157	25.5588	1	3300	OCP/LDL	150	3512	5151		116		1	3.84	13.8	Clinical Intrauterine Gestation	Missed Ab	no	no		Yes	Yes		14	1	5	3	7	21	21	19	167.238	167.238	1	y	10	1300
2781	41	1	0	DOR	139	157	25.5588	2	3300	OCP/LDL	150	3517	3874		143			3.2	13.3	Not Pregnant		no	no		Yes	Yes		14	0	5	1	7	16	16	13	219.812	219.812	1	y	10	1250
5921	37	1	1	PCO	155	165	25.7117	1	3300	LDL	300	3930	4828		145	0	1	4.37	12.6	Ectopic		no	no		Yes	Yes		11	0	5	2	7	29	20	19	135.517	196.5	0.689655	n	7	1400
8438	37	0	0	Multi	136	155	25.8065	3	3300	E2/Ganirelix	600	3283	3709		101			0.888	10.4	Not Pregnant		no	no		Yes	Yes		17	0	3	5	1.5	10	9	6	328.3	364.778	0.9	n	14	7050
3289	31	1	0	PGD	158	167	25.8166	3	3300	LDL	300	3178	3339		70			2.19	10.8	Not Pregnant		no	no		Yes	Yes		16	0	5	3	7	11	8	4	288.909	397.25	0.727273	y	12	3487.5
3596	43	1	0	Multi	149	162	25.9107	0	3300	E2 Patch	300	3537	4107		44.2			2.15	9.2	Not Pregnant		no	no		Yes	Yes		13	0	3	4	1.5	20	17	15	176.85	208.059	0.85	n	10	2350
10295	32	5	2	Tubal	150	162	25.9107	5	3300	LDL	375	2364	3460		54.5	2	2	3.73	9	Clinical Intrauterine Gestation	Live Birth	yes	yes		Yes	Yes		13	3	5	2	7	19	17	14	124.421	139.059	0.894737	y	9	2100
10313	39	1	1	Multi	150	162	25.9107	1	3300	Lupron	150	2733	3356		146	0	1	3.66	10	Clinical Intrauterine Gestation	Spontaneous Abortion	no	no		Yes	Yes		13	3	3	4	2	17	17	14	160.765	160.765	1	n	9	1145
9706	31	2	0		146	160	25.9233	5	3300	OCP/LDL	187	2898	5460		58.8	1	2		9.4	Clinical Intrauterine Gestation	Live Birth	yes	yes		Yes	Yes		13	0	3	4	2	12	12	9	241.5	241.5	1	n	9	1324
1249	40	0	0	Multi	141	157	25.9645	2	3300	OCP/No Lupron/Gani	300	2968	3749	0.652	94.8	1	1	1.4	16	Clinical Intrauterine Gestation	ongoing	yes	yes		Yes	Yes		14	0	3	4	1.5	23	15	12	129.043	197.867	0.652174	n	11	2450
1293	29	2	0	Male	133	152	25.9695	4	3300	Lupron	150	3984	4573		115			3.44	11.5	Not Pregnant		no	no		Yes	Yes		14	0	3	3	2	15	9	8	265.6	442.667	0.6	n	10	1237.5
10167	39	1	1	Endo	170	172	26.0276	3	3300	LDL	300	3271	3976		64.5			6.03	10	Biochemical		no	no		Yes	Yes		12	0	5	2	7	14	11	9	233.643	297.364	0.785714	n	8	1725
2497	41	5	0	DOR	147	160	26.1719	0	3300	LDL	300	3470	3440		93.4			6.66	11.5	Not Pregnant		no	no		Yes	Yes		14	0	5	2	7	10	8	6	347	433.75	0.8	y	10	2325
10341	44	2	0	DOR	160	167	26.1752	3	3300	CF Lupron	450	2478	3151		60.1			6.42	8.5	Not Pregnant		no	no		Yes	Yes		11	0	3	3	2	13	12	4	190.615	206.5	0.923077	n	8	2137.5
8120	34	0	0	Male	129	150	26.2222	2	3300	Lupron	225	2939	2426		61			2.99	11.7	Biochemical		no	no		Yes	Yes		15	0	3	1	2	5	4	1	587.8	734.75	0.8	n	11	1450
1769	35	4	1	Multi	138	155	26.2227	4	3300	LDL	300	3040	2832		52.4			3.78	13	Not pregnant		no	no		Yes	No	No fert	17					2	1	0	1520	3040	0.5	n	13	1875
5684	26	4	1	Tubal	138	155	26.2227	10	3300	OCP/Lupron	225	2833	3538		70.1	3	3	9.72	9.9	Clinical Intrauterine Gestation	Live Birth	yes	yes		Yes	Yes		19	0	3	3	1.5	12	12	9	236.083	236.083	1	n	15	2400
5043	41	1	0	Tubal	139	155	26.2227	3	3300	E2 Patch Ganirelix/Microflare	600	2670	3016		135			1.3	9.3	Not Pregnant		no	no		Yes	Yes		15	0	3	5	2.5	15	10	8	178	267	0.666667	n	12	5625
3863	33	2	1	Male	153	162	26.2917	1	3300	Lupron	225	2733	3192		55.4	2	2	4.39	14	Clinical Intrauterine Gestation	Live Birth	yes	yes		Yes	Yes		12	2	5	2	7	23	19	13	118.826	143.842	0.826087	n	8	1162.5
10179	28	1	0	PCO	135	152	26.4024	0	3300	No Lupron/Ganirelix	112.5	2268	3046	2.6	141			2.68		Not Pregnant		no	no		Yes	Yes		12	0	5	2	7	20	17	16	113.4	133.412	0.85	n	8	750
5824	28	0	0		159	165	26.4463	0	3300	Lupron	150	3217	2868		65.3	2	2	3.81	13	Clinical Intrauterine Gestation	Live Birth	yes	yes		Yes	Yes		13	0	3	2	3	7	4	1	459.571	804.25	0.571429	n	9	1275
2717	39	1	1	Idio	150	160	26.5625	4	3300	LDL	300	3696	4535		49.9			4.37	11	Not Pregnant		no	no		Yes	Yes		13	0	3	4	3	19	13	11	194.526	284.308	0.684211	n	9	2137.5
10276	36	4	0	Multi	150	160	26.5625	2	3300	OCP/LDL	375	2136	2984		61.2	1	1	7.55	8.1	Clinical Intrauterine Gestation	Spontaneous Abortion	no	yes		Yes	Yes		13	0	3	3	2	9	5	5	237.333	427.2	0.555556	n	9	2231.25
8634	33	0	0		149	160	26.5625	3	3300	OCP/Lupron	300	2881	2678		65.2			3.76	10.6	Biochemical		no	no		Yes	Yes		13	3	3	2	1.5	21	9	7	137.19	320.111	0.428571	n	9	1165.5
9778	44	0	0	Multi	150	160	26.5625	1	3300	No Lupron/Ganirelix	600	3101	3444		106			1.82	8.5	Not Pregnant		no	no		Yes	Yes		13	0	3	6	2.5	20	19	11	155.05	163.211	0.95	n	10	2793.75
5562	39	0	0	Tubal	169	170	26.6436	1	3300	LDL	225	4114	5016		79.4			5.58	15.6			no	no		Yes	No	No Embryo Development	14					29	5	1	141.862	822.8	0.172414	n	10	1575
5815	39	0	0	Idio	169	170	26.6436	0	3300	LDL	450	3548	4136		103			5.56	14	Not pregnant		no	no		Yes	No	No Fert	15					16	1	0	221.75	3548	0.0625	n	11	3650
3480	40	3	0	Multi	155	162	26.6728	3	3300	LDL	600	3527	3871		44.4			3.42	11	Not pregnant		no	no		Yes	No	No fert	15					5	2	0	705.4	1763.5	0.4	n	11	3450
6348	36	5	0	Tubal	155	162	26.6728	1	3300	LDL	225	3700	4908		79.3	1	1	5.09	7.9	Clinical Intrauterine Gestation	Live Birth	yes	yes		Yes	Yes		13	0	3	3	2	14	10	10	264.286	370	0.714286	n	9	1508
4027	42	4	0		154	162	26.6728	2	3300	OCP Microdose	450	2723	3364		80.3			0.567	13.4	Not Pregnant		no	no		Yes	Yes		15	0	3	6	2	16	10	7	170.188	272.3	0.625	n	10	3850
5425	35	1	1	Male	145	157	26.7759	1	3300	OCP/Lupron	225	2802	3338		125	1	1	3.9	11.4	Clinical Intrauterine Gestation	Live Birth	yes	yes		Yes	Yes		12	0	3	3	2.5	7	6	3	400.286	467	0.857143	n	8	1700
11250	39	2	0		136	152	26.8352	0	3300	LDL	300	3825	4573		57.8			2.43	9.5	Not Pregnant		no	no		Yes	Yes		16	4	5	1	7	14	8	7	273.214	478.125	0.571429	n	12	3312
6947	31	0	0	Multi	137	152	26.8352	0	3300	OCP/Lupron	150	2680	3052		399	1	1	7.19	10.3	Clinical Intrauterine Gestation	Live Birth	yes	yes		Yes	Yes		13	0	3	2	1.5	12	7	5	223.333	382.857	0.583333	n	9	1225
4420	32	0	0	Male	151	160	26.9531	0	3300	OCP/Lupron	225	3045	3704		52.9			2.3	13.9	Not Pregnant		no	no		Yes	Yes		14	0	3	2	1.5	15	12	11	203	253.75	0.8	n	10	1782
8325	22	0	0	Multi	151	160	26.9531	0	3300	OCP/Lupron	225	2642	4699		121	2	2	1.47	12.2	Clinical Intrauterine Gestation	Live Birth	yes	yes		Yes	Yes		11	7	5	2	7	35	30	26	75.4857	88.0667	0.857143	n	7	893
4282	43	1	1	Multi	172	170	26.9896	8	3300	OCP/LDL	183	3041	1861		87.6			3.39	15	Not Pregnant		no	no		Yes	Yes		15	0	3	3	2.5	10	3	1	304.1	1013.67	0.3	n	11	1540
6864	42	0	0	Multi	157	162	27.0538	3	3300	OCP/LDL	450	2846	3053		81.1			8.79	11	Not Pregnant		no	no		Yes	Yes		14	0	3	2	2	7	6	2	406.571	474.333	0.857143	n	10	3187.5
4571	38	3	0	RSAB	156	162	27.0538	3	3300	LDL	300	2948	3616		43.8	3	3	3.1	10.2	Clinical Intrauterine Gestation	Live Birth	yes	yes		Yes	Yes		12	1	3	4	1	18	17	13	163.778	173.412	0.944444	n	8	1625
3498	29	0	0	PGD	157	162	27.0538		3300	E2/Ganirelix	300	2827	4109		54.1			0.868	11	Not Pregnant		no	no		Yes	Yes		15	0	5	2	7	21	18	12	134.619	157.056	0.857143	y	12	2866
6109	43	0	0	Multi	157	162	27.0538	4	3300	LDL	375	2702	3656		79.3			7.75	11.5	Biochemical		no	no		Yes	Yes		15	0	3	6	2	14	8	6	193	337.75	0.571429	n	11	2762.5
7737	29	1	0	Male	182	175	27.102	2	3300	LDL	450	3235	3241		55.6			4.44	10	Not Pregnant		no	no		Yes	Yes		12	0	3	2	2	10	9	6	323.5	359.444	0.9	n	8	2587.5
10054	39	1	0	Male	163	165	27.1809		3300	LDL	300	2941	4191		49.4			1.96	4.3			no	no		Yes	No	Freeze All	14	6				26	17	12	113.115	173	0.653846	n	10	2325
9751	28	1	0	Multi	163	165	27.1809	2	3300	OCP/Lupron	225	2937	2985		78.4			3.8	14.7	Not Pregnant		no	no		Yes	Yes		13	0	3	2	1.5	13	12	9	225.923	244.75	0.923077	n	9	1307.5
7825	30	0	0	Male	164	165	27.1809	0	3300	Lupron	150	3176	3919		59.9	1	1	3.71	10.4	Clinical Intrauterine Gestation	Live Birth	yes	yes		Yes	Yes		13	3	3	2	2	11	10	9	288.727	317.6	0.909091	n	9	1325
2725	36	1	1	Male	147	157	27.1816	1	3300	OCP/No Lupron/Gani	175	3107	4049	3.61	53.5	1	1	3.56	13.2	Clinical Intrauterine Gestation	Live Birth	yes	yes		Yes	Yes		12	0	3	1	2	21	15	1	147.952	207.133	0.714286	n	9	1575
10578	34	3	1	Uterus	148	157	27.1816	1	3300	LDL	450	2133	3129		78.7			4.4	10.4	Not Pregnant		no	no		Yes	Yes		11	3	3	3	1.5	17	10	9	125.471	213.3	0.588235	n	7	1011
2645	42	1	0	DOR	167	167	27.2509	5	3300	CF Lupron	600	3435	3606		50.4	1	2	2.71	10	Clinical Intrauterine Gestation	Live Birth	yes	yes		Yes	Yes		18	0	3	6	2	13	13	10	264.231	264.231	1	n	15	6700
10281	28	1	0	Tubal	139	152	27.268	1	3300	Lupron	225	2622	3660		70.5			2.84	16	Not Pregnant		no	no		Yes	Yes		13	3	3	2	2	10	6	6	262.2	437	0.6	n	9	1400
4075	41	0	0	Uterus	174	170	27.3356		3300	No Lupron/Ganirelix	450	2722	3796	3.15	104			7.17	8.8	Not Pregnant		no	no		Yes	Yes		13	1	3	4	2	15	12	10	181.467	226.833	0.8	n	10	3800
5103	33	0	0	Male	141	152	27.7008	2	3300	Lupron	150	2208	4479		125	2	2	2.31	15.6	Clinical Intrauterine Gestation	Live Birth	yes	yes		Yes	Yes		17	1	3	2	1	14	13	12	157.714	169.846	0.928571	n	13	1200
3775	27	0	0	Male	181	172	27.7177	0	3300	OCP/LDL	150	2915	4404		58.7			3.08	10			no	no		Yes	No	No Embryo Development	10					12	1	1	242.917	2915	0.0833333	n	6	717.5
8635	40	0	0	Tubal	157	160	27.7344	2	3300	LDL	300	3671	5052		73.8			3.07	9	Not Pregnant		no	no		Yes	Yes		14	0	3	4	2.5	20	16	10	183.55	229.438	0.8	n	10	2250
10403	30	0	0	Male	160	162	27.8159	2	3300	No Lupron/Ganirelix	187	2288	3620		94.3	1	1	2.03	11.9	Clinical Intrauterine Gestation	Live Birth	yes	yes		Yes	Yes		14	6	3	2	1.5	28	21	16	81.7143	108.952	0.75	n	11	1798
10720	39	0	0	Tubal	148	155	27.8876	3	3300	LDL	300	2088	2128		43.6			2.05	10.5	Biochemical		no	no		Yes	Yes		13	4	5	2	7	10	9	8	208.8	232	0.9	n	9	1462
4045	39	0	0	DOR	153	157	27.993	1	3300	E2/Ganirelix	300	2649	3680		40.1			0.913	13.8	Not pregnant		no	no		Yes	No	No Embryo Development	15					14	8	0	189.214	331.125	0.571429	n	12	3000
200	33	2	0	Tubal	162	162	28.1969		3300	Lupron	225	3614	1459		0			3.97	15.8					CX - E2 Drop	No	No	Cancelled													7	901
1294	37	2	0	Multi	163	162	28.1969	2	3300	No Lupron/Ganirelix	150	3317	5021		97.8			4.34	16.7	Not Pregnant		no	no		Yes	Yes		10	3	3	3	2	18	14	11	184.278	236.929	0.777778	n	7	850
11006	36	2	1	Endo	170	165	28.2828	4	3300	Lupron	225	3109	3487		57.1	1	1	6	12.2	Clinical Intrauterine Gestation	Spontaneous Abortion	no	yes		Yes	Yes		12	0	3	1	2	2	2	1	1554.5	1554.5	1	n	8	1325
1487	40	0	0	DOR	170	165	28.2828	0	3300	No Lupron/Ganirelix	225	3602	4387	8.47	81.9	2	1	5.95	7.4	Clinical Intrauterine Gestation	ongoing	yes	yes		Yes	Yes		10	5	5	2	7	15	12	11	240.133	300.167	0.8	n	7	1125
148	42	0	0	Multi	150	155	28.3039	0	3300	OCP/Lupron	225	2183	818		49			3.14	10.6					CX - E2 Drop	No	No	Cancelled													11	1875
10837	37	3	0	Tubal	150	155	28.3039	0	3300	LDL	600	3193	3704		76.1			3.27	9.4	Not Pregnant		no	no		Yes	Yes		14	1	3	3	2	28	20	17	114.036	159.65	0.714286	n	10	3862
2609	42	2	0	DOR	173	167	28.3266	2	3300	OCP Microdose	600	3149	3836		26.1			2.39	8.6	Not Pregnant		no	no		Yes	Yes		15	0	3	4	2.5	12	7	6	262.417	449.857	0.583333	n	10	4800
1191	45	2	1	DOR	175	167	28.3266	2	3300	E2/Ganirelix	300	2972	4268		55.4			2.34	11.8	Unknown		no	no		Yes	Yes		14	0	5	3	7	22	20	15	135.091	148.6	0.909091	n	11	2850
4708	27	1	1	Multi	173	167	28.3266		3300	OCP/Lupron	150	3629	3723		55.9			3.91	16.6	Biochemical		no	no		Yes	Yes		12	0	3	2	1	14	10	7	259.214	362.9	0.714286	n	8	725
9401	39	0	0	Tubal	160	160	28.5156	1	3300	LDL	300	2722	3817		77.1			2.58	11.3	Not Pregnant		no	no		Yes	Yes		14	0	3	3	3	11	9	7	247.455	302.444	0.818182	n	10	2375
3669	41	2	0		161	160	28.5156		3300	LDL	450	3177	2867		80.2			4.77	13	Not Pregnant		no	no		Yes	Yes		15	0	3	4	1.5	16	15	7	198.562	211.8	0.9375	n	11	2587.5
3270	36	4	0	Endo	156	157	28.8044	3	3300	E2 Patch Ganirelix/Coflare	450	3607	3881		90.8	2	2	1.9	14	Clinical Intrauterine Gestation	Live Birth	yes	yes		Yes	Yes		18	0	5	3	7	16	11	7	225.438	327.909	0.6875	y	14	5550
6856	42	0	0		162	160	28.9062		3300	OCP Microdose	450	3182	3675		70.2	1	1	6.35	12.9	Clinical Intrauterine Gestation	Live Birth	yes	yes		Yes	Yes		14	0	3	5	1	8	8	6	397.75	397.75	1	n	9	2975
9794	41	0	0	DOR	168	162	28.959	4	3300	Lupron	225	2175	2038		58.8			3.12	3.8			no	no		Yes	No	No Embryo Development	18					10	5	1	217.5	435	0.5	n	14	3225
2523	36	2	1	Endo	185	170	29.0657	5	3300	E2/Ganirelix	600	2931	3365		32.7			6.18	12.2	Not Pregnant		no	no		Yes	Yes		13	2	3	4	2	13	11	11	225.462	266.455	0.846154	n	10	5212.5
109	36	0	0	Male	184	170	29.0657	1	3300	LDL	375	3188	3155		128	1	1	4.52	14.4	Clinical Intrauterine Gestation	ongoing	yes	yes		Yes	Yes		16	0	3	2	1.5	17	8	2	187.529	398.5	0.470588	n	12	3491
3103	43	2	0	Male	161	157	29.6158	4	3300	E2/Ganirelix	600	3031	2903		45.3	2	2	2.71	11	Clinical Intrauterine Gestation	Live Birth	yes	yes		Yes	Yes		13	0	3	5	2	13	11	4	233.154	275.545	0.846154	n	10	5250
6507	38	1	0	Male	157	155	29.7039		3300	LDL	300	3026	4472		120			2.9	15.3	Not Pregnant		no	no		Yes	Yes		14	0	3	3	2	16	15	12	189.125	201.733	0.9375	n	10	2000
9987	35	1	1	Tubal	190	170	29.7578	2	3300	Lupron	225	2596	3322		145	2	2	2.99	9	Clinical Intrauterine Gestation	Live Birth	yes	yes		Yes	Yes		12	0	3	3	2	18	13	9	144.222	199.692	0.722222	n	8	937.5
9799	34	1	0	Multi	170	160	30.0781	0	3300	Lupron	225	2379	2693		61.2	1	1	3.55	8.5	Clinical Intrauterine Gestation	Live Birth	yes	yes		Yes	Yes		13	0	3	3	2.5	26	15	14	91.5	158.6	0.576923	n	9	937
1398	31	1	0		143	147	30.0801		3300	E2 Patch Ganirelix/Coflare	450	2705	3434		77.7			2.69	11.6	Not Pregnant		no	no		Yes	Yes		12	0	3	2	2	21	13	8	128.81	208.077	0.619048	n	9	2700
1549	39	1	0	Uterus	197	172	30.0838	4	3300	LDL	375	3407	5221		21.5			4.98	9.8	Not Pregnant		no	no		Yes	Yes		13	0	3	3	1.5	6	3	3	567.833	1135.67	0.5	n	9	3075
5647	37	3	1	Male	150	150	30.2222	7	3300	OCP/LDL	300	2713	3425		63.3	1	1	4.47	14.2	Clinical Intrauterine Gestation	Live Birth	yes	yes		Yes	Yes		15	0	3	3	2	9	8	7	301.444	339.125	0.888889	n	11	2382
5000	31	4	3	Male	166	157	30.4272	7	3300	OCP/No Lupron/Gani	258	3412	5016	7.28	39.8	2	2	7.43	12.1	Clinical Intrauterine Gestation	Live Birth	yes	yes		Yes	Yes		13	1	3	2	1	11	11	6	310.182	310.182	1	n	10	2340
10481	41	2	1	DOR	165	157	30.4272	3	3300	LDL	250	2947	3459		58.9	2	2	4.19	9	Clinical Intrauterine Gestation	Live Birth	yes	yes		Yes	Yes		15	0	3	5	1.5	18	10	8	163.722	294.7	0.555556	n	11	2475
10327	45	2	2	Endo	165	157	30.4272	14	3300	No Lupron/Ganirelix	600	1954	2687		66.3			9.38	11.2	Not Pregnant		no	no		Yes	Yes		13	0	3	2	2.5	10	5	2	195.4	390.8	0.5	n	10	5025
8759	25	0	0	Male	156	152	30.7306	0	3300	OCP/Lupron	150	2949	4911		81.5			2.4	10.2	Not Pregnant		no	no		Yes	Yes		13	0	3	2	2	21	19	9	140.429	155.211	0.904762	n	9	1225
10090	35	1	1	Male	190	167	30.8365	3	3300	OCP/Lupron	300	2551	3492		49.5			1.88	11.5	Not Pregnant		no	no		Yes	Yes		13	0	3	4	2	17	11	6	150.059	231.909	0.647059	n	9	2025
4448	37	1	1		190	167	30.8365		3300	Lupron	300	2631	3982		49.7			2.15	13.7	Biochemical		no	no		Yes	Yes		12	0	3	3	2	10	7	6	263.1	375.857	0.7	n	8	1612.5
4142	37	0	0	Multi	185	165	30.854	0	3300	OCP Microdose	600	5039	5772		115			5.45	13.6			no	no		Yes	No	Freeze All	10	4				13	13	11	387.615	387.615	1	n	10	1612.5
10360	28	0	0	Male	175	160	30.8594	0	3300	OCP/Lupron	191	2036	2793		29.8	1	1	3.04	13.5	Clinical Intrauterine Gestation	Live Birth	yes	yes		Yes	Yes		13	0	3	2	2	9	5	2	226.222	407.2	0.555556	n	9	1131
10773	40	3	1	Multi	182	160	32.4219	4	3300	OCP/Lupron	150	2641	3881		63.8			5.38	10.8	Not Pregnant		no	no		Yes	Yes		14	0	3	2	3	5	4	2	528.2	660.25	0.8	n	10	1310
5757	36	0	0	Male	161	150	32.4444		3300	LDL	300	3416	4193		65.4	2	2	2.25	16	Clinical Intrauterine Gestation	Live Birth	yes	yes		Yes	Yes		12	0	3	3	2	8	4	4	427	854	0.5	n	8	1575
3999	42	4	0	Multi	167	152	32.8947	1	3300	E2 Patch	600	3268	3888		46.2			2.03	10.2	Not Pregnant		no	no		Yes	Yes		15	0	3	3	2	4	3	3	817	1089.33	0.75	n	12	5737.5
4479	32	2	0	Male	168	152	32.8947		3300	OCP/LDL	250	3720	3875		61.1	2	2	2.35	12	Clinical Intrauterine Gestation	Live Birth	yes	yes		Yes	Yes		14	0	5	2	7	11	11	10	338.182	338.182	1	n	10	1359
5561	37	0	0	Multi	170	152	33.3276	0	3300	OCP/LDL	300	3688	4201		81.7	1	1	4.54	12.2	Clinical Intrauterine Gestation	Therapeutic Abortion	no	yes		Yes	Yes		11	2	3	3	2	12	12	7	307.333	307.333	1	n	7	1150
547	43	1	0	Multi	181	155	34.1311	2	3300	E2/Ganirelix	450	2957	4116		61.8			2.48	11	Not Pregnant		no	no		Yes	Yes		14	0	3	6	3	14	14	10	211.214	211.214	1	n	11	4200
1177	38	1	1	Multi	223	170	34.9481	4	3300	OCP/LDL	300	3300	3758		33.5			7.49	17.9	Not Pregnant		no	no		Yes	Yes		13	0	3	2	2.5	10	4	1	330	825	0.4	n	9	2500
10547	34	0	0		200	160	35.5469	0	3300	LDL	263	1860	3452		45.6			3.02	10.2			no	no		Yes	No	PGD - Affected Embryos	11					19	16	14	97.8947	116.25	0.842105	y	7	1385
1136	41	3	1	DOR	203	160	35.9375	1	3300	E2 Patch	600	3085	4152		34.6			1.6	10	Not Pregnant		no	no		Yes	Yes		15	0	3	3	2	7	5	3	440.714	617	0.714286	n	12	6150
4786	43	1	0	Multi	218	155	41.2071		3300	No Lupron/Ganirelix	600	3536	4045	7.09	68.3			7.38	8.6	Not Pregnant		no	no		Yes	Yes		13	0	3	4	1.5	14	11	9	252.571	321.455	0.785714	n	10	4125
910	40	1	0	DOR	78	147	16.197	3	4000	OCP Microdose	600	2675	2892		359			5.14	4.7	Unknown		no	no		Yes	Yes		16	0	3	3	3	9	5	3	297.222	535	0.555556	n	11	5600
6069	28	2	1	Male	92	160	16.4062		4000	OCP/Lupron	150	2588	3153		361	1	1	3.43	10.2	Clinical Intrauterine Gestation	Live Birth	yes	yes		Yes	Yes		14	6	5	2	7	21	17	14	123.238	152.235	0.809524	n	10	1150
9414	28	0	0		98	162	16.7657	0	4000	OCP/Lupron	150	2275	3630		131	1	1	4.21	7.9	Clinical Intrauterine Gestation	Live Birth	yes	yes		Yes	Yes		12	0	3	2	2.5	11	9	4	206.818	252.778	0.818182	n	8	750
6578	30	1	1	Male	97	162	16.7657	1	4000	OCP/Lupron	150	2311	2356		124	2	2	5.33	11	Clinical Intrauterine Gestation	Live Birth	yes	yes		Yes	Yes		12	3	3	2	1	13	10	9	177.769	231.1	0.769231	n	8	787.5
4416	39	1	1	Uterus	95	160	16.7969	4	4000	LDL	300	2411	3093		324			3.92	14.4	Biochemical		no	no		Yes	Yes		13	1	3	3	1.5	10	8	4	241.1	301.375	0.8	n	9	1987.5
6537	36	1	0		104	167	16.8525	1	4000	E2/Ganirelix	600	2716	2562		147	1	1	2.39	9	Clinical Intrauterine Gestation	Live Birth	yes	yes		Yes	Yes		14	3	3	3	1	13	13	12	208.923	208.923	1	n	11	5100
3164	37	0	0	Multi	103	167	16.8525	1	4000	No Lupron/Ganirelix	150	2098	3315	1.83	148			7.54	8.2	Not Pregnant		no	no		Yes	Yes		13	4	3	2	1.5	27	21	17	77.7037	99.9048	0.777778	n	10	1450
2745	27	0	0	Male	116	177	16.9172	2	4000	OCP/No Lupron/Gani	225	2258	1937	0.481	217			0.349	13.3	Not pregnant		no	no		Yes	No	No Fert	18					10	9	0	225.8	250.889	0.9	n	15	4762.5
5368	43	0	0		93	157	17.0392		4000	E2/Ganirelix	600	2315	2730		205			2.75	9.1	Not Pregnant		no	no		Yes	Yes		18	0	2	4	2	6	6	4	385.833	385.833	1	n	15	8700
8560	37	0	0	Male	99	162	17.1468	2	4000	LDL	300	2775	3062		120			4.74	13.2	Not Pregnant		no	no		Yes	Yes		13	0	3	4	1.5	19	13	8	146.053	213.462	0.684211	n	9	2025
6234	36	0	0	Multi	97	160	17.1875	4	4000	OCP/LDL	300	2796	2368		104	1	1	3.25	11.1	Clinical Intrauterine Gestation	Live Birth	yes	yes		Yes	Yes		15	0	3	4	2	7	4	4	399.429	699	0.571429	n	11	2549.5
4087	40	1	1	Uterus	98	160	17.1875	4	4000	LDL	300	2869	3562		122	0	1	3.74	21	Clinical Intrauterine Gestation	Missed Ab	no	no		Yes	Yes		12	0	3	3	1.5	6	6	3	478.167	478.167	1	n	8	1500
	44	2	0	DOR	98	160	17.1875	3	4000	OCP Microdose	300	2105	2404		247			9.44	8.8	Not Pregnant		no	no		Yes	Yes		9	0	3	3	2	7	6	3	300.714	350.833	0.857143	n	6	975
9287	38	3	0	RSAB	104	165	17.2635	1	4000	E2/Ganirelix	600	2617	3000		146	1	1	3.25	7	Clinical Intrauterine Gestation	Live Birth	yes	yes		Yes	Yes		13	0	5	2	7	10	9	5	261.7	290.778	0.9	y	10	5062.5
10864	29	2	2		110	170	17.301	0	4000	OCP/Lupron	225	2081	2837		124			2.36				no	no		Yes	No	Freeze All	12	4				24	21	18	86.7083	99.0952	0.875	y	8	1500
10646	33	1	0	Tubal	95	157	17.4449	4	4000	LDL	375	1338	2115		441			4.27	11.5	Not Pregnant		no	no		Yes	Yes		13	3	3	3	2	18	10	10	74.3333	133.8	0.555556	n	9	1499
8696	34	0	0	Idio	102	162	17.5278	3	4000	LDL	450	2060	2623		105			6.71	10	Biochemical		no	no		Yes	Yes		14	0	3	3	2	7	6	4	294.286	343.333	0.857143	n	10	3300
2379	33	1	1	Idio	100	160	17.5781	0	4000	No Lupron/Ganirelix	300	2006	2523	7.55	197	2	2	4.94	9.9	Clinical Intrauterine Gestation	Live Birth	yes	yes		Yes	Yes		11	0	3	2	1.5	11	11	9	182.364	182.364	1	n	8	1837.5
10940	31	2	1	Male	100	160	17.5781		4000	OCP/Lupron	225	1895	2861		207	0	2	4.15	8	Clinical Intrauterine Gestation	Spontaneous Abortion	no	no		Yes	Yes		16	3	3	2	1.5	11	8	6	172.273	236.875	0.727273	n	12	3825
2886	41	3	0	Multi	112	170	17.6156	9	4000	No Lupron/Ganirelix	225	2562	2432		196				10.6	Not Pregnant		no	no		Yes	Yes		15	0	3	4	2	9	9	9	284.667	284.667	1	n	12	2625
11285	35	0	0	Male	105	165	17.6309	4	4000	LDL	300	2072	2347		124	2	2	6.05	9	Clinical Intrauterine Gestation	Live Birth	yes	yes		Yes	Yes		11	0	3	3	1.5	15	15	7	138.133	138.133	1	n	7	1350
10078	26	0	0	Male	105	165	17.6309	0	4000	OCP/Lupron	150	2147	2523		242	2	2	4.96	13.5	Clinical Intrauterine Gestation	Live Birth	yes	yes		Yes	Yes		12	8	3	2	1.5	21	17	16	102.238	126.294	0.809524	n	8	1048
9596	29	2	2	Male	113	170	17.6471	2	4000	OCP/Lupron	150	2002	3280		54			2.73	6.2	Biochemical		no	no		Yes	Yes		14	0	5	1	7	10	10	8	200.2	200.2	1	y	10	1387.5
5190	43	0	0		96	157	17.8506		4000	E2 Patch	600	2375	2976		150			2.49	8.6	Not Pregnant		no	no		Yes	Yes		15	0	3	5	1.5	10	8	5	237.5	296.875	0.8	n	12	5775
5983	35	1	0		98	157	17.8506	1	4000	LDL	300	2731	2989		216	2	2	4.13	14	Clinical Intrauterine Gestation	Live Birth	yes	yes		Yes	Yes		13	1	3	4	1	14	11	10	195.071	248.273	0.785714	n	9	1917
9884	37	3	1	DOR	104	162	17.9089	5	4000	Lupron	300	1464	2458		318			3.91	4.2	Not Pregnant		no	no		Yes	Yes		12	0	3	4	3	18	15	14	81.3333	97.6	0.833333	n	8	1912
8885	36	0	0	Male	110	167	17.9282	0	4000	LDL	225	3382	4095		158	1	2	4.29	7.5	Clinical Intrauterine Gestation	Live Birth	yes	yes		Yes	Yes		12	3	3	3	1.5	23	20	15	147.043	169.1	0.869565	n	8	1175
4763	37	4	4	Male	102	160	17.9688	6	4000	OCP/Lupron	150	2676	3743		89.7			0.96	12.8	Not Pregnant		no	no		Yes	Yes		15	0	3	4	3	14	10	9	191.143	267.6	0.714286	n	11	1500
7846	32	0	0	Multi	102	160	17.9688	4	4000	OCP/Lupron	225	2683	3295		109			2.19	7.8	Not Pregnant		no	no		Yes	Yes		16	0	5	2	7	14	12	10	191.643	223.583	0.857143	y	12	2270.5
5380	36	3	0	PCO	102	160	17.9688	1	4000	LDL	175	2274	3542		419		1	3.95	10.7	Clinical Intrauterine Gestation	Missed Ab	no	no		Yes	Yes		12	0	5	2	7	21	15	12	108.286	151.6	0.714286	n	8	900
9079	33	0	0	Male	102	160	17.9688	3	4000	Lupron	225	1932	2832		506				8	Not Pregnant		no	no		Yes	Yes		15	2	3	2	2	11	9	9	175.636	214.667	0.818182	n	11	2250
10849	31	1	1	Multi	115	170	17.9931	1	4000	OCP/Lupron	108	2131	3648		196			4	8	Not Pregnant		no	no		Yes	Yes		11	2	5	1	7	26	19	16	81.9615	112.158	0.730769	y	7	699
6977	36	0	0	Uterus	109	165	17.9982	0	4000	OCP/No Lupron/Gani	225	2693	3832		111	2	2	0	5.6	Clinical Intrauterine Gestation	Live Birth	yes	yes		Yes	Yes		14	0	3	3	2	15	13	10	179.533	207.154	0.866667	n	11	2375
6621	42	6	2		109	165	17.9982	1	4000	OCP Microdose	600	2098	2149		216			1.95	15.7	Not Pregnant		no	no		Yes	Yes		15	0	5	1	7	10	7	4	209.8	299.714	0.7	y	10	5525
7660	34	0	0	PCO	104	162	18.0128	0	4000	No Lupron/Ganirelix	150	2933	3445		198			5.94	8	Not Pregnant		no	no		Yes	Yes		11	0	3	2	2	18	12	8	162.944	244.417	0.666667	n	8	1087
3613	35	0	0	DOR	84	145	18.0737	2	4000	E2 Patch	300	2118	2829		150	2	2	1.5	11.2	Clinical Intrauterine Gestation	Live Birth	yes	yes		Yes	Yes		12	5	3	2	2	17	14	13	124.588	151.286	0.823529	n	9	2250
11284	35	1	0	Male	118	172	18.2531	0	4000	Lupron	300	2636	2401		121	2	2	2.37	11.8	Clinical Intrauterine Gestation	Live Birth	yes	yes		Yes	Yes		14	4	5	2	7	17	13	12	155.059	202.769	0.764706	n	10	2125
9790	32	0	0	Male	124	175	18.2857	1	4000	OCP/Lupron	187	1918	2746		92.3	1	1	3.6	7.8	Clinical Intrauterine Gestation	Live Birth	yes	yes		Yes	Yes		12	1	3	2	1.5	13	9	7	147.538	213.111	0.692308	n	8	1086
7005	32	2	0	Male	113	167	18.2868	4	4000	OCP/No Lupron/Gani	187.5	2261	3574		202	1	2	0.832	8.6	Clinical Intrauterine Gestation	Live Birth	yes	yes		Yes	Yes		13	2	3	2	2	26	18	12	86.9615	125.611	0.692308	n	10	1687.5
4206	39	1	0	Multi	112	167	18.2868	0	4000	No Lupron/Ganirelix	375	2303	3152		149	1	1	10.9	11.1	Clinical Intrauterine Gestation	Live Birth	yes	yes		Yes	Yes		11	4	5	2	7	12	11	11	191.917	209.364	0.916667	n	8	2400
9395	31	1	1	Male	105	162	18.2899	2	4000	OCP/Lupron	300	2032	2888		184	1	1	2.98	13.9	Clinical Intrauterine Gestation	Live Birth	yes	yes		Yes	Yes		15	2	3	2	2	20	19	17	101.6	106.947	0.95	n	11	2500
9543	27	1	0	Multi	106	162	18.2899	0	4000	OCP/Lupron	150	2491	3767		262	1	1	4.81	10.1	Clinical Intrauterine Gestation	Live Birth	yes	yes		Yes	Yes		15	2	3	2	1.5	17	14	11	146.529	177.929	0.823529	n	11	1287.5
780	44	0	0	Male	105	162	18.2899	2	4000	E2 Patch	600	2678	2617		200			4.71	11.6	Not Pregnant		no	no		Yes	Yes		12	0	3	2	2	13	11	5	206	243.455	0.846154	n	9	3150
1100	36	1	0	Multi	106	162	18.2899	1	4000	E2 Patch	600	2431	2374		383	1	1	1.53	13.9	Clinical Intrauterine Gestation	ongoing	yes	yes		Yes	Yes		15	0	3	2	2.5	9	7	1	270.111	347.286	0.777778	n	12	5775
7212	31	0	0	Multi	96	155	18.3143	0	4000	Lupron	150	2763	3757		198	2	2	3.68	10.1	Clinical Intrauterine Gestation	Live Birth	yes	yes		Yes	Yes		14	3	3	2	2	14	8	7	197.357	345.375	0.571429	n	10	1400
2915	43	1	1	Multi	97	155	18.3143	1	4000	LDL	225	1221	1070		119			2.2	12.3	Biochemical		no	no		Yes	Yes		15	0	3	4	1	4	4	4	305.25	305.25	1	n	11	1775
10073	38	1	0	Tubal	116	170	18.3391	2	4000	LDL	450	1766	2224		61.2			6.54	10	Not pregnant		no	no		Yes	No	No Fert	16					9	5	0	196.222	353.2	0.555556	n	12	4012.5
8950	35	0	1		116	170	18.3391		4000	E2/Ganirelix	600	2846	3317		143	2	2	2.95	9.9	Clinical Intrauterine Gestation	Live Birth	yes	yes		Yes	Yes		14	0	3	3	1.5	9	8	5	316.222	355.75	0.888889	n	11	4687.5
10718	38	3	1	Multi	103	160	18.3594	7	4000	LDL	375	1552	2269		92.8	1	2	4.78	8.8	Clinical Intrauterine Gestation	Live Birth	yes	yes		Yes	Yes		13	0	3	3	2	9	7	3	172.444	221.714	0.777778	n	9	2362.5
10986	34	2	0	Multi	103	160	18.3594	6	4000	OCP/Lupron	262	2784	2834		126				13.6	Not Pregnant		no	no		Yes	Yes		16	1	3	3	2	11	9	7	253.091	309.333	0.818182	n	12	3149
3886	37	4	4	Male	104	160	18.3594	6	4000	OCP/Lupron	150	2650	2329		144	2	2	0.768		Clinical Intrauterine Gestation	Live Birth	yes	yes		Yes	Yes		16	0	3	4	2	13	11	9	203.846	240.909	0.846154	n	12	1687.5
10023	37	3	1	Multi	103	160	18.3594	6	4000	LDL	375	1858	2026		238			6.04	7.5	Not Pregnant		no	no		Yes	Yes		14	0	3	4	2	16	10	5	116.125	185.8	0.625	n	10	2700
4936	35	0	0	Male	104	160	18.3594		4000	LDL	300	1805	3450		321	1	1	4.04	8.7	Clinical Intrauterine Gestation	Live Birth	yes	yes		Yes	Yes		15	4	5	2	7	13	12	12	138.846	150.417	0.923077	n	11	1337.5
909	35	1	1	Multi	110	165	18.3655	3	4000	OCP/No Lupron/Gani	225	2070	2106	0.733	149	1	1	1.28	12.4	Clinical Intrauterine Gestation	ongoing	yes	yes		Yes	Yes		14	0	5	2	7	11	10	8	188.182	207	0.909091	y	11	2125
3514	31	0	0	Male	110	165	18.3655	1	4000	LDL	200	3141	4252		159	2	2	3.87	13	Clinical Intrauterine Gestation	Live Birth	yes	yes		Yes	Yes		16	2	3	3	1	13	12	8	241.615	261.75	0.923077	n	12	1500
10038	34	1	0	Male	110	165	18.3655	0	4000	OCP/Lupron	150	1069	3181		283	1	1	2.26	10.9	Clinical Intrauterine Gestation	Live Birth	yes	yes		Yes	Yes		16	0	3	2	3	23	16	14	46.4783	66.8125	0.695652	n	12	1311
10880	36	0	0	Male	110	165	18.3655	1	4000	LDL	300	1889	2758		291	2	2	4.8	13.9	Clinical Intrauterine Gestation	Live Birth	yes	yes		Yes	Yes		12	0	3	4	2	14	11	9	134.929	171.727	0.785714	n	8	1150
1683	41	0	0	DOR	111	165	18.3655	1	4000	OCP/No Lupron/Gani	225	2425	2086	3.74	392	1	1	4.12	11	Clinical Intrauterine Gestation	ongoing	yes	yes		Yes	Yes		10	0	3	4	2.5	6	5	4	404.167	485	0.833333	n	7	1462.5
9674	33	0	0	Male	122	172	18.5911	3	4000	OCP/Lupron	150	2280	3388		115	1	1	2.84	14.6	Clinical Intrauterine Gestation	Live Birth	yes	yes		Yes	Yes		13	2	3	2	1.5	18	12	10	126.667	190	0.666667	n	9	1085
6044	39	3	1		95	152	18.6115	2	4000	OCP Microdose	600	2458	3426		169	1	1	2.73	14	Clinical Intrauterine Gestation	Live Birth	yes	yes		Yes	Yes		15	0	3	1	1	6	3	1	409.667	819.333	0.5	n	10	5875
9916	41	2	2	DOR	125	175	18.6122	1	4000	LDL	375	1840	2863		136			5.1	2.6	Not Pregnant		no	no		Yes	Yes		12	0	5	4	7	19	15	11	96.8421	122.667	0.789474	y	8	2250
7224	31	0	0	Male	115	167	18.6453	2	4000	No Lupron/Ganirelix	225	2181	3083		163	1	1	6.91	12	Clinical Intrauterine Gestation	Live Birth	yes	yes		Yes	Yes		11	3	3	3	2	16	11	9	136.312	198.273	0.6875	n	8	1387
3085	39	2	0	DOR	115	167	18.6453	0	4000	E2/Ganirelix	600	3476	3663		116			3.12	8.8	Not Pregnant		no	no		Yes	Yes		14	0	3	4	2	12	11	10	289.667	316	0.916667	n	11	3787.5
4216	40	8	3	Tubal	102	157	18.662	1	4000	LDL	450	2408	3455		76.7	2	2	4.11	20	Clinical Intrauterine Gestation	Live Birth	yes	yes		Yes	Yes		13	0	3	4	2	15	10	6	160.533	240.8	0.666667	n	9	3450
10177	31	0	0	Male	102	157	18.662	0	4000	Lupron	225	1773	1791		250			3.54	11.2	Not Pregnant		no	no		Yes	Yes		13	0	3	2	2.5	9	8	5	197	221.625	0.888889	n	9	1666
897	36	1	0	Male	101	157	18.662	0	4000	OCP/No Lupron/Gani	225	2472	2964	3.64	291	2	2	8.8	12.4	Clinical Intrauterine Gestation	ongoing	yes	yes		Yes	Yes		11	1	3	2	1	13	13	10	190.154	190.154	1	n	8	1200
7577	34	1	0	Male	102	157	18.662	1	4000	OCP/Lupron	375	2477	2837		74.7	2	2	5.16	8.2	Clinical Intrauterine Gestation	Live Birth	yes	yes		Yes	Yes		15	4	3	3	2	16	15	10	154.812	165.133	0.9375	n	11	2849.5
7950	32	1	0		102	157	18.662	1	4000	LDL	225	3230	3378		121			4.13	12.3	Not Pregnant		no	no		Yes	Yes		13	0	3	2	1	22	9	5	146.818	358.889	0.409091	n	9	1587.5
2636	39	1	0	DOR	108	162	18.6709	0	4000	LDL	450	2773	3289		126	1	1	4	10.5	Clinical Intrauterine Gestation	Missed Ab	no	yes		Yes	Yes		14	0	3	3	2	9	5	5	308.111	554.6	0.555556	n	10	3112.5
3239	39	1	0	Multi	107	162	18.6709	1	4000	E2 Patch	600	2128	2874		129			1.02	10.4			no	no		Yes	No	No Embryo Development	14					8	6	1	266	354.667	0.75	n	11	6150
5286	36	0	0	Tubal	108	162	18.6709		4000	OCP/LDL	225	2208	2109		176	2	2	3.8	9.1	Clinical Intrauterine Gestation	Live Birth	yes	yes		Yes	Yes		13	2	3	2	2	15	12	10	147.2	184	0.8	n	9	1725
6681	36	0	0	DOR	108	162	18.6709	0	4000	E2/Ganirelix	600	2407	2796		195			3.05	8.6	Not Pregnant		no	no		Yes	Yes		13	0	3	3	1.5	9	9	7	267.444	267.444	1	n	10	4500
1010	44	2	0	Multi	107	162	18.6709	3	4000	E2/Ganirelix	450	2897	4058		397			1.58	8	Biochemical		no	no		Yes	Yes		15	0	3	5	2	14	11	9	206.929	263.364	0.785714	n	12	4525
7590	31	2	1	PCO	108	162	18.6709	2	4000	OCP/Lupron	125	2576	2953		305			1.05	9	Not Pregnant		no	no		Yes	Yes		14	0	3	2	2.5	25	18	13	103.04	143.111	0.72	n	10	950
11035	34	2	2	Male	120	170	18.6851	1	4000	Lupron	225	2845	2843		82.6	2	2	4.54	13.6	Clinical Intrauterine Gestation	Live Birth	yes	yes		Yes	Yes		17	3	3	3	1	9	8	7	316.111	355.625	0.888889	n	13	1291
10437	41	0	0		118	170	18.6851	1	4000	E2 Patch	375	1869	2397		122			3.1	10.5	Not Pregnant		no	no		Yes	Yes		13	0	3	4	2	27	17	12	69.2222	109.941	0.62963	n	10	2887.5
9865	36	1	1	Tubal	120	170	18.6851	1	4000	LDL	375	2087	2719		182			4.53		Not Pregnant		no	no		Yes	Yes		13	0	3	2	2	12	10	9	173.917	208.7	0.833333	n	9	2475
9826	32	0	0	Multi	120	170	18.6851	1	4000	Lupron	187.5	2342	2710		276	1	1	4.11	18	Clinical Intrauterine Gestation	Live Birth	yes	yes		Yes	Yes		13	0	3	3	1.5	15	10	9	156.133	234.2	0.666667	n	9	1462
8617	28	1	1	Multi	119	170	18.6851	1	4000	OCP/Lupron	150	2177	3090		124	2	2	2.29	14	Clinical Intrauterine Gestation	Live Birth	yes	yes		Yes	Yes		14	0	3	2	1.5	23	20	11	94.6522	108.85	0.869565	n	10	1550
9126	37	0	0	Male	120	170	18.6851	0	4000	Lupron	300	2050	3244		138	1	1	1.4	10.9	Clinical Intrauterine Gestation	Spontaneous Abortion	no	yes		Yes	Yes		14	6	3	3	1.5	26	23	21	78.8462	89.1304	0.884615	n	10	2024.5
8282	32	0	0	Male	120	170	18.6851	0	4000	OCP/Lupron	150	2353	2759		181	2	2	3.6	8.7	Clinical Intrauterine Gestation	Live Birth	yes	yes		Yes	Yes		12	3	3	2	1.5	10	7	7	235.3	336.143	0.7	n	8	1166
9469	33	0	0		119	170	18.6851		4000	Lupron	300	2236	2764		300			6.65	9.9	Biochemical		no	no		Yes	Yes		13	4	3	2	1.5	13	10	8	172	223.6	0.769231	n	9	2212
11355	32	1	0		108	162	18.7056	4	4000	LDL	450	3671	3702		141	1	1	1.95	11.2	Clinical Intrauterine Gestation	Live Birth	yes	yes		Yes	Yes		11	4	5	2	7	21	11	11	174.81	333.727	0.52381	n	7	1649
9215	36	0	0		108	162	18.7056	3	4000	E2/Ganirelix	600	2076	2455		213				8.2	Not Pregnant		no	no		Yes	Yes		13	0	3	2	2	10	8	2	207.6	259.5	0.8	n	10	5550
7837	37	0	0	Multi	108	162	18.7056	4	4000	E2/Ganirelix	600	2585	2289		296			1.4	8.6	Not Pregnant		no	no		Yes	Yes		13	0	3	1	2	9	4	1	287.222	646.25	0.444444	n	10	5175
11345	44	2	2	DOR	100	155	18.7305	0	4000	No Lupron/Ganirelix	450	2925	4275		86.9			7.25	12.5	Not Pregnant		no	no		Yes	Yes		11	0	3	6	2	17	14	9	172.059	208.929	0.823529	n	8	1649
11120	30	0	0	Male	113	165	18.7328	1	4000	OCP/Lupron	275	2806	3993		83.8	1	2	2.18	10.2	Clinical Intrauterine Gestation	Spontaneous Abortion	no	yes		Yes	Yes		14	0	3	3	2.5	13	10	5	215.846	280.6	0.769231	n	10	2125
6381	35	3	2	Multi	112	165	18.7328	4	4000	LDL	150	2143	2599		153	1	1	7.19	7.6	Clinical Intrauterine Gestation	Live Birth	yes	yes		Yes	Yes		13	2	5	1	7	10	10	9	214.3	214.3	1	y	9	1237.5
7332	30	0	0	Male	112	165	18.7328	1	4000	No Lupron/Ganirelix	450	2684	3030		246	2	2	0.713	10.8	Clinical Intrauterine Gestation	Live Birth	yes	yes		Yes	Yes		14	0	3	2	2	13	12	11	206.462	223.667	0.923077	n	11	3600
3930	22	1	0	Multi	134	180	18.8272	1	4000	OCP/Lupron	150	2131	2928		98.8			2.53	18	Not Pregnant		no	no		Yes	Yes		13	0	5	2	7	13	10	10	163.923	213.1	0.769231	n	9	1000
4852	22	0	0	Multi	134	180	18.8272	0	4000	Lupron	150	2784	3706		232			3.1	14.3	Biochemical		no	no		Yes	Yes			1	5	2	7	22	16	11	126.545	174	0.727273	n	8	700
1222	34	0	0	Idio	124	172	18.9292	0	4000	No Lupron/Ganirelix	225	2526	2969	4.5	138	1	1	6.78	9	Clinical Intrauterine Gestation	ongoing	yes	yes		Yes	Yes		10	0	5	2	7	18	12	11	140.333	210.5	0.666667	n	7	1400
4125	31	0	0	PCO	117	167	19.0039	6	4000	OCP/Lupron	150	2929	3966		84.7			4.07	7.4	Biochemical		no	no		Yes	Yes		12	5	5	2	7	13	10	9	225.308	292.9	0.769231	n	8	950
1478	37	1	0	Multi	116	167	19.0039	0	4000	OCP/No Lupron/Gani	200	2870	3145	1.52	110			4.91	12.4	Not Pregnant		no	no		Yes	Yes		13	3	5	1	7	21	19	16	136.667	151.053	0.904762	n	10	1537.5
3723	38	1	0	Male	117	167	19.0039		4000	OCP/LDL	300	2102	2972		149	2	2	1.21	12.2	Clinical Intrauterine Gestation	Live Birth	yes	yes		Yes	Yes		13	3	3	4	1.5	15	13	12	140.133	161.692	0.866667	n	9	3037.5
6623	39	1	1	PGD	116	167	19.0039	2	4000	LDL	300	2543	2899		180	1	1	3.14	16	Clinical Intrauterine Gestation	Live Birth	yes	yes		Yes	Yes		13	0	5	2	7	15	9	8	169.533	282.556	0.6	y	9	1812.5
4264	35	2	0		116	167	19.0039	2	4000	OCP Microdose	450	2526	3261		234			7.39	9.3			no	no		Yes	No	No Embryo Development	11					14	8	5	180.429	315.75	0.571429	n	6	2262.5
6439	37	0	0	Endo	116	167	19.0039	1	4000	LDL	375	2795	2987		265	1	2	4.24	11	Clinical Intrauterine Gestation	Live Birth	yes	yes		Yes	Yes		14	1	3	4	1	18	9	8	155.278	310.556	0.5	n	10	3075
2757	33	1	0	Multi	121	170	19.0311		4000	OCP/No Lupron/Gani	150	2379	3895	1.16	56.2			5.89	11.4	Not Pregnant		no	no		Yes	Yes		12	0	3	3	2	13	11	10	183	216.273	0.846154	n	9	1275
5183	31	1	0	Male	122	170	19.0311		4000	OCP/Lupron	225	2172	2586		130	1	1	3.64	10.1	Clinical Intrauterine Gestation	Live Birth	yes	yes		Yes	Yes		13	0	5	2	7	10	9	6	217.2	241.333	0.9	n	9	1475
3726	31	0	0	PCO	122	170	19.0311		4000	Lupron	200	2127	2036		169	1	1	2.89	12.9	Clinical Intrauterine Gestation	Live Birth	yes	yes		Yes	Yes		13	2	5	2	7	18	17	13	118.167	125.118	0.944444	n	9	1875
9722	44	1	0	Multi	110	162	19.052	0	4000	No Lupron/Ganirelix	450	2675	3442		180			11.4	15.8	Not Pregnant		no	no		Yes	Yes		11	0	3	6	3	12	10	6	222.917	267.5	0.833333	n	8	1950
7621	31	0	0	Male	110	162	19.052	2	4000	OCP/Lupron	125	2559	3019		259	1	1	6	9.4	Clinical Intrauterine Gestation	Live Birth	yes	yes		Yes	Yes		12	0	3	3	1.5	14	14	8	182.786	182.786	1	n	8	741
2787	40	6	0		111	162	19.052	1	4000	OCP/No Lupron/Gani	450	2653	3968	0.805	83.3			12.2	10.7	Not Pregnant		no	no		Yes	Yes		13	0	3	3	1.5	4	4	3	663.25	663.25	1	n	10	3187.5
4947	39	0	0		111	162	19.052		4000	No Lupron/Ganirelix	300	2462	3406	5.21	135			8.79	10.4	Not Pregnant		no	no		Yes	Yes		12	0	3	4	2	11	10	8	223.818	246.2	0.909091	n	9	1875
6343	36	0	0	DOR	110	162	19.052	1	4000	E2/Ganirelix	600	2788	3673		144			2.99	9.8	Not Pregnant		no	no		Yes	Yes		12	0	3	4	2	13	10	7	214.462	278.8	0.769231	n	9	4275
9743	36	1	1	Endo	110	162	19.052	6	4000	OCP/Lupron	225	1786	2631		279			7.61		Not Pregnant		no	no		Yes	Yes		13	0	3	3	1	5	5	5	357.2	357.2	1	n	9	1650
6759	32	0	0	Male	111	162	19.052		4000	Lupron	225	2363	2378		419	1	1	3.59	10.7	Clinical Intrauterine Gestation	Live Birth	yes	yes		Yes	Yes		12	2	3	2	1	16	9	6	147.688	262.556	0.5625	n	8	1325
8663	35	3	1	PCO	103	157	19.0677	4	4000	OCP/Lupron	150	2603	3855		372			2.41	9.7	Not Pregnant		no	no		Yes	Yes		13	0	3	4	2	11	6	5	236.636	433.833	0.545455	n	9	987
11469	31	1	0	Male	115	165	19.1001	3	4000	Lupron	150	2215	3398		93.2	1	1	3.97	2	Clinical Intrauterine Gestation	Live Birth	yes	yes		Yes	Yes		12	0	3	3	2	14	9	8	158.214	246.111	0.642857	n	8	1125
10106	35	2	1	PGD	115	165	19.1001	2	4000	No Lupron/Ganirelix	450	1812	2112		157			11.5				no	no		Yes	No	PGD - Affected Embryos	12					7	7	6	258.857	258.857	1	y	9	3300
10122	28	0	0	Male	115	165	19.1001	2	4000	No Lupron/Ganirelix	450	1540	1689		199	1	1	7.94	2.9	Clinical Intrauterine Gestation	Live Birth	yes	yes		Yes	Yes		11	2	3	3	2	17	12	11	90.5882	128.333	0.705882	n	8	2550
11288	32	0	0		115	165	19.1001	1	4000	Lupron	258	2627	3019		210	1	2	2.42	10	Clinical Intrauterine Gestation	Live Birth	yes	yes		Yes	Yes		13	1	3	3	2	15	10	7	175.133	262.7	0.666667	n	9	1507
10349	35	2	1	PGD	115	165	19.1001	4	4000	No Lupron/Ganirelix	450	2187	2631		218			7.45	5.6			no	no		Yes	No	PGD - Affected Embryos	12					13	13	10	168.231	168.231	1	y	9	2925
7371	31	0	0	Male	115	165	19.1001	0	4000	Lupron	225	2068	2344		284			4.4	9.9	Not Pregnant		no	no		Yes	Yes		13	3	3	2	1	12	9	8	172.333	229.778	0.75	n	9	1725
9707	38	0	0	Tubal	95	150	19.1111	3	4000	OCP/Lupron	225	2257	2618		219	1	1	3.79	12.6	Clinical Intrauterine Gestation	Spontaneous Abortion	no	yes		Yes	Yes		14	1	3	4	2	9	8	7	250.778	282.125	0.888889	n	10	1750
11376	33	1	0		95	150	19.1111	4	4000	Lupron	225	2226	2330		185			5.71	7.6	Not Pregnant		no	no		Yes	Yes		13	0	3	4	2	11	7	5	202.364	318	0.636364	n	9	1612
5758	37	1	1		107	160	19.1406	1	4000	Lupron	225	2375	3828		106		1	3.28	12.4	Clinical Intrauterine Gestation	Missed Ab	no	no		Yes	Yes		14	0	3	3	1.5	15	11	5	158.333	215.909	0.733333	n	10	1725
10903	34	1	1	Multi	107	160	19.1406	2	4000	OCP/Lupron	187	2276	2495		134	1	1	2.6	13.8	Clinical Intrauterine Gestation	Live Birth	yes	yes		Yes	Yes		13	0	3	3	2	19	15	15	119.789	151.733	0.789474	n	9	1335
3672	29	0	0	Male	109	160	19.1406	0	4000	OCP/Lupron	150	2831	3524		190	1	1	2.07	14.5	Clinical Intrauterine Gestation	Live Birth	yes	yes		Yes	Yes		13	5	5	2	7	30	22	14	94.3667	128.682	0.733333	n	9	1175
8847	28	3	0	Endo	108	160	19.1406	1	4000	OCP Microdose	600	2125	2723		204			0.105	9.3	Not Pregnant		no	no		Yes	Yes		16	0	3	2	2.5	12	8	2	177.083	265.625	0.666667	n	14	4425
1045	39	3	1	DOR	107	160	19.1406	1	4000	LDL	150	2635	3314		244	2	2	2.76	11.6	Clinical Intrauterine Gestation	ongoing	yes	yes		Yes	Yes		13	4	5	2	7	34	31	29	77.5	85	0.911765	n	9	1225
9063	37	1	1		107	160	19.1406	4	4000	Lupron	300	1958	2842		258	3	4	2.17	12	Clinical Intrauterine Gestation	Live Birth	yes	yes		Yes	Yes		14	0	3	4	2	11	10	9	178	195.8	0.909091	n	10	2175
1824	22	3	0	RSAB	102	155	19.1467	7	4000	OCP Microdose	600	2476	2587		167	1	1	2.07	15.1	Clinical Intrauterine Gestation	ongoing	yes	yes		Yes	Yes		15	2	5	3	7	13	9	9	190.462	275.111	0.692308	n	10	4650
675	37	3	1	Multi	101	155	19.1467	6	4000	E2 Patch	375	2400	3199		267	3	3	2.14	11.4	Clinical Intrauterine Gestation	ongoing	yes	yes		Yes	Yes		13	0	3	3	2	15	13	12	160	184.615	0.866667	n	10	3262.5
4056	21	3	0		102	155	19.1467	7	4000	OCP Microdose	600	2724	3164		301			4.46	14	Biochemical		no	no		Yes	Yes		16	2	5	2	7	15	14	10	181.6	194.571	0.933333	n	11	5062.5
10130	42	3	2		133	177	19.1516	2	4000	LDL	300	1990	2896		78.6			9.95		Not Pregnant		no	no		Yes	Yes		12	3	3	2	2	9	8	5	221.111	248.75	0.888889	n	8	1500.02
8695	38	4	0	Tubal	126	172	19.2672	3	4000	OCP/LDL	225	2991	4543		74	1	1	5.65	9.7	Clinical Intrauterine Gestation	Live Birth	yes	yes		Yes	Yes		13	0	5	2	7	14	12	7	213.643	249.25	0.857143	y	9	1087
5760	30	1	1	Male	125	172	19.2672	1	4000	Lupron	225	2414	3211		333	1	1	3.6	11.2	Clinical Intrauterine Gestation	Live Birth	yes	yes		Yes	Yes		13	3	5	1	7	42	34	27	57.4762	71	0.809524	n	9	1350
6185	39	0	0		119	167	19.3625		4000	LDL	450	2900	3177		74.2	2	2	3.78	8.6	Clinical Intrauterine Gestation	Live Birth	yes	yes		Yes	Yes		14	0	3	4	2	15	13	9	193.333	223.077	0.866667	n	10	2775
825	39	0	0	DOR	118	167	19.3625	2	4000	E2 Patch	450	2775	3490		105			2.09	12	Not Pregnant		no	no		Yes	Yes		13	2	3	3	1.5	15	13	12	185	213.462	0.866667	n	10	3850
10331	36	2	0	DOR	120	167	19.3625	0	4000	OCP/Lupron	225	1916	2372		115	1	1	3.4	13.8	Clinical Intrauterine Gestation	Live Birth	yes	yes		Yes	Yes		14	0	3	4	3	10	8	6	191.6	239.5	0.8	n	10	2025
2707	37	1	0		120	167	19.3625	1	4000	LDL	450	2574	2491		144			3.9	12.8	Not Pregnant		no	no		Yes	Yes		13	0	3	2	2	8	6	2	321.75	429	0.75	n	10	3350
2797	44	1	0	Multi	120	167	19.3625	6	4000	E2 Patch Ganirelix/Microflare	450	2271	2561		146			2.54	7	Not Pregnant		no	no		Yes	Yes		14	0	3	3	2	12	10	5	189.25	227.1	0.833333	n	11	4275
10129	31	0	0	PCO	120	167	19.3625	0	4000	OCP/Lupron	150	1404	1914		168	1	1	1.18	7	Clinical Intrauterine Gestation	Live Birth	yes	yes		Yes	Yes		15	4	3	2	2	13	12	6	108	117	0.923077	n	11	1687.5
654	38	2	1	Multi	118	167	19.3625	2	4000	E2/Ganirelix	450	2044	2757		221	1	1	1.53	13.6	Clinical Intrauterine Gestation	ongoing	yes	yes		Yes	Yes		13	0	3	4	2	12	10	9	170.333	204.4	0.833333	n	10	3750
9724	29	0	0	Male	119	167	19.3625	0	4000	OCP/Lupron	150	2270	3571		78.7	1	1	3.44	7.1	Clinical Intrauterine Gestation	Live Birth	yes	yes		Yes	Yes		11	6	5	2	7	17	16	13	133.529	141.875	0.941176	n	7	776
8605	39	0	0		120	167	19.3625		4000	LDL	375	3404	4682		146	1	1	3.9	10.2	Clinical Intrauterine Gestation	Live Birth	yes	yes		Yes	Yes		13	0	3	4	2	19	16	12	179.158	212.75	0.842105	n	9	1799.5
8552	34	1	1	PCO	124	170	19.3772	2	4000	OCP/Lupron	150	2877	3705		110	2	2	3.13	9	Clinical Intrauterine Gestation	Live Birth	yes	yes		Yes	Yes		15	2	5	2	7	25	24	21	115.08	119.875	0.96	n	11	1462
7734	23	2	0	Male	112	162	19.433	2	4000	OCP/Lupron	125	2653	3889		120	1	1	3.36	12	Clinical Intrauterine Gestation	Live Birth	yes	yes		Yes	Yes		12	2	5	2	7	22	19	15	120.591	139.632	0.863636	y	8	843
7831	29	1	0	Endo	112	162	19.433	2	4000	LDL	300	2462	3763		125	1	2	4.66	8.8	Clinical Intrauterine Gestation	Live Birth	yes	yes		Yes	Yes		11	10	3	2	1.5	25	24	21	98.48	102.583	0.96	n	7	1200
7628	39	3	0		113	162	19.433	1	4000	No Lupron/Ganirelix	450	2466	2405		266	1	1	3.25	9.1	Clinical Intrauterine Gestation	Live Birth	yes	yes		Yes	Yes		10	0	3	4	1.5	14	9	8	176.143	274	0.642857	n	7	2400
3326	37	1	0	Tubal	112	162	19.433	4	4000	E2 Patch	200	2704	4081		96.9			1.92	11	Not Pregnant		no	no		Yes	Yes		11	0	3	3	1.5	24	22	10	112.667	122.909	0.916667	n	8	1525
1003	33	0	0	Idio	112	162	19.433	0	4000	E2 Patch	600	2641	3319		105	1	1	0.943	14.4	Clinical Intrauterine Gestation	ongoing	yes	yes		Yes	Yes		13	0	3	2	1.5	15	14	7	176.067	188.643	0.933333	n	10	5400
10058	35	2	1	PGD	116	165	19.4674	3	4000	LDL	450	2207	2365		131			1.89	12.4	Not Pregnant		no	no		Yes	Yes		13	0	4	4	2	22	16	13	100.318	137.938	0.727273	y	9	2550
4617	31	1	0	Male	117	165	19.4674	3	4000	OCP/Lupron	187.5	3106	3082		136			1.7	12.4	Not Pregnant		no	no		Yes	Yes		13	0	3	2	2	25	16	12	124.24	194.125	0.64	n	9	1512.5
10436	38	0	0	Male	116	165	19.4674	2	4000	LDL	300	2070	2498		145	1	1	4.71	7.5	Clinical Intrauterine Gestation	Live Birth	yes	yes		Yes	Yes		12	0	3	4	1.5	16	10	7	129.375	207	0.625	n	8	1650
4953	36	1	0	Idio	116	165	19.4674	1	4000	LDL	300	2134	2600		375	1	1	5.52	7.2	Clinical Intrauterine Gestation	Live Birth	yes	yes		Yes	Yes		13	0	3	3	2	13	10	7	164.154	213.4	0.769231	n	9	2400
811	32	0	0	Male	134	177	19.4708	0	4000	OCP/No Lupron/Gani	225	2805	3362	1.49	292	1	2	5.24	11.2	Clinical Intrauterine Gestation	ongoing	yes	yes		Yes	Yes		10	4	5	2	7	18	18	14	155.833	155.833	1	n	7	1162.5
5996	40	1	1	Multi	106	157	19.4734	4	4000	OCP Microdose	600	2692	2763		184			4.44	7.4	Not Pregnant		no	no		Yes	Yes		17	0	3	4	2	7	7	4	384.571	384.571	1	n	12	6225
6301	35	1	1	Male	105	157	19.4734	2	4000	LDL	450	2151	1950		270	2	2	6.4	12.8	Clinical Intrauterine Gestation	Live Birth	yes	yes		Yes	Yes		13	0	3	3	2	10	6	5	215.1	358.5	0.6	n	9	3033
11228	30	0	0	Male	105	157	19.4734	1	4000	OCP/Lupron	150	2300	3175		378	2	2	1.79	7.6	Clinical Intrauterine Gestation	Live Birth	yes	yes		Yes	Yes		12	0	3	3	2	15	14	6	153.333	164.286	0.933333	n	8	1048
8469	31	0	0	Multi	106	157	19.4734	0	4000	OCP/Lupron	150	2669	2823		118			1.34	10.6	Not Pregnant		no	no		Yes	Yes		16	0	5	2	7	15	9	6	177.933	296.556	0.6	n	12	2550
7053	38	3	0	Multi	105	157	19.4734	6	4000	LDL	450	2199	3080		132	1	1	6.61	9.3	Clinical Intrauterine Gestation	Spontaneous Abortion	no	yes		Yes	Yes		13	0	3	4	2	15	10	7	146.6	219.9	0.666667	n	9	3000
7469	38	2	0	Multi	105	157	19.4734	5	4000	LDL	450	2472	2525		139			4.68	9.1	Not Pregnant		no	no		Yes	Yes		14	0	3	3	2	13	8	6	190.154	309	0.615385	n	10	3225
7210	41	2	0	Multi	106	157	19.4734	6	4000	OCP/Lupron	150	2115	3050		144	1	1	5.68	7.8	Clinical Intrauterine Gestation	Spontaneous Abortion	no	yes		Yes	Yes		13	0	5	3	7	13	11	5	162.692	192.273	0.846154	n	9	850
7644	30	0	0	Multi	105	157	19.4734	3	4000	Lupron	225	2764	2789		172	2	2	3.71	10.7	Clinical Intrauterine Gestation	Live Birth	yes	yes		Yes	Yes		13	4	3	3	2.5	18	13	11	153.556	212.615	0.722222	n	9	1750
11127	35	0	0	Male	100	152	19.4771	3	4000	E2/Ganirelix	225	2198	3706		105	2	2	2.51	12	Clinical Intrauterine Gestation	Live Birth	yes	yes		Yes	Yes		15	1	3	4	2	18	16	10	122.111	137.375	0.888889	n	12	2249
4312	31	1	1	Male	110	160	19.5312	2	4000	OCP Microdose	450	3141	2815		131			0.695	11.4	Not Pregnant		no	no		Yes	Yes		14	0	3	2	2	16	15	8	196.312	209.4	0.9375	n	9	2850
4800	38	0	0		111	160	19.5312		4000	LDL	300	2423	2909		149			3.43	11.4	Not Pregnant		no	no		Yes	Yes		13	0	3	4	2	21	17	14	115.381	142.529	0.809524	n	9	2062.5
4463	34	3	0	Male	110	160	19.5312		4000	Lupron	225	2295	4002		221	1	1	2.25	13.3	Clinical Intrauterine Gestation	Live Birth	yes	yes		Yes	Yes		13	4	3	2	2	14	14	12	163.929	163.929	1	n	9	1600
2039	29	0	0	Male	110	160	19.5312	0	4000	OCP/No Lupron/Gani	125	2380	3053	4.52	352	2	2	6.5	9.8	Clinical Intrauterine Gestation	Live Birth	yes	yes		Yes	Yes		10	2	3	2	1.5	14	11	10	170	216.364	0.785714	n	7	750
10202	35	1	1	Tubal	98	150	19.5556	1	4000	LDL	375	1858	2287		97			5.44	11.6	Not Pregnant		no	no		Yes	Yes		14	0	3	3	2	9	8	6	206.444	232.25	0.888889	n	10	2550
8607	39	0	0	Tubal	96	150	19.5556	4	4000	OCP/Lupron	225	2772	3774		217			4.46	11	Biochemical		no	no		Yes	Yes		13	4	5	2	7	24	21	19	115.5	132	0.875	n	9	1443
5247	35	0	0	Uterus	103	155	19.563	1	4000	OCP/Lupron	225	2495	3121		106	1	1	4.14	13.7	Clinical Intrauterine Gestation	Live Birth	yes	yes		Yes	Yes		12	0	3	3	3	11	8	7	226.818	311.875	0.727273	n	8	867
10452	34	0	0	Endo	103	155	19.563	1	4000	Lupron	300	2103	2412		139	1	1	4.4	13.2	Clinical Intrauterine Gestation	Live Birth	yes	yes		Yes	Yes		13	0	3	2	2	7	5	3	300.429	420.6	0.714286	n	9	2175
3761	36	2	1	Multi	103	155	19.563	4	4000	E2 Patch	375	2725	2771		268	0	1	1.45	11.6	Clinical Intrauterine Gestation	Missed Ab	no	no		Yes	Yes		14	0	3	2	2	19	14	13	143.421	194.643	0.736842	n	11	3525
6497	37	5	1	Multi	128	172	19.6052	13	4000	OCP/Lupron	225	3300	3798		57.3			3.39	11	Biochemical		no	no		Yes	Yes		13	0	5	3	7	12	10	8	275	330	0.833333	y	9	1203.5
9593	43	2	1		127	172	19.6052	2	4000	LDL	450	3811	3665		49.3			4.55	4.6			no	no		Yes	No	PGD - Affected Embryos	13					25	14	6	152.44	272.214	0.56	y	9	2288
7230	40	2	1		127	172	19.6052	2	4000	No Lupron/Ganirelix	275	2514	2844		74.5			7.18	8.2			no	no		Yes	No	PGD - Affected Embryos	10					19	14	13	132.316	179.571	0.736842	y	7	1225
8295	36	3	0	Idio	134	176	19.6633	1	4000	LDL	450	2427	3210	0.373	173			2.53	12.9	Biochemical		no	no		Yes	Yes		13	5	5	2	7	18	9	7	134.833	269.667	0.5	n	9	3037
4747	38	2	1	Multi	122	167	19.721	6	4000	Lupron	375	2257	2852		81.7			4.62	8.7	Biochemical		no	no		Yes	Yes		14	2	3	3	2.5	24	21	13	94.0417	107.476	0.875	n	10	2700
4992	36	1	1	DOR	121	167	19.721	1	4000	OCP Microdose	600	3052	3913		149	1	1	7.2	17.2	Clinical Intrauterine Gestation	Live Birth	yes	yes		Yes	Yes		13	0	3	3	2	16	12	6	190.75	254.333	0.75	n	8	3475
2034	38	0	0	Male	122	167	19.721	0	4000	OCP/No Lupron/Gani	187.5	2751	2720	2.32	186	2	2	6.5	13.8	Clinical Intrauterine Gestation	Missed Ab	no	yes		Yes	Yes		14	0	3	3	1	13	12	11	211.615	229.25	0.923077	n	11	1537.5
4859	32	0	0	Male	122	167	19.721		4000	OCP/Lupron	125	2289	3560		192	2	2	3.34	12.1	Clinical Intrauterine Gestation	Live Birth	yes	yes		Yes	Yes		11	0	3	2	2	5	4	4	457.8	572.25	0.8	n	7	741
6358	40	0	0		122	167	19.721		4000	LDL	150	2011	2509		239			5.67	9.6	Biochemical		no	no		Yes	Yes		13	0	3	4	1	15	15	12	134.067	134.067	1	n	9	1125
2491	44	1	0	Multi	121	167	19.721	7	4000	E2 Patch Ganirelix/Microflare	450	2517	3291		259			0.991	8.3	Biochemical		no	no		Yes	Yes		15	0	3	6	2	11	11	10	228.818	228.818	1	n	12	3750
8715	34	1	1	Male	121	167	19.721	2	4000	OCP Microdose	375	2775	3747		337			5.56	10.4	Not Pregnant		no	no		Yes	Yes		12	0	3	2	2.5	11	9	4	252.273	308.333	0.818182	n	10	1900
8794	30	0	0	Male	121	167	19.721		4000	Lupron	100	2577	2621		542	1	1	3.36	9.8	Clinical Intrauterine Gestation	Live Birth	yes	yes		Yes	Yes		15	1	3	1	1	23	13	6	112.043	198.231	0.565217	n	11	834
1371	32	0	0	Male	126	170	19.7232	1	4000	E2 Patch	450	2612	3608		165			4.06	10.3	Biochemical		no	no		Yes	Yes		15	3	5	2	7	12	10	8	217.667	261.2	0.833333	n	12	4875
10085	38	0	0	Male	125	170	19.7232	1	4000	LDL	300	1906	2583		204			2.93				no	no		Yes	No	PGD - Affected Embryos	13					13	13	4	146.615	146.615	1	y	9	1912.5
2143	27	0	0	Male	114	162	19.8141	6	4000	OCP/No Lupron/Gani	450	2840	3243	0.596	98.8			7.88	12.2	Not Pregnant		no	no		Yes	Yes		14	0	3	4	2.5	13	12	8	218.462	236.667	0.923077	n	11	4575
10545	41	2	0	Multi	115	162	19.8141	13	4000	E2/Ganirelix	525	2433	3144		108			2.22	7.7	Not Pregnant		no	no		Yes	Yes		15	0	3	6	2	17	17	12	143.118	143.118	1	n	12	4125
3005	30	0	0	Male	114	162	19.8141	0	4000	OCP/Lupron	150	2461	3459		120			2.51	10.4	Not Pregnant		no	no		Yes	Yes		13	3	3	2	1.5	8	6	6	307.625	410.167	0.75	n	9	1000
5906	31	0	0		115	162	19.8141		4000	LDL	300	2424	2530		157	1	2	5.95	14	Clinical Intrauterine Gestation	Live Birth	yes	yes		Yes	Yes		12	0	3	2	1	14	10	9	173.143	242.4	0.714286	n	8	1725
119	30	1	0	Multi	115	162	19.8141		4000	No Lupron/Ganirelix	225	2253	3117	0.698	177			1.64	13.1	Not Pregnant		no	no		Yes	Yes		13	1	5	2	7	25	16	14	90.12	140.812	0.64	n	10	1875
3794	30	1	0	Male	114	162	19.8141	1	4000	OCP/Lupron	183	2132	1759		246	2	2	2.92	19.1	Clinical Intrauterine Gestation	Live Birth	yes	yes		Yes	Yes		15	4	5	2	7	15	14	13	142.133	152.286	0.933333	n	11	1991
6831	35	0	0	Multi	115	162	19.8141	2	4000	Micro-Flare	600	2069	2338		315			0.906	9	Not Pregnant		no	no		Yes	Yes		14	2	3	4	2	8	7	7	258.625	295.571	0.875	n	11	4162.5
9573	41	1	0	DOR	115	162	19.8141	0	4000	LDL	375	2105	2542		165	1	1	3.98	8	Clinical Intrauterine Gestation	Spontaneous Abortion	no	yes		Yes	Yes		13	0	3	5	2.5	12	9	8	175.417	233.889	0.75	n	9	2700
7934	26	4	0	RSAB	115	162	19.8141	1	4000	OCP/Lupron	92	2839	4390		188	1	1	1.86	12	Clinical Intrauterine Gestation	Live Birth	yes	yes		Yes	Yes		13	0	3	2	2	9	7	5	315.444	405.571	0.777778	n	9	727
8643	44	4	4	Multi	118	165	19.8347	1	4000	CF Lupron	600	2160	2533		255			5.1	11.8	Not pregnant		no	no		Yes	No	No Fert	15					2	2	0	1080	1080	1	n	12	5250
8509	39	0	0		119	165	19.8347		4000	E2/Ganirelix	600	2155	2666		286		1	0.925	8.9	Clinical Intrauterine Gestation	Spontaneous Abortion	no	yes		Yes	Yes		13	0	3	4	2	11	9	7	195.909	239.444	0.818182	n	10	5550
8124	37	3	1	Multi	120	165	19.8347	5	4000	LDL	225	2166	2371		314	1	1	1.95	10.6	Clinical Intrauterine Gestation	Live Birth	yes	yes		Yes	Yes		12	0	3	3	2	19	14	8	114	154.714	0.736842	n	8	1433
8461	33	0	0	PGD	120	165	19.8347		4000	LDL	225	2989	3124		342			5.53	12.8	Not Pregnant		no	no		Yes	Yes		13	3	5	2	7	12	10	7	249.083	298.9	0.833333	y	9	1450
5915	38	2	0	Endo	120	165	19.8347	2	4000	Lupron	300	2097	2473		102			3.57	14.3	Not Pregnant		no	no		Yes	Yes		15	1	5	3	7	17	14	11	123.353	149.786	0.823529	y	11	2198
10804	38	1	0	Multi	120	165	19.8347	1	4000	OCP Microdose	600	2238	2446		104			2.29	9.8	Not Pregnant		no	no		Yes	Yes		15	0	3	4	2	16	15	10	139.875	149.2	0.9375	n	13	4350
743	23	0	0	Male	120	165	19.8347	0	4000	Lupron	225	2674	3392		122			13.8	12.3			no	no		Yes	No	No Embryo Development	14					20	9	1	133.7	297.111	0.45	n	10	1412.5
11382	39	1	1	Male	120	165	19.8347	4	4000	LDL	225	2235	3108		131			2.92	11.8	Not Pregnant		no	no		Yes	Yes		13	0	3	2	3	12	11	3	186.25	203.182	0.916667	n	9	1312
9842	34	0	0	Multi	120	165	19.8347	3	4000	No Lupron/Ganirelix	600	2130	2165		171			6.07	8	Not Pregnant		no	no		Yes	Yes		10	0	3	4	2	12	7	6	177.5	304.286	0.583333	n	7	3300
6349	31	0	0	Multi	120	165	19.8347	0	4000	Lupron	225	2414	3727		190	2	2	4.47	14.4	Clinical Intrauterine Gestation	Live Birth	yes	yes		Yes	Yes		11	0	3	2	2	18	11	6	134.111	219.455	0.611111	n	7	1087.5
1695	42	1	0	DOR	118	165	19.8347	1	4000	E2 Patch	525	2397	2102		194	0	1	4.49	12.5	Clinical Intrauterine Gestation	Missed Ab	no	no		Yes	Yes		13	0	3	5	2	16	15	13	149.812	159.8	0.9375	n	10	4575
10926	36	2	0	Multi	120	165	19.8347	2	4000	No Lupron/Ganirelix	600	2230	2622		195			6.89	6.8	Not Pregnant		no	no		Yes	Yes		12	0	5	2	7	16	14	13	139.375	159.286	0.875	y	9	3600
2109	42	3	0	DOR	120	165	19.8347	3	4000	E2 Patch	525	2443	2494		373	1	1	6.95	9.5	Clinical Intrauterine Gestation	Spontaneous Abortion	no	yes		Yes	Yes		14	0	3	5	2.5	14	13	10	174.5	187.923	0.928571	n	11	4650
4648	38	0	0	Male	119	165	19.8681		4000	OCP/No Lupron/Gani	450	2664	3286		380			8.81	12.9			no	no		Yes	No	Cryo Upfront	13	13				18	17	15	148	156.706	0.944444	n	10	3575
9284	43	3	0	DOR	108	157	19.8791	1	4000	No Lupron/No Ganirelix	375	2103	3278		81.7			5.98	8.4	Not Pregnant		no	no		Yes	Yes		11	0	3	6	2	13	9	8	161.769	233.667	0.692308	n	8	2100
7724	33	3	0	Male	108	157	19.8791	3	4000	LDL	225	2971	3749		101	0	1	1.8	9.2	Clinical Intrauterine Gestation	Missed Ab	no	no		Yes	Yes		13	0	3	4	1.5	12	9	9	247.583	330.111	0.75	n	9	1675
7571	40	0	0	PCO	107	157	19.8791	4	4000	OCP/Lupron	150	2694	3135		105			3.1	11.2	Not Pregnant		no	no		Yes	Yes		14	0	3	5	2	26	16	12	103.615	168.375	0.615385	n	10	1450
7349	30	0	0	Male	107	157	19.8791	0	4000	OCP/Lupron	150	3296	4651		118	1	1	4	12.5	Clinical Intrauterine Gestation	Live Birth	yes	yes		Yes	Yes		13	1	3	2	1	22	15	5	149.818	219.733	0.681818	n	9	1175
6888	34	4	0	Male	107	157	19.8791	4	4000	LDL	225	2846	4487		118			3.67	9	Biochemical		no	no		Yes	Yes		14	0	3	5	2	13	10	9	218.923	284.6	0.769231	n	10	1600
7929	40	2	0	DOR	109	157	19.8791	6	4000	OCP/LDL	225	2628	3220		141			3.98	12.9	Not Pregnant		no	no		Yes	Yes		12	0	5	2	7	16	11	9	164.25	238.909	0.6875	n	8	1368
8813	38	2	0	DOR	108	157	19.8791	1	4000	OCP Microdose	600	2446	3216		201			5.89	10.7	Not Pregnant		no	no		Yes	Yes		11	0	3	4	3	12	9	7	203.833	271.778	0.75	n	6	2775
8271	40	1	1	DOR	109	157	19.8791	1	4000	CF Lupron	450	2813	3056		297	1	1	6.33	9.8	Clinical Intrauterine Gestation	Spontaneous Abortion	no	yes		Yes	Yes		11	0	3	4	2	8	8	8	351.625	351.625	1	n	8	2050
6708	33	1	0	Multi	108	157	19.8791	1	4000	OCP/LDL	300	2337	3304		200			2.17	13	Not Pregnant		no	no		Yes	Yes		15	3	3	2	2	21	17	15	111.286	137.471	0.809524	n	11	1775
114	33	1	1	PCO	95	147	19.8991	2	4000	Lupron	150	2467	2068		184			3.59	10					CX - E2 Drop	No	No	Cancelled													11	1687.5
9226	32	0	0	Male	102	152	19.91	1	4000	OCP/Lupron	150	1930	2539		207			4.36	10	Not Pregnant		no	no		Yes	Yes		11	2	3	2	2.5	14	11	8	137.857	175.455	0.785714	n	7	825
10378	35	0	0		135	175	19.9184	1	4000	Lupron	300	2130	2853		119	1	1	2.93	9.1	Clinical Intrauterine Gestation	Live Birth	yes	yes		Yes	Yes		13	1	3	3	1	16	12	9	133.125	177.5	0.75	n	9	1775
7665	37	0	0	Male	134	175	19.9184	6	4000	OCP/Lupron	125	2409	3679		79.1			4.16	11	Not Pregnant		no	no		Yes	Yes		14	0	3	4	2	14	13	7	172.071	185.308	0.928571	n	10	1100
1104	37	3	1	Idio	112	160	19.9219	2	4000	OCP/No Lupron/Gani	300	2788	3885	1.8	81.5			7.09	13.3	Biochemical		no	no		Yes	Yes		11	4	3	3	1.5	16	16	13	174.25	174.25	1	n	8	1550
9539	34	1	2	Male	112	160	19.9219	5	4000	Lupron	225	2335	3433		96	1	1	3.85	9.5	Clinical Intrauterine Gestation	Live Birth	yes	yes		Yes	Yes		14	0	6	2	7	15	11	10	155.667	212.273	0.733333	n	10	1309.5
4409	37	6	5		113	160	19.9219	2	4000	OCP/No Lupron/Gani	525	2254	2376	3.13	118			6.71	15.3	Biochemical		no	no		Yes	Yes		12	6	5	1	7	17	16	14	132.588	140.875	0.941176	y	9	4050
9134	27	0	0	Male	112	160	19.9219		4000	OCP/Lupron	187	2560	3100		131			1.42	14.6	Biochemical		no	no		Yes	Yes		12	0	3	2	2	29	22	15	88.2759	116.364	0.758621	n	8	1032
1013	37	0	0	Multi	112	160	19.9219	1	4000	OCP/No Lupron/Gani	300	2594	3267	2.53	149			1.26	9.2	Not Pregnant		no	no		Yes	Yes		12	1	3	3	1.5	12	10	10	216.167	259.4	0.833333	n	9	2275
3796	38	1	1	Multi	113	160	19.9219	1	4000	OCP/Lupron	225	2205	2979		200	1	1	2.14	12.2	Clinical Intrauterine Gestation	Spontaneous Abortion	no	yes		Yes	Yes		15	0	3	3	2	13	12	6	169.615	183.75	0.923077	n	11	2575
369	33	0	0	Male	113	160	19.9219	0	4000	LDL	225	2083	2309		237			4.68	11.1						No	No	Harvest Cancelled												n	9	1800
3716	35	0	0	Male	113	160	19.9219	3	4000	LDL	375	2392	2687		237		1	4.3	10	Ectopic		no	no		Yes	Yes		12	2	3	3	2	11	9	7	217.455	265.778	0.818182	n	8	2075
1827	33	1	0		129	172	19.9432	0	4000	No Lupron/Ganirelix	150	2405	2853	0.705	257			7.1	12.5	Not Pregnant		no	no		Yes	Yes		13	0	3	3	2.5	21	3	3	114.524	801.667	0.142857	n	10	1425
5326	36	0	0		131	172	19.9432		4000	OCP/No Lupron/Gani	375	2257	2093	0.667	262			0	10	Not Pregnant		no	no		Yes	Yes		16	0	3	3	2.5	21	18	12	107.476	125.389	0.857143	n	13	4575
8283	38	2	2		130	172	19.9432	1	4000	LDL	375	2844	3710		56.6			3.11	13.9	Biochemical		no	no		Yes	Yes		11	1	3	4	2	10	8	8	284.4	355.5	0.8	n	7	1518
8007	23	0	0	Male	130	172	19.9432	0	4000	No Lupron/Ganirelix	150	2333	3294		127			8.33	10.5	Biochemical		no	no		Yes	Yes		10	0	3	2	2	11	8	5	212.091	291.625	0.727273	n	7	1000
10939	35	0	0	Male	105	155	19.9792	0	4000	Lupron	200	2028	2737		87.7	2	2	3.18	13.8	Clinical Intrauterine Gestation	Live Birth	yes	yes		Yes	Yes		13	1	5	2	7	14	11	9	144.857	184.364	0.785714	n	9	1450
602	36	0	0		105	155	19.9792		4000	OCP/No Lupron/Gani	225	2850	3145	2.13	200			2.08	10.8	Not Pregnant		no	no		Yes	Yes		14	5	3	3	1.5	13	13	12	219.231	219.231	1	n	11	1825
9017	31	1	1	Multi	106	155	19.9792	3	4000	Lupron	250	2463	3568		101			3.94	9.5	Not Pregnant		no	no		Yes	Yes		13	4	3	3	2	18	17	14	136.833	144.882	0.944444	n	9	1675
8200	34	3	0	Uterus	106	155	19.9792	3	4000	OCP/Lupron	200	2583	2807		264			0.881	7.8	Not Pregnant		no	no		Yes	Yes		14	0	3	3	2	12	6	6	215.25	430.5	0.5	n	10	1308
7850	28	0	0	Multi	120	165	20.0351	0	4000	Lupron	225	3487	4766		120			3.09	15	Not Pregnant		no	no		Yes	Yes		11	1	3	2	1.5	12	11	3	290.583	317	0.916667	n	7	1011.5
9130	31	0	0	Endo	128	170	20.0692	5	4000	OCP Microdose	600	2131	3123		73.2	1	1	5.67	10.8	Clinical Intrauterine Gestation	Live Birth	yes	yes		Yes	Yes		14	0	3	3	2	12	9	7	177.583	236.778	0.75	n	11	5850
7095	44	1	1	DOR	128	170	20.0692	2	4000	No Lupron/Ganirelix	375	2357	2885		108	1	2	7.93	10.2	Clinical Intrauterine Gestation	Spontaneous Abortion	no	yes		Yes	Yes		11	0	3	6	1	15	14	12	157.133	168.357	0.933333	n	8	1300
6321	40	0	0	DOR	127	170	20.0692	2	4000	LDL	225	2158	3221		72.3			4.73	12.1	Biochemical		no	no		Yes	Yes		14	0	3	5	2	17	13	9	126.941	166	0.764706	n	10	1875
1727	33	4	0	DOR	127	170	20.0692		4000	CF Lupron	600	2726	3138		456			3.16	8			no	no		Yes	No	Cryo Upfront	14	5				12	11	6	227.167	247.818	0.916667	n	11	3900
1728	34	1	0	Endo	124	167	20.0796	5	4000	OCP/No Lupron/Gani	187.5	2122	3670	2.98	52.4	1	1	10.8	9	Clinical Intrauterine Gestation	ongoing	yes	yes		Yes	Yes		13	0	3	2	2	5	5	2	424.4	424.4	1	n	10	1700
2638	36	0	0		124	167	20.0796	4	4000	E2 Patch Ganirelix/Microflare	450	2510	2713		148			0.9	13	Not Pregnant		no	no		Yes	Yes		15	0	3	3	2	10	7	4	251	358.571	0.7	n	11	4275
7003	41	1	1		123	167	20.0796	1	4000	OCP Microdose	600	3128	3293		135			5.44	13	Not Pregnant		no	no		Yes	Yes		13	0	3	3	2	8	6	3	391	521.333	0.75	n	8	3750
8869	33	3	0		123	167	20.0796	0	4000	Lupron	225	2444	2868		170			2.13	8.5	Not Pregnant		no	no		Yes	Yes		15	2	5	2	7	17	16	15	143.765	152.75	0.941176	y	11	2000
7994	29	1	0	Male	116	162	20.1951	1	4000	OCP/No Lupron/Gani	150	2064	2737		189	1	1	4.88	10.7	Clinical Intrauterine Gestation	Live Birth	yes	yes		Yes	Yes		10	2	3	2	1.5	19	15	14	108.632	137.6	0.789474	n	7	1050
4930	40	0	0		116	162	20.1951		4000	LDL	262.5	2285	2504		64.2			8.2	10.4	Not Pregnant		no	no		Yes	Yes		12	3	5	2	7	16	14	12	142.812	163.214	0.875	n	8	1462.5
3880	40	1	0		117	162	20.1951		4000	No Lupron/Ganirelix	225	2265	2724	8.59	65.2			7.16	8.1	Not Pregnant		no	no		Yes	Yes		12	0	3	4	2	7	7	6	323.571	323.571	1	n	9	1987
2214	32	2	0	Male	117	162	20.1951	3	4000	OCP/No Lupron/Gani	112.5	1763	2537	2.25	88.8	1	1	1.19	11.6	Clinical Intrauterine Gestation	Live Birth	yes	yes		Yes	Yes		14	0	3	2	2	8	8	6	220.375	220.375	1	n	11	1291
4924	29	0	0	Male	116	162	20.1951	0	4000	OCP/LDL	200	2846	4274		177	0	1	4.51	9.6	Clinical Intrauterine Gestation	Missed Ab	no	no		Yes	Yes		14	0	5	2	7	20	19	12	142.3	149.789	0.95	n	10	1675
6404	35	0	0	Multi	117	162	20.1951	0	4000	Lupron	225	2635	3355		182	2	2	4.96	17.6	Clinical Intrauterine Gestation	Live Birth	yes	yes		Yes	Yes		13	0	3	2	1	13	11	8	202.692	239.545	0.846154	n	9	1825
6787	37	1	1	Male	117	162	20.1951	0	4000	LDL	225	3000	3711		204	1	1	4.96	12.4	Clinical Intrauterine Gestation	Live Birth	yes	yes		Yes	Yes		12	3	5	2	7	17	17	11	176.471	176.471	1	y	8	1200
1951	40	1	1	DOR	116	162	20.1951	3	4000	E2 Patch	450	2100	2337		450	1	1	2.71	11	Clinical Intrauterine Gestation	ongoing	yes	yes		Yes	Yes		16	0	3	5	1.5	11	11	7	190.909	190.909	1	n	13	5475
9726	33	2	1	Male	122	165	20.202	2	4000	OCP/Lupron	116	2310	2700		86	2	2	2.41	8.7	Clinical Intrauterine Gestation	Live Birth	yes	yes		Yes	Yes		16	0	5	2	7	17	15	11	135.882	154	0.882353	n	12	1253
7335	29	0	0	Multi	122	165	20.202	1	4000	OCP/Lupron	200	2517	3572		131	2	2	2.99	17	Clinical Intrauterine Gestation	Live Birth	yes	yes		Yes	Yes		14	0	3	2	1.5	18	16	9	139.833	157.312	0.888889	n	10	1650
9551	40	0	0	DOR	122	165	20.202	2	4000	E2/Ganirelix	600	2732	3065		153			2.04	13.3	Not Pregnant		no	no		Yes	Yes		12	0	3	4	2.5	19	9	8	143.789	303.556	0.473684	n	9	4312.5
8654	33	1	0		121	165	20.202	0	4000	OCP/LDL	225	2993	3034		272	1	1	3.51	9	Clinical Intrauterine Gestation	Live Birth	yes	yes		Yes	Yes		12	0	3	2	1.5	13	12	10	230.231	249.417	0.923077	n	8	1300
3181	39	1	0	Male	121	165	20.202	1	4000	E2/Ganirelix	300	2272	3247		79.4			4.51	9.5	Not Pregnant		no	no		Yes	Yes		11	0	3	4	1.5	11	11	10	206.545	206.545	1	n	8	1662.5
9918	24	0	0	Multi	100	150	20.202	4	4000	Lupron	187	2050	2833		249			2.34	16	Not Pregnant		no	no		Yes	Yes		12	0	5	2	7	18	15	14	113.889	136.667	0.833333	y	8	1048
5429	30	0	0	Male	121	165	20.202	0	4000	Lupron	150	2462	3426		392	1	1	1.84	10.6	Clinical Intrauterine Gestation	Live Birth	yes	yes		Yes	Yes		14	0	5	2	7	18	17	14	136.778	144.824	0.944444	n	10	1450
1908	36	0	0	Male	137	175	20.2449	1	4000	LDL	225	2601	3814		335			4.69	11	Not Pregnant		no	no		Yes	Yes		11	1	3	3	2	21	12	12	123.857	216.75	0.571429	n	7	1042
8067	26	0	0	Male	136	175	20.2449	0	4000	Lupron	150	3312	4186		135			3.48	13	Not Pregnant		no	no		Yes	Yes		11	1	5	2	7	19	16	16	174.316	207	0.842105	n	7	675
6797	36	6	2		133	172	20.2812	5	4000	OCP/Lupron	225	2622	3541		89.9	1	1	4.1	13.4	Clinical Intrauterine Gestation	Live Birth	yes	yes		Yes	Yes		12	0	5	2	7	44	38	32	59.5909	69	0.863636	n	8	1266
9993	44	3	1	DOR	133	172	20.2812		4000	OCP Microdose	600	2377	2557		90.2	1	1	2.14	7.2	Clinical Intrauterine Gestation	Spontaneous Abortion	no	yes		Yes	Yes		14	0	3	6	1.5	14	12	9	169.786	198.083	0.857143	n	12	4125
10439	32	1	1	Male	132	172	20.2812	1	4000	LDL	300	2303	2892		143			3.66	9	Not Pregnant		no	no		Yes	Yes		12	8	3	2	2	17	13	12	135.471	177.154	0.764706	n	8	1725
10639	45	4	1	DOR	133	172	20.2812	3	4000	OCP Microdose	600	2271	2337		174			1.11	7.1	Not Pregnant		no	no		Yes	Yes		16	0	5	1	7	15	14	10	151.4	162.214	0.933333	y	14	5325
9711	34	3	1		132	172	20.2812		4000	OCP/Lupron	225	2324	3211		155	2	2	4.01	10.4	Clinical Intrauterine Gestation	Live Birth	yes	yes		Yes	Yes		14	0	5	2	7	16	16	16	145.25	145.25	1	n	10	1499
9233	41	1	0		111	157	20.2848	2	4000	LDL	375	2493	3826		81	1	1	5.49	10	Clinical Intrauterine Gestation	Live Birth	yes	yes		Yes	Yes		14	0	4	3	2	19	18	12	131.211	138.5	0.947368	y	10	2050
8928	39	1	0	Tubal	111	157	20.2848		4000	E2/Ganirelix	600	2522	3046		99.5			3.46	9.8	Not Pregnant		no	no		Yes	Yes		13	0	3	4	1.5	8	6	5	315.25	420.333	0.75	n	10	4575
8414	40	1	0	Multi	110	157	20.2848		4000	No Lupron/Ganirelix	450	2888	4172		141			7.12	10.3	Not Pregnant		no	no		Yes	Yes		12	0	3	4	2.5	4	4	4	722	722	1	n	9	2700
8563	31	0	0	Multi	110	157	20.2848	3	4000	LDL	375	2709	2954		250	1	1	4.71	9.5	Clinical Intrauterine Gestation	Live Birth	yes	yes		Yes	Yes		14	5	3	2	1.5	20	17	14	135.45	159.353	0.85	n	10	1500
11294	38	2	0		110	157	20.2848	0	4000	LDL	375	2635	3250		71.2			3.4	13.2	Not Pregnant		no	no		Yes	Yes		14	0	3	4	2	10	9	8	263.5	292.778	0.9	n	10	3112
1903	44	0	0	Multi	111	157	20.2848	3	4000	E2 Patch	450	2317	3283		98.3			2.66	12	Not Pregnant		no	no		Yes	Yes		18	0	3	1	2.5	2	2	1	1158.5	1158.5	1	n	15	6000
11450	40	0	0		110	157	20.2848	1	4000	LDL	375	2861	2891		102	0	1	4.67	7.6	Clinical Intrauterine Gestation	Spontaneous Abortion	no	no		Yes	Yes		14	0	3	4	2	17	11	9	168.294	260.091	0.647059	n	10	2375
11334	32	1	0	Multi	110	157	20.2848	1	4000	E2/Ganirelix	600	3041	4098		107			2.8	8	Not Pregnant		no	no		Yes	Yes		13	3	3	2	2	11	10	10	276.455	304.1	0.909091	n	10	4650
10582	38	1	1	Endo	110	157	20.2848	6	4000	LDL	450	2030	2105		151	1	1	2.58	7	Clinical Intrauterine Gestation	Therapeutic Abortion	no	yes		Yes	Yes		15	0	3	4	2	10	10	9	203	203	1	n	11	4325
11190	40	0	0		110	157	20.2848	0	4000	LDL	600	2799	3879		190			3.9	9.1	Not Pregnant		no	no		Yes	Yes		13	0	6	2	7	21	15	15	133.286	186.6	0.714286	n	9	3575
10615	31	1	0		110	157	20.2848	1	4000	Lupron	225	2429	3181		240	1	2	1.81	11.7	Clinical Intrauterine Gestation	Live Birth	yes	yes		Yes	Yes		13	9	5	2	7	35	25	23	69.4	97.16	0.714286	n	9	1274
10121	37	0	0	Idio	110	157	20.2848	2	4000	OCP Microdose	450	2032	2076		245			1.97	8.7	Not Pregnant		no	no		Yes	Yes		13	0	3	2	3	6	4	2	338.667	508	0.666667	n	11	3000
10305	40	3	0	Multi	110	157	20.2848		4000	E2/Ganirelix	600	2219	2726		284			2.23	14.8	Not Pregnant		no	no		Yes	Yes		15	0	3	4	2	7	6	4	317	369.833	0.857143	n	12	5850
7455	32	3	0	Endo	115	160	20.3125	4	4000	LDL	300	2378	2653		53.3			5.44	14.1	Not pregnant		no	no		Yes	No	No fert	13					9	1	0	264.222	2378	0.111111	n	9	2050
6952	32	2	0	Endo	115	160	20.3125	5	4000	LDL	300	3127	3047		68.1			5.52	16	Not Pregnant		no	no		Yes	Yes		14	1	3	3	2	17	10	7	183.941	312.7	0.588235	n	10	2208
8888	35	4	1	Tubal	114	160	20.3125		4000	E2/Ganirelix	600	2035	2166		88	3	3	2.2	8.5	Clinical Intrauterine Gestation	Live Birth	yes	yes		Yes	Yes		13	0	3	3	1.5	13	8	7	156.538	254.375	0.615385	n	10	4650
8023	33	3	1		115	160	20.3125	2	4000	OCP/Lupron	300	2260	2039		94.7			2.72	9.8	Not Pregnant		no	no		Yes	Yes		13	0	5	2	7	16	15	10	141.25	150.667	0.9375	n	9	2325
8622	37	1	0	Male	115	160	20.3125	0	4000	LDL	300	2221	3286		107	1	1	5.97	10.3	Clinical Intrauterine Gestation	Live Birth	yes	yes		Yes	Yes		15	0	3	3	2	8	6	4	277.625	370.167	0.75	n	11	2800
7283	32	0	0	DOR	115	160	20.3125	4	4000	No Lupron/Ganirelix	600	2291	2640		233			5.79	10.9	Not Pregnant		no	no		Yes	Yes		14	2	3	3	1	11	10	6	208.273	229.1	0.909091	n	11	4500
5525	43	0	0		114	160	20.3125		4000	No Lupron/Ganirelix	450	2013	2181		285			7.3	6.8	Not Pregnant		no	no		Yes	Yes		10	0	3	4	2.5	9	8	8	223.667	251.625	0.888889	n	7	2275
10019	35	0	0	Male	115	160	20.3125	0	4000	OCP/Lupron	225	1906	2114		293	1	1	2.28	4.34	Clinical Intrauterine Gestation	Live Birth	yes	yes		Yes	Yes		15	2	3	2	2	21	17	15	90.7619	112.118	0.809524	n	11	2100
7355	26	0	0	Male	114	160	20.3125	0	4000	OCP/Lupron	150	2855	4952		372			5.32	20	Biochemical		no	no		Yes	Yes		12	0	3	2	2.5	22	16	5	129.773	178.438	0.727273	n	8	891
6778	32	1	0	Endo	114	160	20.3125	0	4000	LDL	225	2705	3034		463	1	1	4.91	11.6	Clinical Intrauterine Gestation	Live Birth	yes	yes		Yes	Yes		12	0	5	2	7	18	8	8	150.278	338.125	0.444444	n	8	1650
6431	39	0	0	DOR	115	160	20.3125	4	4000	CF Lupron	450	3935	4286		592			1.74	10.2	Not Pregnant		no	no		Yes	Yes		18	0	3	6	2	21	12	6	187.381	327.917	0.571429	n	15	5100
9277	34	0	0	Uterus	104	152	20.3428	1	4000	OCP/Lupron	200	2848	3171		647	2	2	3.25	9.9	Clinical Intrauterine Gestation	Live Birth	yes	yes		Yes	Yes		14	7	5	2	7	19	18	17	149.895	158.222	0.947368	n	10	1350
3890	29	0	0	Male	104	152	20.3428	1	4000	Lupron	150	2505	3414		124	1	1	4.17	13	Clinical Intrauterine Gestation	Live Birth	yes	yes		Yes	Yes		12	0	3	2	2	7	7	4	357.857	357.857	1	n	8	934
3995	43	0	0		104	152	20.3428		4000	OCP/LDL	191	3237	5311		263			7.28	13	Not Pregnant		no	no		Yes	Yes		13	0	3	5	1	13	7	5	249	462.429	0.538462	n	9	1142.5
3563	33	0	0		107	155	20.3954	0	4000	LDL	300	2858	2289		278			3.82	8.9	Biochemical		no	no		Yes	Yes		14	0	3	2	2	8	7	6	357.25	408.286	0.875	n	10	2400
1688	26	0	0	Male	108	155	20.3954	0	4000	OCP/Lupron	300	2219	2198		536	1	1	1.8	13	Clinical Intrauterine Gestation	Spontaneous Abortion	no	yes		Yes	Yes		13	0	3	2	2	17	15	3	130.529	147.933	0.882353	n	9	2325
9132	35	0	0		109	155	20.3954	0	4000	Lupron	187	2056	3165		176			6.14	9.6	Not Pregnant		no	no		Yes	Yes		10	0	3	3	2.5	8	8	5	257	257	1	n	6	861
8206	33	0	0	DOR	107	155	20.3954	0	4000	OCP/Lupron	225	2996	4682		186	1	2	4.54	12.7	Clinical Intrauterine Gestation	Live Birth	yes	yes		Yes	Yes		14	0	3	3	3	11	10	9	272.364	299.6	0.909091	n	10	992
8621	34	0	0	PCO	130	170	20.4152	3	4000	OCP/Lupron	175	2144	3245		139	1	1	2.17	8.6	Clinical Intrauterine Gestation	Live Birth	yes	yes		Yes	Yes		13	0	3	4	2	14	14	11	153.143	153.143	1	n	9	1058
7428	41	2	0	Multi	130	170	20.4152	5	4000	No Lupron/Ganirelix	450	2769	3404		284			11	13	Biochemical		no	no		Yes	Yes		11	0	5	4	7	18	17	14	153.833	162.882	0.944444	n	8	2400
6179	44	3	1	DOR	130	170	20.4152	4	4000	E2/Ganirelix	600	2269	3137		85.1			6.91	11.5	Not Pregnant		no	no		Yes	Yes		11	0	6	2	7	23	17	13	98.6522	133.471	0.73913	n	8	2175
2071	36	0	0	Male	130	170	20.4152	3	4000	Lupron	300	2052	2067		86.2	1	1	3.74	11.3	Clinical Intrauterine Gestation	Live Birth	yes	yes		Yes	Yes		14	0	3	3	1.5	9	6	6	228	342	0.666667	n	10	2499
10255	33	1	0		130	170	20.4152	0	4000	LDL	225	1482	1816		94.4			2.03	8.7	Not Pregnant		no	no		Yes	Yes		12	0	3	3	2.5	8	7	3	185.25	211.714	0.875	n	8	1650
5735	45	3	1	DOR	130	170	20.4152	5	4000	E2 Patch	600	2594	3333		104			7.53	11.5	Not Pregnant		no	no		Yes	Yes		11	0	3	6	1.5	20	14	11	129.7	185.286	0.7	n	8	3075
11378	36	1	0	Male	130	170	20.4152	2	4000	OCP/Lupron	300	2161	2182		107	2	2	4.56	9.9	Clinical Intrauterine Gestation	Live Birth	yes	yes		Yes	Yes		14	4	5	2	7	15	14	11	144.067	154.357	0.933333	n	10	2287
5779	40	0	0	DOR	129	170	20.4152	3	4000	LDL	225	2108	2218		155	3	3	5.32	11.7	Clinical Intrauterine Gestation	Live Birth	yes	yes		Yes	Yes		14	0	3	5	1.5	12	10	8	175.667	210.8	0.833333	n	10	1950
10993	29	2	0	Male	130	170	20.4152	2	4000	No Lupron/Ganirelix	225	2070	2552		168			4.14	8.6			no	no		Yes	No	PGD - Affected Embryos	11					17	15	14	121.765	138	0.882353	y	8	1180.25
5847	34	0	0	Male	130	170	20.4152	1	4000	Lupron	300	2299	2684		176			3.43	11.6	Not Pregnant		no	no		Yes	Yes		13	9	3	3	2	14	12	12	164.214	191.583	0.857143	n	9	2141
11092	30	0	0		130	170	20.4152	1	4000	OCP/Lupron	225	2684	3884		260			2.82	8.6	Not Pregnant		no	no		Yes	Yes		14	4	3	2	2	20	19	18	134.2	141.263	0.95	n	10	1637.5
10419	28	2	0	Male	130	170	20.4152	0	4000	No Lupron/Ganirelix	225	1768	1905		276				9.2	Biochemical		no	no		Yes	Yes		10	7	5	2	7	18	15	13	98.2222	117.867	0.833333	n	7	956.25
4545	23	1	0	Multi	142	177	20.4284	3	4000	OCP Microdose	600	3359	4306		65.7	1	1	1.58	16	Clinical Intrauterine Gestation	Live Birth	yes	yes		Yes	Yes		17	3	3	2	2	17	10	5	197.588	335.9	0.588235	n	12	5550
2225	39	1	1	Multi	140	177	20.4284	2	4000	No Lupron/Ganirelix	300	2748	2808	6.34	106	1	1	6.87	15.6	Clinical Intrauterine Gestation	Live Birth	yes	yes		Yes	Yes		11	2	3	2	1.5	13	11	10	211.385	249.818	0.846154	n	8	1950
4491	35	2	0	Male	141	177	20.4284		4000	No Lupron/Ganirelix	187.5	2237	2418	11	272	1	1	9.63	10.9	Clinical Intrauterine Gestation	Live Birth	yes	yes		Yes	Yes		12	0	3	3	1.5	9	8	6	248.556	279.625	0.888889	n	9	1612.5
10755	32	2	1	Male	126	167	20.4382	8	4000	OCP/Lupron	262.5	2038	2012		57.9			1.73	15	Not Pregnant		no	no		Yes	Yes		13	0	3	2	3	16	10	5	127.375	203.8	0.625	n	9	1987.5
3616	42	0	0	DOR	125	167	20.4382	2	4000	E2 Patch	450	2824	3541		243			4.54	11.2	Not Pregnant		no	no		Yes	Yes		12	0	3	2	3.5	17	12	4	166.118	235.333	0.705882	n	9	3650
7707	33	2	1		104	152	20.4608	2	4000	OCP/Lupron	150	2722	3437		167	1	1	1.2	12.4	Clinical Intrauterine Gestation	Live Birth	yes	yes		Yes	Yes		14	0	3	2	2	20	13	3	136.1	209.385	0.65	n	10	1125
3198	40	0	0	DOR	124	165	20.5693		4000	E2/Ganirelix	600	3163	4326		56.7			1.5	11.4	Biochemical		no	no		Yes	Yes		12	0	3	5	1	15	9	8	210.867	351.444	0.6	n	9	4800
11339	38	1	1	DOR	123	165	20.5693	3	4000	LDL	300	2595	3456		120	2	2	5.37	11.5	Clinical Intrauterine Gestation	Live Birth	yes	yes		Yes	Yes		14	0	3	4	1.5	13	11	10	199.615	235.909	0.846154	n	10	2212
9786	29	0	0	Male	123	165	20.5693	0	4000	Lupron	225	1356	1435		155			2.26	13.1			no	no		Yes	No	No Embryo Development	13					7	5	1	193.714	271.2	0.714286	n	9	1725
3922	35	2	0	RSAB	119	162	20.5761	1	4000	E2/Ganirelix	375	2497	3326		96.2	1	1	3.01	11.2	Clinical Intrauterine Gestation	Therapeutic Abortion	no	yes		Yes	Yes		11	0	3	3	2.5	13	9	8	192.077	277.444	0.692308	n	8	2475
5600	41	2	0	Multi	118	162	20.5761	6	4000	E2/Ganirelix	600	2301	2958		103			3.72	8.8	Not Pregnant		no	no		Yes	Yes		17	0	3	5	2	10	10	6	230.1	230.1	1	n	14	7100
5748	34	1	0	Idio	120	162	20.5761	2	4000	Lupron	150	2284	2539		115	1	1	2.76	11	Clinical Intrauterine Gestation	Live Birth	yes	yes		Yes	Yes		14	4	5	2	7	14	13	13	163.143	175.692	0.928571	n	10	1325
2654	41	2	1	DOR	120	162	20.5761	5	4000	E2 Patch Ganirelix/Microflare	600	2795	3708		124			1.61	9.6	Not Pregnant		no	no		Yes	Yes		16	0	3	3	1.5	7	7	4	399.286	399.286	1	n	13	5050
4266	40	2	2	Multi	120	162	20.5761	3	4000	Lupron	150	2280	2342		130	2	2	1.75	12.1	Clinical Intrauterine Gestation	Live Birth	yes	yes		Yes	Yes		14	0	5	2	7	16	14	13	142.5	162.857	0.875	n	10	1425
10087	36	0	0	Multi	120	162	20.5761	0	4000	OCP/Lupron	225	2250	2169		155			3.6	5.2			no	no		Yes	No	No Embryo Development	15					14	14	4	160.714	160.714	1	n	11	1461
4217	42	0	0	DOR	119	162	20.5761		4000	OCP Microdose	450	2365	3171		187			7.49	10.5	Not Pregnant		no	no		Yes	Yes		13	0	3	2	2	9	2	1	262.778	1182.5	0.222222	n	8	3125
3118	40	2	1	DOR	120	162	20.5761	5	4000	OCP Microdose	600	2329	2477		196			2.88	9.8	Not Pregnant		no	no		Yes	Yes		14	0	3	4	2	8	8	4	291.125	291.125	1	n	9	4050
10449	34	0	0	Endo	120	162	20.5761	1	4000	LDL	300	1384	2032		243			4.4	10.9	Not Pregnant		no	no		Yes	Yes		13	0	3	3	2	14	9	8	98.8571	153.778	0.642857	n	9	2175
11168	36	1	0	Male	120	162	20.5761		4000	Lupron	150	2467	2666		468	2	2	3.94	15	Clinical Intrauterine Gestation	Live Birth	yes	yes		Yes	Yes		13	0	3	3	1.5	15	6	4	164.467	411.167	0.4	n	9	1300
9855	36	0	0	Male	120	162	20.5761	1	4000	OCP/LDL	300	2015	2234		588			8.59	2.8	Not Pregnant		no	no		Yes	Yes		14	0	3	4	2	11	7	6	183.182	287.857	0.636364	n	10	1575
7549	37	0	0	Multi	120	162	20.5761	1	4000	LDL	450	2217	3108		108			5.08	12.6	Not Pregnant		no	no		Yes	Yes		13	0	3	3	2	16	15	13	138.562	147.8	0.9375	n	9	3187
7602	34	2	0	Male	119	162	20.5761	0	4000	Lupron	225	3358	4336		130	2	2	2.04	8.8	Clinical Intrauterine Gestation	Live Birth	yes	yes		Yes	Yes		14	0	5	2	7	21	20	19	159.905	167.9	0.952381	y	10	1675
7351	34	7	2	Multi	120	162	20.5761	3	4000	OCP/Lupron	225	2734	3165		204			0.673	8.9	Not Pregnant		no	no		Yes	Yes		15	0	5	2	7	26	24	13	105.154	113.917	0.923077	y	11	1950
9326	38	2	1		118	162	20.5761	3	4000	No Lupron/Ganirelix	450	2010	2735		231				10.1	Not Pregnant		no	no		Yes	Yes		12	0	3	2	2.5	4	4	2	502.5	502.5	1	n	9	4050
10086	41	0	0	Multi	135	172	20.6193	0	4000	LDL	337	2421	3118		117	1	2	4.15	6.3	Clinical Intrauterine Gestation	Live Birth	yes	yes		Yes	Yes		11	0	3	5	2	21	15	9	115.286	161.4	0.714286	n	7	1424
9971	32	0	0	Male	154	184	20.6758	0	4000	Lupron	300	1674	2095		282	3	2	4.93		Clinical Intrauterine Gestation	Live Birth	yes	yes		Yes	Yes		12	0	6	2	7	25	14	12	66.96	119.571	0.56	n	8	1837
8173	27	0	0		113	157	20.6905	3	4000	OCP/Lupron	300	2465	2689		126			5.13	10.7	Not Pregnant		no	no		Yes	Yes		12	0	3	1	6	13	8	1	189.615	308.125	0.615385	n	8	1425
8839	28	0	0	Male	112	157	20.6905	0	4000	OCP/Lupron	225	3701	3803		163	2	2	0.977	12.8	Clinical Intrauterine Gestation	Live Birth	yes	yes		Yes	Yes		15	3	3	2	2	31	24	13	119.387	154.208	0.774194	n	11	1862
8406	35	0	0		112	157	20.6905		4000	OCP/LDL	300	2613	3541		322			3.53	12.8	Biochemical		no	no		Yes	Yes		13	1	3	2	1	13	8	6	201	326.625	0.615385	n	9	1500
152	33	2	1	Male	112	157	20.6905		4000	OCP/LDL	300	2926	891		0			1.78	9					CX - E2 Drop	No	No	Cancelled													10	2400
6709	39	0	0	Male	113	157	20.6905	2	4000	E2/Ganirelix	600	2342	3272		181			5.92	12.5	Not Pregnant		no	no		Yes	Yes		13	0	3	4	1.5	9	8	6	260.222	292.75	0.888889	n	10	5250
10860	36	0	0	Multi	112	157	20.6905		4000	E2 Patch	450	2380	2518		235			1.44	11	Not Pregnant		no	no		Yes	Yes		13	6	5	2	7	16	12	12	148.75	198.333	0.75	n	10	3525
11145	34	0	0	Multi	116	160	20.7031	0	4000	Lupron	225	2673	3854		166			3.74				no	no		Yes	No	No Embryo Development						18	16	1	148.5	167.062	0.888889	n	13	1050
3174	34	0	0	Idio	116	160	20.7031	2	4000	No Lupron/Ganirelix	175	2517	3093	0.6	235			4.63	8.7	Not Pregnant		no	no		Yes	Yes		12	7	5	1	7	16	16	15	157.312	157.312	1	n	9	1383
8867	41	1	0	DOR	117	160	20.7031	0	4000	LDL	450	2786	3621		252			4.24	13	Not Pregnant		no	no		Yes	Yes		15	0	3	3	2.5	8	6	3	348.25	464.333	0.75	n	11	3750
7592	39	2	1	Tubal	143	177	20.7476	1	4000	LDL	300	3168	4962		160			5.27	13	Biochemical		no	no		Yes	Yes		13	0	5	1	7	25	14	10	126.72	226.286	0.56	n	9	1874.5
10172	35	1	0		133	170	20.7612	6	4000	OCP/No Lupron/Gani	450	2525	4689		57.6			14.8	6.2	Not Pregnant		no	no		Yes	Yes		11	0	3	4	3	25	18	12	101	140.278	0.72	n	8	2250
6651	44	0	0		132	170	20.7612	3	4000	E2/Ganirelix	600	2330	3152		64.1			2.62	10.9	Biochemical		no	no		Yes	Yes		13	0	3	7	1.5	13	12	11	179.231	194.167	0.923077	n	10	3450
5937	32	1	1	Endo	133	170	20.7612	4	4000	OCP/Lupron	300	2291	4035		72.2			3.77	12	Not Pregnant		no	no		Yes	Yes		13	2	7	2	7	17	15	12	134.765	152.733	0.882353	n	9	1925
5541	45	3	1	DOR	132	170	20.7612	6	4000	No Lupron/Ganirelix	600	2916	3249	2.03	139			11.3	10	Not Pregnant		no	no		Yes	Yes		12	0	3	7	1	13	12	11	224.308	243	0.923077	n	9	2975
10230	33	0	0	Male	132	170	20.7612	4	4000	LDL	150	2032	3645		165	1	1	3.34	10.2	Clinical Intrauterine Gestation	Live Birth	yes	yes		Yes	Yes		13	0	3	2	1.5	20	9	9	101.6	225.778	0.45	n	9	1274
728	42	2	0	Multi	132	170	20.7612	1	4000	No Lupron/Ganirelix	375	2946	3279	8.07	418			5.67	10.6	Not Pregnant		no	no		Yes	Yes		13	0	5	2	7	20	20	16	147.3	147.3	1	y	10	2925
2361	32	0	0	Male	105	152	20.7756	2	4000	OCP/No Lupron/Gani	150	2410	2699	0.759	195			1.7	10.2	Biochemical		no	no		Yes	Yes		14	2	5	2	7	12	9	8	200.833	267.778	0.75	n	11	1550
9255	32	1	0	Idio	128	167	20.7967	0	4000	Lupron	225	2393	2746		105	1	1	3.92	12	Clinical Intrauterine Gestation	Live Birth	yes	yes		Yes	Yes		13	1	3	3	2	16	12	9	149.562	199.417	0.75	n	9	1375
7817	39	3	0	Multi	127	167	20.7967	3	4000	No Lupron/Ganirelix	450	2829	3532		118			11.6	8.4	Biochemical		no	no		Yes	Yes		13	2	3	4	2	7	6	6	404.143	471.5	0.857143	n	10	3825
5837	39	1	0	Male	127	167	20.7967	0	4000	No Lupron/Ganirelix	375	2439	3787	3.22	90.8			5.7	9.8	Not Pregnant		no	no		Yes	Yes		11	0	3	4	1	10	9	8	243.9	271	0.9	n	8	1825
1021	45	2	2	DOR	127	167	20.7967	0	4000	No Lupron/Ganirelix	600	2092	2113	10.9	149			7.11	8.3	Not Pregnant		no	no		Yes	Yes		11	0	3	4	2	8	6	4	261.5	348.667	0.75	n	8	3475
10120	35	0	0	PGD	128	167	20.7967	1	4000	OCP/Lupron	100	1614	2301		214			3.64	7.5	Not Pregnant		no	no		Yes	Yes		16	4	5	2	7	23	19	13	70.1739	84.9474	0.826087	y	12	1200
5695	29	0	0	Male	128	167	20.7967	0	4000	LDL	225	2216	3169		217	2	2	3.26	11.9	Clinical Intrauterine Gestation	Live Birth	yes	yes		Yes	Yes		15	8	5	2	7	17	17	15	130.353	130.353	1	n	11	2900
9915	32	0	0	Idio	110	155	20.8117		4000	Lupron	225	1702	2396		93.1			5.12	9.4	Not Pregnant		no	no		Yes	Yes		13	2	3	2	1.5	7	6	4	243.143	283.667	0.857143	n	9	1650
2551	33	2	1	Male	111	155	20.8117	2	4000	OCP/Lupron	150	2897	2697		118	2	2	3.97	11.6	Clinical Intrauterine Gestation	Live Birth	yes	yes		Yes	Yes		13	0	3	3	1	9	9	5	321.889	321.889	1	n	9	1083
4865	34	0	0	Male	111	155	20.8117	0	4000	OCP/No Lupron/Gani	300	1706	2832	1.95	237	1	1	1.65	11.2	Clinical Intrauterine Gestation	Live Birth	yes	yes		Yes	Yes		13	0	3	2	3	7	6	4	243.714	284.333	0.857143	n	10	2212.5
10104	27	0	0	Male	110	155	20.8117	0	4000	OCP/Lupron	225	2071	3664		239			1.92	6.5	Not Pregnant		no	no		Yes	Yes		12	0	3	1	2	22	4	3	94.1364	517.75	0.181818	n	8	1312
6939	24	1	1	Idio	111	155	20.8117	0	4000	Lupron	150	2643	4441		107	2	2	2.2	12.2	Clinical Intrauterine Gestation	Live Birth	yes	yes		Yes	Yes		13	1	5	2	7	26	18	16	101.654	146.833	0.692308	y	9	1200
9300	43	0	0	Multi	110	155	20.8117	0	4000	OCP/LDL	150	2406	3757		142			1.85	7	Not Pregnant		no	no		Yes	Yes		13	1	3	5	2	12	12	9	200.5	200.5	1	n	9	942
3714	24	0	0	Male	99	147	20.8247	0	4000	OCP/Lupron	150	2579	1743		109			0.555	12.7			no	no		Yes	No	No Embryo Development	14					13	5	1	198.385	515.8	0.384615	n	10	983
7044	30	0	0	Multi	106	152	20.8543	3	4000	Micro-Flare	600	2282	2383		453	2	2	1.7	11	Clinical Intrauterine Gestation	Live Birth	yes	yes		Yes	Yes		14	4	5	2	7	14	11	11	163	207.455	0.785714	n	11	4500
8616	38	1	0		128	167	20.8619		4000	LDL	300	2678	3461		60.3	2	2	3.4	10.7	Clinical Intrauterine Gestation	Live Birth	yes	yes		Yes	Yes		15	2	5	2	7	12	12	10	223.167	223.167	1	n	11	2362.5
2147	32	1	0	Endo	103	150	20.8889	1	4000	OCP/No Lupron/Gani	200	2409	3719	1.34	166			7.16	10.5	Not Pregnant		no	no		Yes	Yes		12	0	3	3	1.5	12	10	8	200.75	240.9	0.833333	n	9	1450
9878	32	0	0	Male	140	175	20.898	0	4000	Lupron	150	2084	2930		92.4	2	2	1.99	10.3	Clinical Intrauterine Gestation	Live Birth	yes	yes		Yes	Yes		13	0	3	2	2	12	10	6	173.667	208.4	0.833333	n	9	1050
4957	42	0	0	Multi	140	175	20.898		4000	LDL	450	2418	2427		140	2	2	4.15	12.3	Clinical Intrauterine Gestation	Still Birth	no	yes		Yes	Yes		14	0	3	5	2	11	10	9	219.818	241.8	0.909091	n	10	3350
2324	45	0	0	DOR	142	175	20.898	3	4000	CF Lupron	450	3622	3458		166	1	1	5.15	11.6	Clinical Intrauterine Gestation	Live Birth	yes	yes		Yes	Yes		11	0	3	8	2	30	20	15	120.733	181.1	0.666667	n	8	1575
6721	39	2	1	Multi	140	175	20.898	4	4000	LDL	300	2233	2585		182			4.75	18.9			no	no		Yes	No	PGD - Affected Embryos	13					12	9	1	186.083	248.111	0.75	n	9	2250
4441	39	4	2	Male	97	145	20.9275	1	4000	LDL	187.5	2479	2513		419	1	1	3.24	13.9	Clinical Intrauterine Gestation	Live Birth	yes	yes		Yes	Yes		14	0	3	3	1.5	9	6	5	275.444	413.167	0.666667	n	10	1425
4492	33	2	0	Multi	126	165	20.9366	3	4000	OCP/Lupron	150	3020	3842		58	1	2	2.8	9.8	Clinical Intrauterine Gestation	Live Birth	yes	yes		Yes	Yes		14	0	3	3	1	9	7	5	335.556	431.429	0.777778	n	10	1400
11155	31	4	3		125	165	20.9366	0	4000	OCP/Lupron	225	3385	3421		83.3			2.76	14	Not Pregnant		no	no		Yes	Yes		15	0	5	1	7	7	6	6	483.571	564.167	0.857143	y	11	1674
3877	41	2	0	DOR	125	165	20.9366	4	4000	E2 Patch Ganirelix/Microflare	600	2874	3375		88			2.91	12.4	Not Pregnant		no	no		Yes	Yes		15	0	3	5	1.5	12	8	5	239.5	359.25	0.666667	n	12	5625
10845	34	3	0	RSAB	125	165	20.9366	1	4000	OCP/Lupron	375	2545	2684		108			1.97	8.7	Biochemical		no	no		Yes	Yes		13	0	5	1	7	13	12	10	195.769	212.083	0.923077	y	9	2512
6260	36	0	0	Male	126	165	20.9366		4000	Lupron	183	1992	3105		124	1	1	3.31	13.6	Clinical Intrauterine Gestation	Spontaneous Abortion	no	yes		Yes	Yes		13	0	5	2	7	17	14	13	117.176	142.286	0.823529	n	9	1390
5350	37	0	0	Endo	126	165	20.9366		4000	LDL	300	2473	3648		149	2	2	2.15	9.3	Clinical Intrauterine Gestation	Live Birth	yes	yes		Yes	Yes		14	0	3	4	2	12	12	9	206.083	206.083	1	n	10	2362.5
2617	40	1	0	Multi	126	165	20.9366	2	4000	OCP Microdose	375	2322	3085		156	2	2	5.03	12.2	Clinical Intrauterine Gestation	Live Birth	yes	yes		Yes	Yes		16	0	3	4	1.5	8	6	4	290.25	387	0.75	n	11	1762.5
10815	44	1	0	Multi	126	165	20.9366	0	4000	No Lupron/Ganirelix	450	2304	3317		175	1	1	4.74	9.7	Clinical Intrauterine Gestation	Spontaneous Abortion	no	yes		Yes	Yes		12	0	3	6	2.5	12	10	9	192	230.4	0.833333	n	9	2962.5
9244	45	2	0	Multi	126	165	20.9366	4	4000	No Lupron/Ganirelix	600	2162	3435		72.3				11.5			no	no		Yes	No	No Embryo Development	11					9	6	2	240.222	360.333	0.666667	n	8	3150
7716	34	1	1		126	165	20.9366		4000	OCP/Lupron	225	2898	3725		89.3			4.66	11.6	Not Pregnant		no	no		Yes	Yes		13	4	3	2	1.5	19	15	15	152.526	193.2	0.789474	n	9	1600
9355	38	1	1	Multi	125	165	20.9366	6	4000	LDL	225	2165	2520		110	1	1	1.85	8.5	Clinical Intrauterine Gestation	Live Birth	yes	yes		Yes	Yes		14	1	3	4	2	14	12	10	154.643	180.417	0.857143	n	10	1949
9452	44	2	0	Multi	126	165	20.9366	3	4000	OCP Microdose	600	1976	3973		129				12.7	Not Pregnant		no	no		Yes	Yes		13	0	3	2	3.5	4	4	2	494	494	1	n	11	4200
9579	44	1	0	DOR	126	165	20.9366	2	4000	LDL	450	2068	3300		170	1	1	4.79	6.4	Clinical Intrauterine Gestation	Live Birth	yes	yes		Yes	Yes		13	0	3	6	2	12	8	7	172.333	258.5	0.666667	n	9	1725
9353	36	2	1	PGD	125	165	20.9366	14	4000	Micro-Flare	450	2404	3020		171			9.84	9.1	Not Pregnant		no	no		Yes	Yes		9	0	6	1	7	8	7	5	300.5	343.429	0.875	y	6	2925
4419	35	0	0	Idio	118	160	20.9517	3	4000	LDL	300	2143	3160		98.4			3.83	15.1	Not Pregnant		no	no		Yes	Yes		15	0	3	4	2	14	14	10	153.071	153.071	1	n	11	2850
8561	33	1	0	Multi	122	162	20.9572	2	4000	LDL	450	2327	3069		38.3			5.36	10	Not Pregnant		no	no		Yes	Yes		11	0	3	3	2	8	8	3	290.875	290.875	1	n	7	1812
9116	41	1	0		122	162	20.9572	1	4000	No Lupron/Ganirelix	600	2050	3748		70.2			3.22	6	Not Pregnant		no	no		Yes	Yes		17	0	3	2	2	13	9	2	157.692	227.778	0.692308	n	14	7725
8330	29	0	0	PCO	122	162	20.9572	0	4000	OCP/Lupron	150	2432	2785		206	1	1	0.712	11	Clinical Intrauterine Gestation	Live Birth	yes	yes		Yes	Yes		15	0	3	2	2	9	5	4	270.222	486.4	0.555556	n	11	1925
9500	34	0	0		121	162	20.9572		4000	OCP/Lupron	150	2220	2373		328			1.37	8.6	Not Pregnant		no	no		Yes	Yes		13	4	3	3	2.5	36	34	25	61.6667	65.2941	0.944444	n	9	1000
6266	38	0	0		121	162	20.9572		4000	No Lupron/Ganirelix	450	2546	3639		108			6.6	10.1	Not Pregnant		no	no		Yes	Yes		11	0	6	2	7	24	21	17	106.083	121.238	0.875	n	8	2050
6671	37	1	0	DOR	121	162	20.9572	2	4000	LDL	300	3216	4089		88.7			6.43	14	Not Pregnant		no	no		Yes	Yes		16	0	3	3	3	13	8	4	247.385	402	0.615385	n	12	2212.5
1318	36	1	1	Male	121	162	20.9572	2	4000	LDL	225	2682	2786		109			4.91	8.5	Not Pregnant		no	no		Yes	Yes		16	4	5	2	7	19	18	16	141.158	149	0.947368	y	12	2137.5
986	39	5	3	DOR	122	162	20.9572	0	4000	OCP/No Lupron/Gani	225	2460	3165	1.08	116			0.198	12.9			no	no		Yes	No	PGD - Affected Embryos	14					14	11	8	175.714	223.636	0.785714	y	11	2541
5750	25	1	0	Male	122	162	20.9572	3	4000	No Lupron/Ganirelix	125	2308	3076	10.3	180	2	2	4.63	11.2	Clinical Intrauterine Gestation	Live Birth	yes	yes		Yes	Yes		12	0	3	3	2.5	18	14	12	128.222	164.857	0.777778	n	9	950
9148	39	0	0	Male	136	172	20.9573	1	4000	OCP Microdose	600	1811	2396		206	1	1	1.76	10	Clinical Intrauterine Gestation	Live Birth	yes	yes		Yes	Yes		15	0	3	2	2	7	5	2	258.714	362.2	0.714286	n	13	3675
1523	36	0	0	DOR	136	172	20.9573	1	4000	E2 Patch	525	2538	3080		131	2	2	1.94	11.9	Clinical Intrauterine Gestation	ongoing	yes	yes		Yes	Yes		13	2	3	3	1.5	13	13	9	195.231	195.231	1	n	10	4183
7976	39	1	0		129	167	21.0249	4	4000	LDL	450	3206	3746		237			4.38	11.1	Not Pregnant		no	no		Yes	Yes		13	3	3	4	2	15	13	11	213.733	246.615	0.866667	n	9	2500
7450	42	0	0		146	177	21.0667		4000	LDL	450	4694	6291		126	1	2	3.76	10.9	Clinical Intrauterine Gestation	Live Birth	yes	yes		Yes	Yes		15	0	3	5	1	14	12	8	335.286	391.167	0.857143	n	11	1987.5
5066	38	2	2	DOR	119	160	21.0938		4000	Lupron	125	2568	2881		52.8	2	2	3.48	11.2	Clinical Intrauterine Gestation	Live Birth	yes	yes		Yes	Yes		12	0	3	3	2	16	12	7	160.5	214	0.75	n	8	775
9718	35	1	0	Male	120	160	21.0938	3	4000	LDL	375	1729	2751		81.9	1	1	7.29	8.4	Clinical Intrauterine Gestation	Live Birth	yes	yes		Yes	Yes		12	0	5	2	7	17	13	10	101.706	133	0.764706	y	8	2150
7517	34	0	0	Male	118	160	21.0938	0	4000	LDL	300	2262	1500		93.8			3.56	10.6	Not Pregnant		no	no		Yes	Yes		16	3	5	2	7	15	11	11	150.8	205.636	0.733333	n	12	3900
8924	39	0	0	Male	118	160	21.0938	2	4000	LDL	375	2680	2984		93.9	1	1	4.08	15	Clinical Intrauterine Gestation	Live Birth	yes	yes		Yes	Yes		15	0	3	1	2	5	3	1	536	893.333	0.6	n	11	3375
11243	37	0	0		120	160	21.0938	5	4000	OCP/LDL	300	2471	3149		94.9	1	1	2.71	12.2	Clinical Intrauterine Gestation	Live Birth	yes	yes		Yes	Yes		13	0	3	4	2	19	17	14	130.053	145.353	0.894737	n	9	2100
4966	40	0	0		119	160	21.0938	2	4000	E2/Ganirelix	450	2388	3283		104			0.823	13.3	Not Pregnant		no	no		Yes	Yes		13	0	3	5	1	19	12	7	125.684	199	0.631579	n	10	4000
5360	38	2	2	DOR	119	160	21.0938		4000	Lupron	150	2988	3922		123			4.82	12.8	Not Pregnant		no	no		Yes	Yes		11	0	5	2	7	31	25	19	96.3871	119.52	0.806452	n	7	825
10967	32	0	0	Male	120	160	21.0938	3	4000	E2 Patch	300	2224	2488		125	1	1	3.13	8.5	Clinical Intrauterine Gestation	Live Birth	yes	yes		Yes	Yes		12	7	5	2	7	17	12	11	130.824	185.333	0.705882	n	9	2025
9982	44	4	0	DOR	120	160	21.0938		4000	No Lupron/Ganirelix	450	2035	2198		128			7.83	8.6	Not Pregnant		no	no		Yes	Yes		12	0	3	5	3	12	9	5	169.583	226.111	0.75	n	9	2925
10970	43	1	0	DOR	119	160	21.0938	5	4000	E2/Ganirelix	600	2121	2595		133			1.57	9.2	Biochemical		no	no		Yes	Yes		15	0	3	5	1.5	12	10	7	176.75	212.1	0.833333	n	12	6450
557	43	7	2	DOR	120	160	21.0938	4	4000	E2 Patch	600	2385	2523		158			2.83	11.5	Not Pregnant		no	no		Yes	Yes		12	0	3	6	2	9	7	6	265	340.714	0.777778	n	9	5250
10987	38	0	0	Uterus	118	160	21.0938	0	4000	LDL	300	2699	3170		167			5.11	8.1			no	no		Yes	No	PGD - Affected Embryos	12					6	6	6	449.833	449.833	1	y	8	1537
851	34	0	0	Male	120	160	21.0938	4	4000	Lupron	116	2652	2725		184			3.16	11	Not Pregnant		no	no		Yes	Yes		13	0	3	3	2	21	15	13	126.286	176.8	0.714286	n	9	947
5598	34	1	0	Male	118	160	21.0938	0	4000	Lupron	200	2425	3116		227			3.1	8.8	Biochemical		no	no		Yes	Yes		13	0	3	2	2.5	24	22	15	101.042	110.227	0.916667	n	9	1275
7145	42	3	1	DOR	120	160	21.0938	0	4000	LDL	300	3171	3366		231			2.38	14.2	Not Pregnant		no	no		Yes	Yes		13	0	5	2	7	19	17	16	166.895	186.529	0.894737	n	9	2175
4043	33	0	0	Multi	119	160	21.0938	4	4000	OCP/LDL	187.5	2336	3040		272			4.67	10.3	Not Pregnant		no	no		Yes	Yes		11	1	3	3	1.5	14	8	5	166.857	292	0.571429	n	7	1050
10346	21	1	0	Tubal	120	160	21.0938	0	4000	Lupron	225	2095	2763		301			3.63	16	Biochemical		no	no		Yes	Yes		11	6	5	2	7	14	13	11	149.643	161.154	0.928571	n	7	1087.5
6047	40	0	0		120	160	21.0938	6	4000	OCP/LDL	375	2607	2499		388	1	1	1.7	18	Clinical Intrauterine Gestation	Live Birth	yes	yes		Yes	Yes		14	0	3	5	2	19	15	14	137.211	173.8	0.789474	n	10	2775
9340	33	0	0	Male	114	157	21.0962	0	4000	LDL	450	2222	2473		123	1	1	3.75	8.6	Clinical Intrauterine Gestation	Spontaneous Abortion	no	yes		Yes	Yes		14	0	5	2	7	11	11	6	202	202	1	n	10	3950
9260	38	3	0	DOR	115	157	21.0962	0	4000	LDL	375	2637	2637		285	1	2	4.1	11	Clinical Intrauterine Gestation	Live Birth	yes	yes		Yes	Yes		13	1	3	3	1.5	13	12	12	202.846	219.75	0.923077	n	9	2362.5
218	30	0	0		114	157	21.0962		4000	LDL	300	2815	681	0.275	0			4.7	12.6					CX - E2 Drop	No	No	Cancelled													8	1462.5
10093	42	2	0	Male	115	157	21.0962	5	4000	LDL	375	1634	2538		42.4			6.36	11	Not Pregnant		no	no		Yes	Yes		13	0	3	1	2.5	8	8	3	204.25	204.25	1	n	9	2775
3569	33	1	1	Endo	114	157	21.0962	3	4000	LDL	150	2803	4146		65.4	1	1	3.07	8.7	Clinical Intrauterine Gestation	Live Birth	yes	yes		Yes	Yes		15	6	5	2	7	16	12	11	175.188	233.583	0.75	n	11	1600
9946	41	3	0	Tubal	115	157	21.0962	3	4000	No Lupron/Ganirelix	300	1836	2394	1.29	72.5			5.61	8.7	Not Pregnant		no	no		Yes	Yes		11	0	3	2	2.5	10	6	2	183.6	306	0.6	n	8	2175
10053	34	1	0	Multi	114	157	21.0962	1	4000	OCP/Lupron	150	2543	3153		123			1.89	6.4	Not Pregnant		no	no		Yes	Yes		16	2	5	2	7	9	8	6	282.556	317.875	0.888889	y	12	2061
9735	32	0	0	Male	115	157	21.0962	1	4000	OCP/Lupron	150	1670	1780		146	2	2	3.16		Clinical Intrauterine Gestation	Live Birth	yes	yes		Yes	Yes		12	2	3	2	1.5	7	4	4	238.571	417.5	0.571429	n	8	787
6512	34	6	0	Male	115	157	21.0962	6	4000	LDL	225	2594	2846		149	0	1	4.86	9.7	Clinical Intrauterine Gestation	Missed Ab	no	no		Yes	Yes		13	6	3	4	1.5	17	15	14	152.588	172.933	0.882353	n	9	1500
10900	40	0	0	DOR	115	157	21.0962	0	4000	OCP/No Lupron/Gani	450	2354	3371		185	2	3	9.9	11.2	Clinical Intrauterine Gestation	Live Birth	yes	yes		Yes	Yes		10	0	3	4	2	14	10	8	168.143	235.4	0.714286	n	7	1612.5
2386	38	2	1	PCO	115	157	21.0962	1	4000	No Lupron/Ganirelix	75	2201	2520	5.94	325	1	1	5.75	11	Clinical Intrauterine Gestation	Live Birth	yes	yes		Yes	Yes		12	0	3	2	2	9	7	6	244.556	314.429	0.777778	n	9	857
3142	40	0	0	Multi	134	170	21.1073	4	4000	OCP Microdose	600	2335	2647		54.8	1	1	4.82	11.1	Clinical Intrauterine Gestation	Live Birth	yes	yes		Yes	Yes		14	0	3	5	1.5	8	8	7	291.875	291.875	1	n	9	4387.5
6445	35	3	1	Multi	135	170	21.1073	5	4000	OCP/Lupron	225	2634	3142		97.1	1	1	2.62	17	Clinical Intrauterine Gestation	Live Birth	yes	yes		Yes	Yes		14	0	3	4	3	25	19	17	105.36	138.632	0.76	n	10	1825
6773	39	1	0	Multi	135	170	21.1073	3	4000	OCP/LDL	225	2555	2912		118			5.9	10.7			no	no		Yes	No	PGD - Affected Embryos	13					8	7	5	319.375	365	0.875	y	9	1275
6287	42	1	1	DOR	134	170	21.1073	1	4000	Lupron	191	2608	3094		138	2	2	4.69	7.5	Clinical Intrauterine Gestation	Live Birth	yes	yes		Yes	Yes		12	2	3	6	1	22	18	16	118.545	144.889	0.818182	n	8	1106
6693	35	1	0	DOR	135	170	21.1073	0	4000	E2/Ganirelix	600	2494	2763		167	1	1	4.18	13.7	Clinical Intrauterine Gestation	Live Birth	yes	yes		Yes	Yes		15	2	3	3	1.5	13	10	5	191.846	249.4	0.769231	n	12	6075
6668	41	1	1	DOR	134	170	21.1073	0	4000	LDL	300	3581	4004		220			3.88	8.2	Not Pregnant		no	no		Yes	Yes		12	1	7	2	7	25	14	8	143.24	255.786	0.56	n	8	1275
6327	37	1	1		135	170	21.1073		4000	LDL	225	2804	4055		247	1	1	3.47	11.5	Clinical Intrauterine Gestation	Live Birth	yes	yes		Yes	Yes		13	0	5	2	7	17	16	13	164.941	175.25	0.941176	n	9	1366
3004	36	0	0	Male	135	170	21.1073	3	4000	Lupron	300	2474	3605		265			3.52	11	Not Pregnant		no	no		Yes	Yes		13	0	3	1	2	10	10	1	247.4	247.4	1	n	9	2141
1314	35	0	0	Male	135	170	21.1073	1	4000	No Lupron/Ganirelix	375	2627				1	1	7.19	12.8	Clinical Intrauterine Gestation	Live Birth	yes	yes		Yes	Yes		11	0	3	3	2	14	8	6	187.643	328.375	0.571429	n	8	2062.5
8808	34	1	1	Male	135	170	21.1073	3	4000	OCP/Lupron	225	2430	3613		83.2			2.48	10.7	Biochemical		no	no		Yes	Yes		14	0	3	2	3.5	11	7	6	220.909	347.143	0.636364	n	10	1887.5
8925	26	0	0	Male	134	170	21.1073		4000	Lupron	200	2145	3216		258	1	1	4.61	8.3	Clinical Intrauterine Gestation	Live Birth	yes	yes		Yes	Yes		13	2	5	2	7	21	16	12	102.143	134.062	0.761905	n	9	1550
8134	37	2	0	Male	119	160	21.1293	4	4000	OCP Microdose	450	2350	3407		76.1	1	1	7.2	9	Clinical Intrauterine Gestation	Live Birth	yes	yes		Yes	Yes		11	0	3	2	1.5	3	2	2	783.333	1175	0.666667	n	6	2362.5
8167	41	0	0	Multi	129	167	21.1553	3	4000	E2/Ganirelix	600	3075	3883		93.7			5.44	8.3	Not Pregnant		no	no		Yes	Yes		14	1	3	6	1.5	9	8	7	341.667	384.375	0.888889	n	11	3712.5
9647	31	0	0	Male	129	167	21.1553	3	4000	Lupron	150	2505	2590		102			4.29	12.6	Biochemical		no	no		Yes	Yes		14	0	3	3	1.5	14	10	9	178.929	250.5	0.714286	n	10	1750
8904	36	5	0	Uterus	131	167	21.1553	1	4000	LDL	225	2668	3243		136			4.48	8.3	Not Pregnant		no	no		Yes	Yes		14	0	5	2	7	10	7	7	266.8	381.143	0.7	y	10	1650
9527	30	1	0	Multi	129	167	21.1553	1	4000	OCP/Lupron	100	2324	3210		303			2.96	7.8	Not Pregnant		no	no		Yes	Yes		13	2	3	2	1.5	9	8	6	258.222	290.5	0.888889	n	9	666
10158	24	0	0	Multi	130	167	21.1553	0	4000	Lupron	187	2801	3128		80.3			1.92	13.2			no	no		Yes	No	Freeze All	14	8				31	25	24	90.3548	112.04	0.806452	n	10	1497
11042	41	1	1	Male	130	167	21.1553	2	4000	LDL	375	2966	3377		93.1			5.08	8.4	Not Pregnant		no	no		Yes	Yes		13	4	3	4	2	15	13	13	197.733	228.154	0.866667	n	9	2137
10866	31	2	0	Multi	130	167	21.1553	4	4000	OCP/Lupron	150	2675	4013		137	1	1	1.61	8.3	Clinical Intrauterine Gestation	Live Birth	yes	yes		Yes	Yes		15	0	5	1	7	18	18	16	148.611	148.611	1	y	11	1460
6049	29	0	0	Multi	131	167	21.1553		4000	OCP/No Lupron/Gani	225	2040	2594	0.308	156	1	1	0	6.6	Clinical Intrauterine Gestation	Live Birth	yes	yes		Yes	Yes		15	6	5	2	7	34	30	25	60	68	0.882353	n	12	2825
10942	34	0	0		130	167	21.1553	1	4000	LDL	225	2147	2446		157			6.41	11.5	Biochemical		no	no		Yes	Yes		13	0	3	2	2	9	2	1	238.556	1073.5	0.222222	n	9	1650
4825	33	2	1	Male	130	167	21.1553	1	4000	OCP/Lupron	150	2515	2677		170	2	2	1.91	12	Clinical Intrauterine Gestation	Live Birth	yes	yes		Yes	Yes		14	6	5	2	7	19	15	14	132.368	167.667	0.789474	n	10	1565
10476	34	0	0		130	167	21.1553		4000	LDL	300	1952	1591		187			7.57	10.8	Not pregnant		no	no		Yes	No	No Fert	12					13	2	0	150.154	976	0.153846	n	8	1837
10368	30	1	0	Multi	130	167	21.1553	3	4000	OCP/Lupron	150	1839	2848		225	0	1	1.95	7.5	Clinical Intrauterine Gestation	Spontaneous Abortion	no	no		Yes	Yes		13	0	3	3	2	21	20	16	87.5714	91.95	0.952381	n	9	1012
10799	31	0	0	PCO	130	167	21.1553	5	4000	OCP/Lupron	175	2555	3127		408	1	1	1.19	9.5	Clinical Intrauterine Gestation	Live Birth	yes	yes		Yes	Yes		14	0	5	2	7	19	18	14	134.474	141.944	0.947368	y	10	1600
6989	30	2	0	Endo	130	167	21.1879	1	4000	Lupron	200	3158	4838		71.2	1	2	5.74	7.7	Clinical Intrauterine Gestation	Live Birth	yes	yes		Yes	Yes		11	2	5	2	7	21	17	9	150.381	185.765	0.809524	n	7	867
2085	30	0	0	Multi	126	164	21.1927	1	4000	OCP/Lupron	150	2898	4379		55.7			1.15	12.8	Not Pregnant		no	no		Yes	Yes		13	3	3	2	1.5	14	9	9	207	322	0.642857	n	9	1175
8734	29	0	0		109	152	21.2084		4000	OCP/LDL	225	2299	3042		82.7	1	1	4.8	12	Clinical Intrauterine Gestation	Live Birth	yes	yes		Yes	Yes		15	1	3	2	2	11	11	8	209	209	1	n	11	1883
4802	34	0	0		109	152	21.2084		4000	E2/Ganirelix	450	2153	2476		127			1.53	11.4	Not Pregnant		no	no		Yes	Yes		13	0	3	2	3	6	5	3	358.833	430.6	0.833333	n	10	3975
5586	45	0	0	Multi	143	175	21.2245	5	4000	OCP/LDL	375	2384	3314		86.6			6	11.6	Not Pregnant		no	no		Yes	Yes		12	0	3	8	2	32	26	19	74.5	91.6923	0.8125	n	8	2100
2604	33	0	0	Idio	144	175	21.2245	1	4000	LDL	375	2561	2022		86.6	2	2	5.38	13.2	Clinical Intrauterine Gestation	Live Birth	yes	yes		Yes	Yes		16	0	3	3	2.5	11	11	10	232.818	232.818	1	n	12	4725
6102	38	0	0	Male	143	175	21.2245	7	4000	LDL	375	2845	3452		89.4			7.61	12.1	Not Pregnant		no	no		Yes	Yes		13	0	3	3	2	15	12	10	189.667	237.083	0.8	n	9	2512.5
9919	44	3	1	DOR	112	155	21.2279	3	4000	Lupron	225	2163	2701		149			5.61	8.5	Not Pregnant		no	no		Yes	Yes		12	0	3	6	3	26	21	13	83.1923	103	0.807692	n	8	1387
7971	38	1	0	DOR	139	172	21.2953		4000	LDL	175	2312	3670		90.2			2.65	8.6	Biochemical		no	no		Yes	Yes		14	0	3	5	2.5	15	9	6	154.133	256.889	0.6	n	10	1725
10828	41	0	0	DOR	138	172	21.2953	1	4000	E2/Ganirelix	600	1873	2746		68			1.29	12.8	Biochemical		no	no		Yes	Yes		14	0	3	5	2	17	15	13	110.176	124.867	0.882353	n	11	5400
10783	35	0	0		128	165	21.3039		4000	OCP/Lupron	225	2312	1438		54.6			3.54	9	Not Pregnant		no	no		Yes	Yes		12	0	3	2	2	14	3	2	165.143	770.667	0.214286	n	8	1012.5
10067	39	3	0		127	165	21.3039	3	4000	LDL	450	3172	2395		86.3	0	1	2.42	8.8	Clinical Intrauterine Gestation	Spontaneous Abortion	no	no		Yes	Yes		16	2	3	4	2	18	13	10	176.222	244	0.722222	n	12	3975
5835	40	0	0	Multi	127	165	21.3039	1	4000	E2 Patch Ganirelix/Coflare	600	2225	2108		93.1			3.07	9.5	Not Pregnant		no	no		Yes	Yes		17	0	3	1	2	3	3	1	741.667	741.667	1	n	14	6975
3044	40	0	0		127	165	21.3039		4000	E2 Patch Ganirelix/Microflare	375	2589	3168		108	0		1.54	9.2	Not pregnant		no	no		Yes	No	No Fert	15					12	6	0	215.75	431.5	0.5	n	12	4337.5
3334	40	0	0		127	165	21.3039		4000	E2 Patch Ganirelix/Microflare	600	2703	3672		292			2.34	9.9	Not Pregnant		no	no		Yes	Yes		15	0	3	2	2	24	7	3	112.625	386.143	0.291667	n	12	4837.5
7668	36	0	0	Multi	106	150	21.3333	6	4000	OCP Microdose	600	2147	1998		245			0.386	11.3	Not Pregnant		no	no		Yes	Yes		16	0	5	3	7	8	8	7	268.375	268.375	1	y	11	5625
532	32	2	1	DOR	106	150	21.3333	0	4000	OCP Microdose	600	2463	2709		149			1.59	14.7			no	no		Yes	No	No Embryo Development	17					7	6	2	351.857	410.5	0.857143	y	12	5025
4033	39	1	0	Multi	123	162	21.3382	1	4000	E2/Ganirelix	600	2263	3147		78.2			3.7	9.5	Not Pregnant		no	no		Yes	Yes		14	0	3	4	1.5	7	7	6	323.286	323.286	1	n	11	5625
10792	43	3	3	Multi	124	162	21.3382	5	4000	LDL	300	2290	2321		91.7			4.71	14	Biochemical		no	no		Yes	Yes		16	0	3	3	2	4	4	3	572.5	572.5	1	n	12	2400
632	47	4	1	DOR	124	162	21.3382	3	4000	OCP/No Lupron/Gani	300	2489	3830	8.88	161			13	8			no	no		Yes	No	PGD - Affected Embryos	12					17	13	12	146.412	191.462	0.764706	y	9	1837.5
4639	32	0	0	Male	123	162	21.3382	0	4000	OCP/LDL	175	2766	2827		246	2	2	7.17	13.8	Clinical Intrauterine Gestation	Live Birth	yes	yes		Yes	Yes		12	1	3	2	3	15	15	11	184.4	184.4	1	n	8	1012.5
3839	40	0	0	DOR	123	162	21.3382	3	4000	OCP Microdose	600	2833	3036		256			2.24	11.2	Biochemical		no	no		Yes	Yes		15	0	3	4	1	9	7	7	314.778	404.714	0.777778	n	10	4050
7246	38	3	0	Endo	123	162	21.3382	2	4000	LDL	225	2378	3030		126	1	1	3.45	12.2	Clinical Intrauterine Gestation	Live Birth	yes	yes		Yes	Yes		11	3	3	4	2	18	16	14	132.111	148.625	0.888889	n	7	1175
7979	31	1	0	Multi	123	162	21.3382	1	4000	OCP/Lupron	225	2435	2818		135			1.36	9.7	Not Pregnant		no	no		Yes	Yes		12	0	3	2	2	5	4	4	487	608.75	0.8	n	8	1199
7234	36	1	0	Multi	124	162	21.3382	1	4000	OCP/Lupron	150	2467	4143		180	2	2	4.68	9.2	Clinical Intrauterine Gestation	Live Birth	yes	yes		Yes	Yes		13	2	5	2	7	14	11	8	176.214	224.273	0.785714	y	9	1200
1052	41	4	0	DOR	136	170	21.4533	1	4000	E2 Patch	450	2549	2694		96.4			3.32	8.7	Not Pregnant		no	no		Yes	Yes		14	0	3	4	1.5	14	13	11	182.071	196.077	0.928571	n	11	4425
5931	41	1	0		137	170	21.4533	1	4000	E2/Ganirelix	600	2106	2158		117			1.47	8.6	Not Pregnant		no	no		Yes	Yes		16	0	3	5	2	8	5	5	263.25	421.2	0.625	n	13	6375
8750	43	2	1	Multi	137	170	21.4533	10	4000	Micro-Flare	600	2487	2953		46.6				10.2	Not Pregnant		no	no		Yes	Yes		14	0	3	5	1.5	10	7	5	248.7	355.286	0.7	n	11	5175
8602	40	0	0	Multi	136	170	21.4533	2	4000	LDL	450	2271	3582		61.8			3.15	7.5	Not Pregnant		no	no		Yes	Yes		15	0	3	5	2	18	18	16	126.167	126.167	1	n	11	3375
8089	33	0	0	Multi	136	170	21.4533	0	4000	Lupron	150	2684	3296		91.5	1	2	2.3	13.2	Clinical Intrauterine Gestation	Live Birth	yes	yes		Yes	Yes		14	0	3	2	2	16	15	13	167.75	178.933	0.9375	n	10	1310
8697	43	1	0	Multi	136	170	21.4533	3	4000	LDL	300	3426	4117		98.2	0	2	4.07	11.3	Clinical Intrauterine Gestation	Spontaneous Abortion	no	no		Yes	Yes		13	0	5	3	7	25	25	23	137.04	137.04	1	y	9	1950
4540	30	1	0	Male	121	160	21.4844	1	4000	OCP/Lupron	150	2384	2640		107	2	2	1.8	15.9	Clinical Intrauterine Gestation	Live Birth	yes	yes		Yes	Yes		16	4	5	2	7	11	10	10	216.727	238.4	0.909091	n	12	1441
2751	40	1	0	Uterus	121	160	21.4844	4	4000	E2/Ganirelix	300	2597	3881		117	1	1	4.61	11.8	Clinical Intrauterine Gestation	Live Birth	yes	yes		Yes	Yes		15	0	3	5	1.5	17	10	8	152.765	259.7	0.588235	n	12	3225
5478	38	1	0	Uterus	121	160	21.4844	3	4000	E2/Ganirelix	300	2743	3414		158	1	1	2.79	11.5	Clinical Intrauterine Gestation	Live Birth	yes	yes		Yes	Yes		14	0	3	4	2	19	10	10	144.368	274.3	0.526316	n	11	2887.5
9184	35	0	0	Multi	122	160	21.4844	4	4000	LDL	300	2476	3012		277			6.21	10	Not Pregnant		no	no		Yes	Yes		13	0	3	3	2	10	9	7	247.6	275.111	0.9	n	9	2250
5577	40	0	0		121	160	21.4844		4000	No Lupron/Ganirelix	375	2024	2445		322	1	2	8.95	12	Clinical Intrauterine Gestation	Live Birth	yes	yes		Yes	Yes		11	2	3	3	1	13	13	9	155.692	155.692	1	n	8	1775
5372	29	0	0		118	158	21.4855		4000	No Lupron/Ganirelix	150	2492	2736	9.4	179			6.76	13	Not Pregnant		no	no		Yes	Yes		11	5	5	1	7	13	13	11	191.692	191.692	1	y	8	904
5823	40	0	0	Endo	116	157	21.5019	3	4000	E2/Ganirelix	450	2628	2642		177			2.53	13	Not Pregnant		no	no		Yes	Yes		15	0	3	1	3.5	5	3	2	525.6	876	0.6	n	12	4750
7412	31	1	0	Male	117	157	21.5019	1	4000	Lupron	150	2584	2881		111			6.39	11.1	Not Pregnant		no	no		Yes	Yes		14	0	3	2	3	8	5	2	323	516.8	0.625	n	10	1237.5
7216	33	0	0	Multi	117	157	21.5019	1	4000	OCP/Lupron	150	2620	3810		208	2	2	5.86	14.2	Clinical Intrauterine Gestation	Live Birth	yes	yes		Yes	Yes		12	0	3	2	2	6	5	5	436.667	524	0.833333	n	8	950
8887	42	2	1	Male	133	167	21.5139	1	4000	LDL	450	2360	2569		90	2	4	5.33	11.8	Clinical Intrauterine Gestation	Spontaneous Abortion	no	yes		Yes	Yes		13	0	3	4	2	16	5	4	147.5	472	0.3125	n	9	3000
2372	36	1	0	Male	133	167	21.5139	3	4000	No Lupron/Ganirelix	450	2029	2423	7.06	89.9	2	2	6.37	12.3	Clinical Intrauterine Gestation	Live Birth	yes	yes		Yes	Yes		12	0	3	3	2.5	6	6	6	338.167	338.167	1	n	9	3975
2458	33	0	0	Male	132	167	21.5139	0	4000	OCP/LDL	150	2623	2893		108			2.1	14	Not Pregnant		no	no		Yes	Yes		14	1	3	2	2	4	4	3	655.75	655.75	1	n	10	1033
2208	38	2	1	DOR	132	167	21.5139	3	4000	E2 Patch Ganirelix/Microflare	600	2428	4008		185	1	1	7.9	10.7	Clinical Intrauterine Gestation	Spontaneous Abortion	no	yes		Yes	Yes		10	0	3	4	2	11	10	10	220.727	242.8	0.909091	n	7	2512.5
1657	40	0	0	Multi	133	167	21.5139	1	4000	OCP/No Lupron/Gani	450	2849	3107	8.71	205	3	3	12.2	14.1	Clinical Intrauterine Gestation	ongoing	yes	yes		Yes	Yes		10	0	3	4	1.5	14	9	6	203.5	316.556	0.642857	n	7	2250
575	42	0	0	Multi	133	167	21.5139	5	4000	E2/Ganirelix	450	2125	2135		297			7.2	11.9	Not Pregnant		no	no		Yes	Yes		14	0	3	3	2	3	3	3	708.333	708.333	1	n	11	4800
160	31	0	0	Endo	142	172	21.6333	0	4000	OCP/Lupron	150	2430	1893		118			4.78	10.2					CX - E2 Drop	No	No	Cancelled													10	842
5821	37	0	0		142	172	21.6333		4000	LDL	300	2470	3062		206	1	1	3.5	11	Clinical Intrauterine Gestation	Live Birth	yes	yes		Yes	Yes		12	0	5	2	7	19	18	15	130	137.222	0.947368	n	8	1712.5
8415	34	0	0		140	172	21.6333	2	4000	E2/Ganirelix	600	2793	3592		75.9	2	2	1.98	14.7	Clinical Intrauterine Gestation	Live Birth	yes	yes		Yes	Yes		13	3	5	2	7	19	14	9	147	199.5	0.736842	n	10	4162
7432	42	0	0		140	172	21.6333		4000	E2/Ganirelix	600	2856	3590		127			3.15	10.4	Not Pregnant		no	no		Yes	Yes		14	0	3	5	1	11	11	9	259.636	259.636	1	n	11	4837
10834	39	1	0	Male	110	152	21.6413	3	4000	No Lupron/Ganirelix	375	2159	3547		76.2			6.59	9	Not Pregnant		no	no		Yes	Yes		10	0	3	4	2	14	13	11	154.214	166.077	0.928571	n	7	1650
2115	32	2	0	Multi	110	152	21.6413		4000	OCP/Lupron	300	2658	2692		121	0	1	2.96	9.3	Ectopic		no	no		Yes	Yes		15	0	5	2	7	14	12	9	189.857	221.5	0.857143	y	11	2362.5
10838	36	0	0	Male	110	152	21.6413	2	4000	Lupron	225	2173	2795		133			3.99	13.6	Not Pregnant		no	no		Yes	Yes		12	1	3	3	2	25	17	14	86.92	127.824	0.68	n	8	1175
11193	36	1	1	DOR	110	152	21.6413	3	4000	LDL	450	2259	3251		244	1	1	4.21	9.8	Clinical Intrauterine Gestation	Live Birth	yes	yes		Yes	Yes		13	0	3	4	2	19	15	11	118.895	150.6	0.789474	n	9	2287
8972	40	3	0	DOR	110	152	21.6413	8	4000	OCP/Lupron	183	3103	4745		107			4.99	8.7	Biochemical		no	no		Yes	Yes		15	1	3	6	2	21	12	7	147.762	258.583	0.571429	n	11	1182
9331	40	3	0	DOR	110	152	21.6413	7	4000	OCP/Lupron	275	2628	3528		135			6.07	7.6	Biochemical		no	no		Yes	Yes		19	0	3	5	2	7	7	6	375.429	375.429	1	n	15	2310.5
9157	42	2	1	DOR	110	152	21.6413	5	4000	LDL	450	2624	2676		161			3.78	12.6	Not Pregnant		no	no		Yes	Yes		13	0	3	5	2	21	12	9	124.952	218.667	0.571429	n	9	3037.5
9104	40	0	0		110	152	21.6413		4000	LDL	300	2282	2905		185			6.18	15.3	Not Pregnant		no	no		Yes	Yes		13	0	3	4	1.5	7	7	6	326	326	1	n	9	2025
8341	37	0	0	Multi	111	152	21.6413	4	4000	No Lupron/Ganirelix	450	3277	3463		366			5.53	9.6	Not Pregnant		no	no		Yes	Yes		12	0	5	1	7	10	9	5	327.7	364.111	0.9	y	9	2700
11253	30	2	2	PCO	115	155	21.6441	4	4000	LDL	300	2094	3434		65.1			3.68	11.6	Not Pregnant		no	no		Yes	Yes		12	0	3	2	2	5	3	2	418.8	698	0.6	n	8	2025
6452	37	0	0	Multi	115	155	21.6441	0	4000	No Lupron/Ganirelix	375	2288	3235	1.84	112	0	1	6.27	9.1	Clinical Intrauterine Gestation	Missed Ab	no	no		Yes	Yes		9	0	3	2	2	12	7	4	190.667	326.857	0.583333	n	6	1575
5431	28	1	1	Male	114	155	21.6441		4000	OCP/Lupron	192	1970	2351		136			1.93	14.2	Not Pregnant		no	no		Yes	Yes		15	0	3	1	2	7	7	3	281.429	281.429	1	n	11	1709
8776	35	4	0	Tubal	115	155	21.6441	3	4000	LDL	375	3504	4459		166	1	2	4.18	7.4	Clinical Intrauterine Gestation	Still Birth	no	yes		Yes	Yes		14	5	3	3	1	16	13	10	219	269.538	0.8125	n	10	2700
8800	30	0	0		129	165	21.6713		4000	OCP/Lupron	225	2199	2899		66.9			4.74	11.6	Not Pregnant		no	no		Yes	Yes		14	0	3	3	3	16	10	4	137.438	219.9	0.625	n	10	1708
8172	41	3	0	Multi	130	165	21.6713	5	4000	OCP Microdose	375	3400	4244		99.4			5.6	11			no	no		Yes	No	PGD - Affected Embryos	13					19	15	8	178.947	226.667	0.789474	y	8	1987.5
8298	30	0	0	Male	130	165	21.6713	0	4000	Lupron	150	1415	1387		144	1	1	3.74	11.7	Clinical Intrauterine Gestation	Live Birth	yes	yes		Yes	Yes		12	0	3	2	2	12	4	4	117.917	353.75	0.333333	n	8	808
2178	37	3	1	Tubal	131	165	21.6713	1	4000	LDL	225	2300	2673		98.2			6.72	15.6	Not Pregnant		no	no		Yes	Yes		13	0	3	3	1	19	14	12	121.053	164.286	0.736842	n	9	1625
9856	35	1	0	PCO	130	165	21.6713	1	4000	OCP/Lupron	150	1664	1474		103	1	1	2.57	3.4	Clinical Intrauterine Gestation	Live Birth	yes	yes		Yes	Yes		14	0	5	2	7	10	5	5	166.4	332.8	0.5	y	10	862
10100	32	0	0	Male	130	165	21.6713	1	4000	Lupron	150	1798	2869		106			2.56	12.5	Not Pregnant		no	no		Yes	Yes		14	0	3	2	3	13	10	2	138.308	179.8	0.769231	n	10	1462
10022	42	0	0	Multi	130	165	21.6713	2	4000	Lupron	300	2112	2703		114			3.24		Not Pregnant		no	no		Yes	Yes		15	0	3	5	2	17	16	15	124.235	132	0.941176	n	11	2700
5705	37	1	1	Male	130	165	21.6713	4	4000	LDL	375	2235	2381		116	1	1	5.02	14.4	Clinical Intrauterine Gestation	Live Birth	yes	yes		Yes	Yes		12	2	5	1	7	11	8	7	203.182	279.375	0.727273	y	8	2550
1229	42	0	0	Multi	130	165	21.6713	2	4000	E2 Patch	600	2391	2750		116	1	1	2.11	12.8	Clinical Intrauterine Gestation	ongoing	yes	yes		Yes	Yes		14	0	3	4	1.5	20	17	15	119.55	140.647	0.85	n	11	4650
3943	43	3	2	DOR	131	165	21.6713	0	4000	LDL	300	2155	2397		148	0	1	4.33	12	Clinical Intrauterine Gestation	Missed Ab	no	no		Yes	Yes		13	0	3	4	2	10	4	4	215.5	538.75	0.4	n	9	3000
10412	33	0	0	Male	130	165	21.6713	2	4000	OCP/LDL	450	2016	1684		155	2	2	6.22	9.7	Clinical Intrauterine Gestation	Live Birth	yes	yes		Yes	Yes		12	0	3	4	2	9	8	6	224	252	0.888889	n	8	2362
6682	21	0	0	Male	131	165	21.6713	0	4000	Lupron	150	2769	3048		169	2	2	3.67	14.1	Clinical Intrauterine Gestation	Live Birth	yes	yes		Yes	Yes		12	1	3	2	1.5	17	12	8	162.882	230.75	0.705882	n	8	1225
4395	38	0	0	Tubal	131	165	21.6713		4000	LDL	300	2421	2183		175	0	1	2.01	11.4	Clinical Intrauterine Gestation	Missed Ab	no	no		Yes	Yes		15	0	3	3	1.5	16	11	9	151.312	220.091	0.6875	n	11	3000
4574	32	2	0	PCO	131	165	21.6713		4000	OCP/Lupron	125	1169	1970		201	3	3	2.89	9.7	Clinical Intrauterine Gestation	Live Birth	yes	yes		Yes	Yes		15	2	5	2	7	13	12	11	89.9231	97.4167	0.923077	n	11	1375
10273	31	0	0	Multi	150	177	21.7051	0	4000	OCP/Lupron	150	1967	4098		81.2	2	2	0.79	8.9	Clinical Intrauterine Gestation	Live Birth	yes	yes		Yes	Yes		13	0	5	2	7	22	20	19	89.4091	98.35	0.909091	n	9	1050
9385	41	1	0	Multi	126	162	21.7193	4	4000	No Lupron/Ganirelix	450	2498	3639		98.3			5.78	11.6	Not Pregnant		no	no		Yes	Yes		12	0	3	5	2.5	23	22	20	108.609	113.545	0.956522	n	9	3075
7640	31	0	0	Multi	125	162	21.7193	0	4000	OCP/Lupron	150	3383	4501		109			2.2	12	Not Pregnant		no	no		Yes	Yes		11	1	3	2	2	27	22	19	125.296	153.773	0.814815	n	7	758
622	33	3	0	Idio	125	162	21.7193	4	4000	OCP/No Lupron/Gani	375	2690	3125	1.12	89.6	2	2	3.88	14	Clinical Intrauterine Gestation	ongoing	yes	yes		Yes	Yes		12	2	3	3	1.5	19	15	12	141.579	179.333	0.789474	n	9	2550
6517	36	2	0	Male	125	162	21.7193	4	4000	OCP Microdose	300	2400	3050		91.1			0.7	10	Not Pregnant		no	no		Yes	Yes		13	0	3	2	2	9	7	4	266.667	342.857	0.777778	n	8	1250
11221	32	0	0	Multi	125	162	21.7193	0	4000	OCP/Lupron	150	2380	2763		107			2.36	10.6	Not Pregnant		no	no		Yes	Yes		14	0	3	2	2	17	9	4	140	264.444	0.529412	n	10	1675
9774	35	4	1	Tubal	125	162	21.7193	3	4000	OCP Microdose	600	1980	2264		113	1	1	2.13		Clinical Intrauterine Gestation	Live Birth	yes	yes		Yes	Yes		13	0	3	3	2.5	9	8	5	220	247.5	0.888889	n	11	4350
10371	22	0	0	Male	125	162	21.7193	0	4000	OCP/Lupron	150	2224	3561		118	2	2	2.75	11.1	Clinical Intrauterine Gestation	Live Birth	yes	yes		Yes	Yes		14	0	3	2	2	21	13	4	105.905	171.077	0.619048	n	10	1253
10667	42	12	0	Multi	125	162	21.7193	0	4000	No Lupron/Ganirelix	450	2158	2533		123	1	1	9.32	7.8	Clinical Intrauterine Gestation	Live Birth	yes	yes		Yes	Yes		11	0	3	5	1	13	13	8	166	166	1	n	8	2812
11055	26	4	3		125	162	21.7193	1	4000	Lupron	150	2348	2701		133	2	2	1.71	9.5	Clinical Intrauterine Gestation	Live Birth	yes	yes		Yes	Yes		15	0	5	2	7	10	10	9	234.8	234.8	1	y	11	1267
5426	41	0	0	Endo	125	162	21.7193		4000	No Lupron/Ganirelix	450	2464	3109	1.18	156			9.45	13	Not Pregnant		no	no		Yes	Yes		13	0	3	5	2	9	9	5	273.778	273.778	1	n	10	3900
6155	33	2	0	Tubal	126	162	21.7193	2	4000	LDL	300	2919	3642		174			4.33	11.2	Not Pregnant		no	no		Yes	Yes		12	3	5	2	7	20	15	11	145.95	194.6	0.75	n	8	1875
10945	36	0	0	Male	139	170	21.7993	1	4000	LDL	450	3171	4280		44.7			4.17	10.1	Not Pregnant		no	no		Yes	Yes		13	0	3	2	3.5	4	2	2	792.75	1585.5	0.5	n	9	1912
10246	45	1	1	Multi	138	170	21.7993	1	4000	No Lupron/Ganirelix	450	1688	2499		75			9.46	7.8	Not Pregnant		no	no		Yes	Yes		12	0	3	4	2	10	7	4	168.8	241.143	0.7	n	9	3600
1557	34	2	1	Male	138	170	21.7993	1	4000	OCP/No Lupron/Gani	225	2596	3632	1.55	78	1	1	5.45	13.7	Clinical Intrauterine Gestation	ongoing	yes	yes		Yes	Yes		12	5	3	2	2	24	19	18	108.167	136.632	0.791667	n	9	1800
4400	33	2	0	Male	139	170	21.7993	2	4000	E2 Patch Ganirelix/Coflare	600	2130	2254		92.4			3.86	8.2	Not Pregnant		no	no		Yes	Yes		12	0	3	3	1.5	11	9	9	193.636	236.667	0.818182	n	9	3375
5986	37	4	1	Tubal	139	170	21.7993	4	4000	E2/Ganirelix	600	2998	3961		124	1	1	3.2	12.2	Clinical Intrauterine Gestation	Live Birth	yes	yes		Yes	Yes		12	0	3	3	2	18	13	12	166.556	230.615	0.722222	n	9	3975
10042	38	0	0	Male	138	170	21.7993	0	4000	LDL	150	1398	2032		158	3	3	4.14	9	Clinical Intrauterine Gestation	Live Birth	yes	yes		Yes	Yes		13	0	3	3	1.5	7	7	6	199.714	199.714	1	n	9	2250
4445	39	3	0	Tubal	139	170	21.7993	5	4000	E2 Patch Ganirelix/Coflare	600	2381	2222		168			1.9	10.2	Not Pregnant		no	no		Yes	Yes		16	0	3	5	2	11	7	6	216.455	340.143	0.636364	n	12	5325
2349	37	0	0	Male	139	170	21.7993	0	4000	OCP/No Lupron/Gani	175	2202	3122	4.41	202	2	2	7.25	13	Clinical Intrauterine Gestation	Live Birth	yes	yes		Yes	Yes		12	0	3	3	1.5	14	10	9	157.286	220.2	0.714286	n	9	1225
9138	35	1	1	Male	139	170	21.7993	4	4000	Lupron	300	2251	3395		93.3	2	2	4.59	11.6	Clinical Intrauterine Gestation	Live Birth	yes	yes		Yes	Yes		15	5	5	2	7	19	12	9	118.474	187.583	0.631579	n	11	2550
7347	37	0	0	Male	138	170	21.7993	0	4000	E2/Ganirelix	450	2831	2904		262	1	1	5.99	11	Clinical Intrauterine Gestation	Live Birth	yes	yes		Yes	Yes		12	8	5	2	7	16	16	16	176.938	176.938	1	n	9	3487.5
6949	40	0	0	Multi	138	170	21.7993	0	4000	OCP Microdose	450	2583	3520		321	1	1	7.59	9.5	Clinical Intrauterine Gestation	Live Birth	yes	yes		Yes	Yes		13	0	3	4	2	11	10	5	234.818	258.3	0.909091	n	11	2325
1201	43	0	0	Multi	111	152	21.838		4000	E2/Ganirelix	450	2628	3351		121			1.54	12	Unknown		no	no		Yes	Yes		13	0	3	3	1.5	17	14	3	154.588	187.714	0.823529	n	10	3500
11135	24	2	1		135	167	21.8724	3	4000	OCP/Lupron	300	2343	2529		52.1			2.8	10.4	Biochemical		no	no		Yes	Yes		14	2	3	2	2	11	10	8	213	234.3	0.909091	n	10	2252.5
6245	27	0	0		134	167	21.8724	0	4000	No Lupron/Ganirelix	125	2409	3487		79.2	1	2	5.56	8.1	Clinical Intrauterine Gestation	Live Birth	yes	yes		Yes	Yes		10	2	5	2	7	16	13	11	150.562	185.308	0.8125	y	7	658	y
9819	26	1	1		134	167	21.8724	2	4000	OCP/LDL	225	2262	2212		83.3			3.85	2.3	Not Pregnant		no	no		Yes	Yes		11	0	5	2	7	17	10	9	133.059	226.2	0.588235	y	7	1349
4965	42	0	0		134	167	21.8724	2	4000	E2/Ganirelix	600	2187	2016		281			2.92	12.2	Not Pregnant		no	no		Yes	Yes		16	0	3	6	2.5	9	8	6	243	273.375	0.888889	n	13	6450
8701	45	0	0	DOR	135	167	21.8724	2	4000	E2/Ganirelix	600	2073	2937		60.6			3.49	10.9	Not Pregnant		no	no		Yes	Yes		14	0	3	6	2	10	8	7	207.3	259.125	0.8	n	11	5475
7655	32	0	0	Male	134	167	21.8724	0	4000	OCP/Lupron	225	2918	3423		141			1.92	11.1	Not Pregnant		no	no		Yes	Yes		14	3	3	2	1	17	14	10	171.647	208.429	0.823529	n	10	1687.5
9257	31	0	0	Male	134	167	21.8724	4	4000	LDL	225	2647	4321		219	1	1	5.7	11	Clinical Intrauterine Gestation	Live Birth	yes	yes		Yes	Yes		13	0	3	3	1.5	15	10	10	176.467	264.7	0.666667	n	9	1550
2020	41	2	1	Multi	123	160	21.875	5	4000	E2 Patch Ganirelix/Microflare	600	2494	3285		46.4			1.05	12.4	Not Pregnant		no	no		Yes	Yes		15	0	3	5	1.5	11	10	5	226.727	249.4	0.909091	n	11	5025
4679	37	1	1	Endo	123	160	21.875		4000	Lupron	225	2589	3096		114	1	2	1.71	11.6	Clinical Intrauterine Gestation	Live Birth	yes	yes		Yes	Yes		14	3	3	3	1	14	13	12	184.929	199.154	0.928571	n	10	1900
9094	30	2	0	Tubal	123	160	21.875	3	4000	LDL	225	2320	2649		121			5.14	9.4	Biochemical		no	no		Yes	Yes		12	0	3	3	2	17	15	13	136.471	154.667	0.882353	n	8	1325
5900	32	0	0	Male	124	160	21.875	1	4000	Lupron	200	2247	2415		121			4.14	12.8	Biochemical		no	no		Yes	Yes		13	0	3	1	1.5	17	11	1	132.176	204.273	0.647059	n	9	1625
4994	40	0	0		124	160	21.875		4000	CF Lupron	600	3128	3453		123			10.1	8.6	Not Pregnant		no	no		Yes	Yes		12	0	3	4	1.5	12	9	6	260.667	347.556	0.75	n	9	3975
1707	21	0	0	Male	124	160	21.875		4000	OCP/No Lupron/Gani	175	2128	2804	0.355	123	2	2	1.64	13.3	Clinical Intrauterine Gestation	ongoing	yes	yes		Yes	Yes		15	6	5	2	7	17	16	11	125.176	133	0.941176	n	12	1500
3422	39	1	0		124	160	21.875		4000	E2/Ganirelix	600	2496	3191		136			1.68	13	Not Pregnant		no	no		Yes	Yes		14	0	3	4	1	17	13	10	146.824	192	0.764706	n	11	6075
7848	24	0	0	Male	124	160	21.875	4	4000	OCP/Lupron	225	2435	3141		154	2	2	3.04	12.2	Clinical Intrauterine Gestation	Live Birth	yes	yes		Yes	Yes		14	0	3	3	2	24	20	5	101.458	121.75	0.833333	n	10	1799.5
6970	33	1	0	Male	123	160	21.875	0	4000	OCP/Lupron	225	2620	3315		191	0	1	5.07	18	Clinical Intrauterine Gestation	Spontaneous Abortion	no	no		Yes	Yes		15	0	3	2	3	19	8	2	137.895	327.5	0.421053	n	11	2175
1393	41	2	0	Multi	123	160	21.875	0	4000	OCP/No Lupron/Gani	125	1884	2246	3.26	277	1	1	9.01	13.9	Clinical Intrauterine Gestation	ongoing	yes	yes		Yes	Yes		13	0	3	4	1.5	19	14	12	99.1579	134.571	0.736842	n	10	1358
6084	43	2	0	Multi	123	160	21.875	4	4000	E2/Ganirelix	600	2784	2979		285			1.2	8.4	Not Pregnant		no	no		Yes	Yes		13	0	3	6	1	17	17	15	163.765	163.765	1	n	10	3862.5
7747	42	0	0	DOR	123	160	21.875	1	4000	E2/Ganirelix	450	2884	3287		301		1	0.925	9.5	Ectopic		no	no		Yes	Yes		12	2	5	2	7	22	21	20	131.091	137.333	0.954545	n	9	3000
9406	34	0	0	Male	124	160	21.875	0	4000	OCP/Lupron	262	2538	3270		332			2.35	11.8	Not Pregnant		no	no		Yes	Yes		14	0	3	2	1.5	31	26	5	81.871	97.6154	0.83871	n	10	1835
7268	39	0	0	DOR	123	160	21.875	2	4000	OCP Microdose	600	3478	4191		375			2.05	9	Not Pregnant		no	no		Yes	Yes		15	0	3	4	3	25	16	9	139.12	217.375	0.64	n	10	4500
4905	33	1	0	Male	124	160	21.875	5	4000	OCP/No Lupron/Gani	125	2107	2460	0.994	379			0.361	10.4	Not Pregnant		no	no		Yes	Yes		13	1	5	2	7	21	18	13	100.333	117.056	0.857143	n	10	1148
8538	33	0	0	Multi	147	175	21.8776	0	4000	LDL	300	2619	3716	0.42	38.6			5.63	11.6	Not Pregnant		no	no		Yes	Yes		12	0	3	1	2.5	9	9	1	291	291	1	n	8	2050
9308	29	0	0		148	175	21.8776	0	4000	Lupron	187	2501	2454		195			4.29	9.3	Not Pregnant		no	no		Yes	Yes		13	0	5	3	7	20	18	16	125.05	138.944	0.9	y	9	1236
10526	37	4	1	Tubal	148	175	21.8776	4	4000	LDL	300	1731	2469		76	1	1	6.49	10	Clinical Intrauterine Gestation	Live Birth	yes	yes		Yes	Yes		13	0	3	3	2	16	10	10	108.188	173.1	0.625	n	9	2175
3774	29	0	0	Multi	147	175	21.8776		4000	OCP/Lupron	200	2664	3188		241			2	11	Not Pregnant		no	no		Yes	Yes		13	0	3	2	2	17	10	9	156.706	266.4	0.588235	n	9	1450
1569	40	0	0	Male	119	157	21.9076	1	4000	OCP Microdose	600	2091	2733		95.6			7.89	11.5			no	no		Yes	No	No Embryo Development	10					5	3	1	418.2	697	0.6	n	7	1575
6352	39	1	0	DOR	120	157	21.9076	1	4000	OCP/LDL	262.5	2799	3462		98.8	2	2	5.76	11.2	Clinical Intrauterine Gestation	Live Birth	yes	yes		Yes	Yes		11	0	5	2	7	17	13	12	164.647	215.308	0.764706	n	7	1300
10135	39	2	1	Idio	118	157	21.9076	2	4000	LDL	300	1933	2715		99.8			3.62	10	Not Pregnant		no	no		Yes	Yes		12	0	3	5	2	15	14	10	128.867	138.071	0.933333	n	8	1799
6037	39	0	0	Endo	120	157	21.9076		4000	OCP/LDL	300	2030	2454		131			2.74	13.3	Not Pregnant		no	no		Yes	Yes		14	0	5	3	7	11	10	7	184.545	203	0.909091	y	10	2750
5940	37	0	0	Multi	118	157	21.9076	2	4000	E2/Ganirelix	375	2788	3589		134			2.85	15	Not Pregnant		no	no		Yes	Yes		14	0	3	3	2	14	13	12	199.143	214.462	0.928571	n	11	3300
129	39	1	0	Multi	118	157	21.9076		4000	OCP/No Lupron/Gani	450	2400	2476	4.28	158	1	1	2.58	11	Clinical Intrauterine Gestation	ongoing	yes	yes		Yes	Yes		13	0	3	2	2	5	5	3	480	480	1	n	10	3825
4249	40	0	0		120	157	21.9076	2	4000	E2/Ganirelix	450	2317	2904		181			3.38	8.2	Not Pregnant		no	no		Yes	Yes		12	0	3	3	2	17	16	15	136.294	144.812	0.941176	n	9	3375
821	30	0	0	DOR	120	157	21.9076		4000	No Lupron/Ganirelix	225	2944	3144	2.87	185			9.11	9.4	Not Pregnant		no	no		Yes	Yes		12	0	3	2	2	21	8	6	140.19	368	0.380952	n	9	1425
6170	30	0	0		118	157	21.9076		4000	LDL	450	2641	2654		213			2.29	12.7	Not Pregnant		no	no		Yes	Yes		12	0	3	2	2	19	16	4	139	165.062	0.842105	n	8	2204
6738	37	1	1	Male	120	157	21.9076	2	4000	LDL	350	2753	3607		319	1	1	2.66	9.8	Clinical Intrauterine Gestation	Live Birth	yes	yes		Yes	Yes		13	3	3	3	2	26	20	14	105.885	137.65	0.769231	n	9	2425
7963	33	1	1	Multi	118	157	21.9076	3	4000	Lupron	225	2612	3302		76.6			3.14	11.7	Not Pregnant		no	no		Yes	Yes		15	3	5	2	7	28	18	16	93.2857	145.111	0.642857	n	11	2062.5
8046	24	2	0	Male	120	157	21.9076	4	4000	OCP/Lupron	100	1908	2481		122	1	2	1.88	10.6	Clinical Intrauterine Gestation	Live Birth	yes	yes		Yes	Yes		15	0	5	2	7	11	8	6	173.455	238.5	0.727273	y	11	1050
8055	37	0	0	Tubal	120	157	21.9076	4	4000	No Lupron/Ganirelix	225	2683	4209		127			7.96	13.9	Biochemical		no	no		Yes	Yes		11	0	3	4	1.5	11	10	9	243.909	268.3	0.909091	n	8	1575
9454	43	3	0	Tubal	119	157	21.9076	4	4000	No Lupron/Ganirelix	375	2077	2172		176			1.53	7.4	Not Pregnant		no	no		Yes	Yes		12	0	3	4	2	10	7	5	207.7	296.714	0.7	n	9	3075
6882	39	1	0	DOR	120	157	21.9076	0	4000	OCP/Lupron	275	2766	3345		224			3.62	9.4	Not Pregnant		no	no		Yes	Yes		12	0	3	4	2	11	9	8	251.455	307.333	0.818182	n	8	1650
7453	36	1	1	Male	119	157	21.9076	0	4000	Lupron	300	3413	3475		438			1.88	10	Not Pregnant		no	no		Yes	Yes		15	4	5	2	7	16	13	12	213.312	262.538	0.8125	n	11	2850
10798	43	0	0	Multi	144	172	21.9713	3	4000	OCP Microdose	450	2243	3070		134	1	1	0	8.5	Clinical Intrauterine Gestation	Live Birth	yes	yes		Yes	Yes		16	0	3	3	2.5	9	5	4	249.222	448.6	0.555556	n	14	4575
10111	38	3	1	Multi	143	172	21.9713	2	4000	No Lupron/Ganirelix	450	2148	2367		175	1	1	8	10.7	Clinical Intrauterine Gestation	Live Birth	yes	yes		Yes	Yes		11	0	3	4	2	7	5	4	306.857	429.6	0.714286	n	8	2625
8218	35	2	0	Male	144	172	21.9713	1	4000	OCP/Lupron	150	2515	4208		44.2			1.74	9.2	Not Pregnant		no	no		Yes	Yes		12	0	3	1	1.5	12	8	2	209.583	314.375	0.666667	n	8	1008
10152	36	2	0		127	162	21.9964		4000	Lupron	225	2225	2937		283	2	2	2.56	15.8	Clinical Intrauterine Gestation	Live Birth	yes	yes		Yes	Yes		12	8	5	2	7	24	19	19	92.7083	117.105	0.791667	n	8	1311
176	29	0	0	Multi	151	177	22.0243	0	4000	Lupron	225	2727	651		70.3			6.01	15.2					CX - E2 Drop	No	No	Cancelled													11	1375
4637	42	0	0	Uterus	112	152	22.0348		4000	OCP Microdose	600	2607	2959		54.8			4.54	12	Not pregnant		no	no		Yes	No	No Embryo Development	14					3	1	0	869	2607	0.333333	n	9	4612.5
4038	42	1	0	DOR	133	165	22.0386	2	4000	E2 Patch	450	2278	2663		95.8			3.64	9.8	Not Pregnant		no	no		Yes	Yes		10	2	3	4	1	12	9	9	189.833	253.111	0.75	n	7	2400
293	36	1	0	Male	133	165	22.0386	3	4000	No Lupron/Ganirelix	375	2355	2292	3.94	140			4.93	11.6	Not Pregnant		no	no		Yes	Yes		11	3	3	3	1.5	9	9	8	261.667	261.667	1	n	8	2125
4161	42	1	0	DOR	132	165	22.0386	1	4000	E2 Patch	450	2417	3308		155			3.76	14.6	Not Pregnant		no	no		Yes	Yes		13	0	3	4	2	15	10	9	161.133	241.7	0.666667	n	10	3562.5
9776	31	2	0	Multi	117	155	22.0604	5	4000	OCP/Lupron	225	1193	1915		126	1	1	6.6	11.1	Clinical Intrauterine Gestation	Live Birth	yes	yes		Yes	Yes		14	0	3	3	1.5	8	4	3	149.125	298.25	0.5	n	10	1799
8655	41	2	1	Multi	117	155	22.0604		4000	E2 Patch	600	2872	3247		93.7			4.07	10.7	Not Pregnant		no	no		Yes	Yes		13	0	3	4	1	10	9	8	287.2	319.111	0.9	n	10	4875
6862	28	0	0	Male	116	155	22.0604	0	4000	OCP/Lupron	150	2521	2853		108	1	1	4.61	9.9	Clinical Intrauterine Gestation	Live Birth	yes	yes		Yes	Yes		13	9	5	2	7	26	21	21	96.9615	120.048	0.807692	n	9	1325
9699	31	0	0	Male	113	152	22.0741	2	4000	LDL	375	2162	2987		47			2.9	7.9	Not Pregnant		no	no		Yes	Yes		13	1	3	2	2	16	14	12	135.125	154.429	0.875	n	9	2400
7459	39	2	0	Multi	113	152	22.0741	3	4000	OCP/LDL	183	2665	3345		109	2	3	5.67	8.6	Clinical Intrauterine Gestation	Live Birth	yes	yes		Yes	Yes		11	0	3	5	1.5	15	9	7	177.667	296.111	0.6	n	7	1115
9721	36	0	0	Multi	112	152	22.0741	4	4000	OCP/Lupron	150	2655	2422		153			3.06	13.4	Not Pregnant		no	no		Yes	Yes		12	0	5	3	7	17	15	15	156.176	177	0.882353	y	8	900
4421	42	0	0	Tubal	112	152	22.0741		4000	CF Lupron	600	2293	2938		76.2			4.87	8.6	Not Pregnant		no	no		Yes	Yes		16	0	3	1	6	5	3	1	458.6	764.333	0.6	n	13	6075
10883	36	1	0	Multi	112	152	22.0741		4000	LDL	450	2675	4344		142	1	1	7.12	8.9	Clinical Intrauterine Gestation	Live Birth	yes	yes		Yes	Yes		12	8	5	2	7	13	13	12	205.769	205.769	1	n	8	1499
4600	27	0	0	Male	112	152	22.0741		4000	OCP/No Lupron/Gani	150	2212	2657	2.46	214			6.99	10.6	Not Pregnant		no	no		Yes	Yes		13	0	3	2	2	14	13	7	158	170.154	0.928571	n	10	1358
7650	34	0	0	Multi	127	162	22.1003	0	4000	OCP/Lupron	300	3037	3612		109			1.63	13.5	Not Pregnant		no	no		Yes	Yes		13	0	3	2	2	11	8	5	276.091	379.625	0.727273	n	9	1700
9323	33	1	0	Multi	128	162	22.1003	2	4000	OCP/Lupron	225	1867	1932		249			3.33	9.5	Biochemical		no	no		Yes	Yes		16	0	3	2	1.5	10	7	5	186.7	266.714	0.7	n	12	2400
3192	40	0	0	DOR	127	162	22.1003	0	4000	No Lupron/Ganirelix	225	2550	4708	1.27	49.7			5.45	13.8	Not pregnant		no	no		Yes	No	No Embryo Development	12					10	4	0	255	637.5	0.4	n	9	1550
5776	32	2	1	Multi	128	162	22.1003	1	4000	LDL	300	2388	2851		91.1			4.43	12.3	Not Pregnant		no	no		Yes	Yes		12	0	5	2	7	11	6	5	217.091	398	0.545455	y	8	1925
6115	34	1	1	Male	128	162	22.1003	1	4000	Lupron	225	2237	2794		97			3.69	10.2			no	no		Yes	No	Freeze All	13	7				24	20	16	93.2083	111.85	0.833333	n	9	1537.5
3931	42	0	0	DOR	127	162	22.1003		4000	No Lupron/Ganirelix	450	2708	3854	2.79	115			3.7	8.6	Not Pregnant		no	no		Yes	Yes		15	0	3	5	2	8	7	6	338.5	386.857	0.875	n	11	4350
11199	30	1	0	Male	127	162	22.1003	1	4000	OCP/LDL	300	2953	3435		121	1	1	2.78	13	Clinical Intrauterine Gestation	outcome unknown				Yes	Yes		15	0	3	4	3	15	7	1	196.867	421.857	0.466667	n	11	3050
556	43	1	0	Multi	128	162	22.1003	2	4000	E2 Patch	600	2442	2434		130			3.75	9.5	Not Pregnant		no	no		Yes	Yes		13	0	3	6	1.5	14	11	8	174.429	222	0.785714	n	10	4725
5009	33	0	0		127	162	22.1003		4000	Lupron	150	2679	2672		136			1.68	11.8	Not Pregnant		no	no		Yes	Yes		14	0	3	2	1.5	20	8	3	133.95	334.875	0.4	n	9	843
9744	34	0	0	Male	127	162	22.1003	1	4000	LDL	225	1625	2249		137	1	1	3.87	6.2	Clinical Intrauterine Gestation	Live Birth	yes	yes		Yes	Yes		11	0	3	2	1.5	13	10	6	125	162.5	0.769231	n	7	1350
6747	30	0	0	Multi	127	162	22.1003		4000	Lupron	225	2705	4582		153			3.3	13.8			no	no		Yes	No	Freeze All	11	7				32	23	18	84.5312	117.609	0.71875	n	7	834
2538	38	1	1	DOR	127	162	22.1003	2	4000	E2/Ganirelix	450	2171	2154		161	1	1	1.47	12.3	Clinical Intrauterine Gestation	Live Birth	yes	yes		Yes	Yes		15	0	3	4	2	10	10	10	217.1	217.1	1	n	12	5025
5740	34	0	0		127	162	22.1003	3	4000	No Lupron/Ganirelix	450	2106	2219	5.47	176			7.15	11.5	Not pregnant		no	no		Yes	No	No Fert	11					11	2	0	191.455	1053	0.181818	n	8	3300
5296	37	1	0		128	162	22.1003	1	4000	No Lupron/Ganirelix	450	3156	4971	5.45	185	1	2	6.62	10.4	Clinical Intrauterine Gestation	Live Birth	yes	yes		Yes	Yes		11	0	5	2	7	16	13	12	197.25	242.769	0.8125	y	8	2250
5805	30	1	0	Multi	127	162	22.1003	2	4000	OCP/Lupron	116	1902	2237		200	3	3	4.48	11.4	Clinical Intrauterine Gestation	Live Birth	yes	yes		Yes	Yes		12	7	5	2	7	18	16	14	105.667	118.875	0.888889	n	8	633
3658	32	0	0	Idio	127	162	22.1003	2	4000	OCP/Lupron	150	2558	2867		214			4.02	9	Not Pregnant		no	no		Yes	Yes		12	0	3	2	2	10	7	5	255.8	365.429	0.7	n	8	1200
10384	33	0	0	Male	127	162	22.1003	0	4000	Lupron	183	2126	3302		257	2	2	5.39	8.5	Clinical Intrauterine Gestation	Live Birth	yes	yes		Yes	Yes		13	0	3	2	1.5	21	16	8	101.238	132.875	0.761905	n	9	1528
5497	36	0	0	DOR	142	170	22.1453	0	4000	LDL	300	2573	2803		361	2	2	3.88	15	Clinical Intrauterine Gestation	Live Birth	yes	yes		Yes	Yes		14	0	3	2	1	7	6	5	367.571	428.833	0.857143	n	10	2575
8908	34	0	0	Male	140	170	22.1453	7	4000	E2/Ganirelix	600	2286	2803		171			3.78	10	Biochemical		no	no		Yes	Yes		14	3	3	3	2	11	10	9	207.818	228.6	0.909091	n	11	5625
9092	33	0	0	Male	140	170	22.1453	0	4000	OCP/Lupron	187	2001	2565		247	1	1	5.57	9.2	Clinical Intrauterine Gestation	Live Birth	yes	yes		Yes	Yes		12	0	3	2	2	17	14	10	117.706	142.929	0.823529	n	8	1200
11160	35	0	0		150	175	22.2041	2	4000	E2/Ganirelix	450	2174	3168	1.72	136			2.5	14.8	Not Pregnant		no	no		Yes	Yes		11	0	3	3	2	19	13	9	114.421	167.231	0.684211	n	8	2850
3917	44	0	0	DOR	158	180	22.2222		4000	E2/Ganirelix	600	2370	2600		76.7			3.04	7.3	Not Pregnant		no	no		Yes	Yes		14	0	3	7	2.5	7	7	7	338.571	338.571	1	n	11	6300
10062	36	0	0	Multi	137	167	22.231	0	4000	OCP/Lupron	150	2691	3764		90.3			5.6	11.3	Not Pregnant		no	no		Yes	Yes		12	4	3	3	1.5	22	17	14	122.318	158.294	0.772727	n	8	940
10929	35	0	0		137	167	22.231	0	4000	LDL	300	2636	2891		109	2	2	6.86	11.6	Clinical Intrauterine Gestation	Live Birth	yes	yes		Yes	Yes		12	2	5	2	7	13	10	9	202.769	263.6	0.769231	n	8	1249
4006	39	0	0		136	167	22.231	1	4000	No Lupron/Ganirelix	600	2173	2468	4.13	233			9.95	13.5	Not Pregnant		no	no		Yes	Yes		12	0	3	3	3	6	2	1	362.167	1086.5	0.333333	n	9	4950
7140	36	0	0	Tubal	137	167	22.231	1	4000	OCP/Lupron	150	2030	3358		169			2.69	13.8	Biochemical		no	no		Yes	Yes		13	0	3	4	1.5	20	12	7	101.5	169.167	0.6	n	9	1025
9889	37	1	0		150	175	22.2635	0	4000	Lupron	300	2211	3223		55.9			4.47	11.2	Not Pregnant		no	no		Yes	Yes		14	1	5	2	7	13	12	7	170.077	184.25	0.923077	y	10	2775
11183	36	1	1	Male	125	160	22.2656	2	4000	OCP/Lupron	262	3393	3935		64.9	2	2	3.64	11.2	Clinical Intrauterine Gestation	Live Birth	yes	yes		Yes	Yes		14	6	5	2	7	13	10	8	261	339.3	0.769231	n	10	1572
4607	32	1	0	Multi	126	160	22.2656	1	4000	E2/Ganirelix	300	2565	2723		141			2.05	10.7	Not Pregnant		no	no		Yes	Yes		14	2	5	2	7	11	8	8	233.182	320.625	0.727273	n	11	2700
6035	29	3	0	Tubal	126	160	22.2656		4000	OCP/Lupron	150	2268	2470		147			2.75	9			no	no		Yes	No	No Embryo Development	12					13	11	11	174.462	206.182	0.846154	y	8	1100
5420	34	2	0	Male	125	160	22.2656	1	4000	Lupron	187.5	2495	2550		176	2	2	4.35	18	Clinical Intrauterine Gestation	Live Birth	yes	yes		Yes	Yes		15	0	3	3	1.5	20	15	10	124.75	166.333	0.75	n	11	1850
8393	32	0	0	Male	126	160	22.2656	0	4000	Lupron	200	2797	3106		180			2.31	12.4	Biochemical		no	no		Yes	Yes		13	7	3	2	1.5	19	14	14	147.211	199.786	0.736842	n	9	1400
10265	40	1	0	Multi	125	160	22.2656	2	4000	LDL	337	1180	1775		237			2	11.5	Not Pregnant		no	no		Yes	Yes		13	0	7	2	7	6	3	2	196.667	393.333	0.5	n	9	2323
10359	22	0	0	Male	125	160	22.2656	2	4000	OCP/Lupron	225	2376	2982		245			3.97	10.1	Not Pregnant		no	no		Yes	Yes		13	0	3	3	2	21	17	8	113.143	139.765	0.809524	n	9	1274
1826	43	7	2		126	160	22.2656	3	4000	E2 Patch	600	2373	2485		258			2.11	10.6	Not Pregnant		no	no		Yes	Yes		13	0	3	6	1	9	8	8	263.667	296.625	0.888889	n	10	4875
8400	31	2	0	Tubal	125	160	22.2656	0	4000	OCP/Lupron	225	2272	2507		282	2	2	2.17	10.3	Clinical Intrauterine Gestation	Live Birth	yes	yes		Yes	Yes		15	3	3	2	2	15	14	12	151.467	162.286	0.933333	n	11	2175
9911	35	0	0	Multi	145	172	22.3094	1	4000	LDL	225	1797	2533		87.5			4.64	8.5	Not Pregnant		no	no		Yes	Yes		12	0	3	3	2	20	20	4	89.85	89.85	1	n	8	1425
10920	41	3	2	Multi	145	172	22.3094	3	4000	No Lupron/Ganirelix	450	2190	2669	2.3	91.8			8.27	11.9	Not Pregnant		no	no		Yes	Yes		11	0	5	2	7	24	19	18	91.25	115.263	0.791667	n	8	2587.5
10101	41	4	0	Multi	145	172	22.3094	1	4000	OCP/LDL	600	2221	2507		102			9.74		Biochemical		no	no		Yes	Yes		13	0	3	6	2	13	11	11	170.846	201.909	0.846154	n	9	3675
5922	40	3	1	Multi	145	172	22.3094		4000	No Lupron/Ganirelix	300	2682	3568	9.26	132			7.67	13.5	Not Pregnant		no	no		Yes	Yes		10	0	5	1	7	22	20	16	121.909	134.1	0.909091	n	7	1475
5346	32	1	1		146	172	22.3094	1	4000	OCP/LDL	225	2689	3928		168	1	1	4.17	12	Clinical Intrauterine Gestation	Live Birth	yes	yes		Yes	Yes		12	3	5	2	7	16	15	10	168.062	179.267	0.9375	y	8	1500
10204	26	0	0	PCO	145	172	22.3094	2	4000	OCP/Lupron	150	2134	3180		184			2.98	10	Not Pregnant		no	no		Yes	Yes		13	8	5	2	7	22	19	19	97	112.316	0.863636	n	9	1125
6633	30	3	0	Tubal	146	172	22.3094		4000	OCP Microdose	600	2104	2870		223			0.659	9.2	Not Pregnant		no	no		Yes	Yes		13	2	3	4	2	16	14	10	131.5	150.286	0.875	n	8	4500
9418	36	0	0	Male	145	172	22.3094	1	4000	Lupron	225	2088	2918		52.7			2.45	12.3	Not Pregnant		no	no		Yes	Yes		14	0	3	4	2	7	7	5	298.286	298.286	1	n	10	1950
2655	29	0	0	Male	122	157	22.3133	1	4000	OCP/LDL	300	2563	2760		92.3			3.21	11.6	Not Pregnant		no	no		Yes	Yes		15	0	3	2	2.5	6	6	2	427.167	427.167	1	n	11	2700
4799	31	0	0		122	157	22.3133	3	4000	LDL	300	2309	2339		150			2.69	10.6	Not Pregnant		no	no		Yes	Yes		17	1	3	2	1.5	10	9	7	230.9	256.556	0.9	n	13	3375
5870	38	0	0		121	157	22.3133		4000	OCP Microdose	600	3554	4468		151			6.49	11.8	Not Pregnant		no	no		Yes	Yes		14	0	3	2	3	11	3	2	323.091	1184.67	0.272727	n	9	4850
6202	32	0	0	Male	122	157	22.3133	1	4000	OCP/Lupron	200	2319	3148		207			4.35	11.4	Not pregnant		no	no		Yes	No	No Fert	13					16	9	0	144.938	257.667	0.5625	n	9	1550
9273	39	2	1	Multi	121	157	22.3133	8	4000	E2 Patch	600	2337	2956		110	1	1	0.979	7.9	Clinical Intrauterine Gestation	Live Birth	yes	yes		Yes	Yes		13	0	3	4	2	12	12	6	194.75	194.75	1	n	10	4950
8510	31	0	0	Male	121	157	22.3133	1	4000	Lupron	300	2341	3261		369			1.14	12.5	Biochemical		no	no		Yes	Yes		13	2	3	2	1	16	13	11	146.312	180.077	0.8125	n	9	1837
10136	37	1	0	Multi	154	177	22.3435	2	4000	Lupron	300	1411	1881		89.3	1	2	1.87	9.6	Clinical Intrauterine Gestation	Live Birth	yes	yes		Yes	Yes		13	0	3	2	4	18	12	11	78.3889	117.583	0.666667	n	9	2100
9503	31	0	0	Male	134	165	22.4059		4000	Lupron	150	2112	2909		113	1	1	4.26	10	Clinical Intrauterine Gestation	Live Birth	yes	yes		Yes	Yes		14	4	3	2	1.5	15	10	7	140.8	211.2	0.666667	n	10	1450
8512	36	0	0		135	165	22.4059		4000	OCP Microdose	300	2743	3386		129	1	1	8.5	10	Clinical Intrauterine Gestation	Spontaneous Abortion	no	yes		Yes	Yes		13	0	3	3	2	13	9	9	211	304.778	0.692308	n	8	2025
7330	26	0	0	Multi	135	165	22.4059	0	4000	OCP/Lupron	187	2155	3095		212	1	1	2.07	14.5	Clinical Intrauterine Gestation	Live Birth	yes	yes		Yes	Yes		14	0	3	2	1	14	11	7	153.929	195.909	0.785714	n	10	1536.5
10705	41	0	0	DOR	135	165	22.4059	1	4000	LDL	300	1821	2550		51.6	1	1	4.22	12.6	Clinical Intrauterine Gestation	Spontaneous Abortion	no	yes		Yes	Yes		14	0	3	5	2	16	12	12	113.812	151.75	0.75	n	10	2175
11401	35	0	0	Male	135	165	22.4059	3	4000	No Lupron/Ganirelix	300	2566	3442		58.1			4.83	12.8	Not Pregnant		no	no		Yes	Yes		10	0	3	4	4	18	10	7	142.556	256.6	0.555556	n	7	1412
5711	38	4	0		134	165	22.4059		4000	LDL	225	2475	3078		64.6			3.63	10.2	Not Pregnant		no	no		Yes	Yes		12	0	3	2	2	7	7	2	353.571	353.571	1	n	8	1325
5859	33	3	1	Multi	135	165	22.4059	7	4000	Lupron	350	2567	3367		101			4.04	14.6	Not Pregnant		no	no		Yes	Yes		13	0	3	2	2.5	24	16	5	106.958	160.438	0.666667	n	9	2550
10936	35	2	1	DOR	134	165	22.4059	2	4000	LDL	300	2342	3708		135			5.3	7.7	Not Pregnant		no	no		Yes	Yes		13	1	5	2	7	17	12	11	137.765	195.167	0.705882	y	9	1775
1988	36	0	0	DOR	134	165	22.4059	2	4000	E2/Ganirelix	300	2293	3553		173			2.32	12.5	Not Pregnant		no	no		Yes	Yes		13	2	3	2	2	15	15	13	152.867	152.867	1	n	10	2400
4461	42	1	0	DOR	134	165	22.4059		4000	E2 Patch	450	2463	3135		225			4.23	11.5	Not Pregnant		no	no		Yes	Yes		11	1	3	2	1.5	14	9	7	175.929	273.667	0.642857	n	8	2925
10850	33	1	0	Male	120	155	22.4766		4000	OCP/Lupron	183	2387	3693	0.32	53.1	2	2	1.6	10	Clinical Intrauterine Gestation	Live Birth	yes	yes		Yes	Yes		14	3	5	2	7	16	13	9	149.188	183.615	0.8125	n	10	1601
11271	39	2	0	Male	120	155	22.4766	0	4000	LDL	300	2410	2295		70.4			4.71	9.5	Not Pregnant		no	no		Yes	Yes		13	0	3	4	2	16	15	8	150.625	160.667	0.9375	n	9	1574
6237	25	0	0	Male	118	155	22.4766	1	4000	OCP/Lupron	125	2491	3091		86.2			2.05	12.2			no	no		Yes	No	No Embryo Development	17					16	14	3	155.688	177.929	0.875	n	13	1625
2285	39	2	0	Idio	118	155	22.4766		4000	No Lupron/Ganirelix	450	2580	2593	2.65	242			8.04	11.3	Biochemical		no	no		Yes	Yes		12	0	3	3	1.5	8	5	5	322.5	516	0.625	n	9	3750
11272	30	1	0	PCO	130	162	22.4813	2	4000	OCP/Lupron	112.5	3194	3957		53.2	2	2	4.65	8.8	Clinical Intrauterine Gestation	Live Birth	yes	yes		Yes	Yes		13	0	3	2	1.5	15	9	3	212.933	354.889	0.6	n	9	837.5
10575	41	3	1	Multi	130	162	22.4813	8	4000	LDL	450	1962	2667		71.5				9.2	Not Pregnant		no	no		Yes	Yes		12	0	3	3	3	9	5	4	218	392.4	0.555556	n	8	2550
10856	35	0	0	Multi	129	162	22.4813	3	4000	LDL	225	2341	2339		80.5			4.03	13.7	Not Pregnant		no	no		Yes	Yes		12	0	3	3	2.5	10	7	3	234.1	334.429	0.7	n	8	1012
731	36	1	1	Male	129	162	22.4813	1	4000	OCP/No Lupron/Gani	266	2534	2816	3.23	84.6	0	1	6.75	10	Clinical Intrauterine Gestation	Missed Ab	no	no		Yes	Yes		10	5	3	2	1.5	15	13	11	168.933	194.923	0.866667	n	7	1232
10592	40	1	0	Multi	131	162	22.4813	2	4000	LDL	375	2554	3297		97.4	1	1	4.54	9.8	Clinical Intrauterine Gestation	Live Birth	yes	yes		Yes	Yes		13	0	3	3	2.5	12	10	3	212.833	255.4	0.833333	n	9	2662
6147	29	0	0		129	162	22.4813	1	4000	LDL	300	3191	4812		99.3	1	1	5.96	9.3	Clinical Intrauterine Gestation	Live Birth	yes	yes		Yes	Yes		11	0	5	3	7	15	14	10	212.733	227.929	0.933333	y	7	1325
6722	31	0	0	Male	129	162	22.4813	0	4000	Lupron	225	2282	3131		110	1	1	2.61	13.7	Clinical Intrauterine Gestation	Live Birth	yes	yes		Yes	Yes		14	0	5	2	7	25	21	13	91.28	108.667	0.84	n	10	1950
2104	43	0	0	DOR	130	162	22.4813	2	4000	E2/Ganirelix	600	2803	3825		116			0.9	11.4	Not Pregnant		no	no		Yes	Yes		14	0	3	7	2	18	11	9	155.722	254.818	0.611111	n	11	5425
2513	37	3	0	DOR	129	162	22.4813		4000	OCP/No Lupron/Gani	150	2139	3226	5.81	118	0	2	8.23	11.5	Clinical Intrauterine Gestation	Missed Ab	no	no		Yes	Yes		11	2	3	3	1	11	10	9	194.455	213.9	0.909091	n	8	1100
1787	42	0	0	Multi	130	162	22.4813		4000	No Lupron/Ganirelix	450	2930	3196	2.15	124			10.4	9.2	Not Pregnant		no	no		Yes	Yes		13	0	3	4	1.5	12	10	8	244.167	293	0.833333	n	10	3925
5051	38	0	0		131	162	22.4813		4000	OCP/Lupron	300	2301	2697		138			1.36	11.4	Not Pregnant		no	no		Yes	Yes		16	0	3	3	2	6	6	4	383.5	383.5	1	n	12	3750
10049	28	1	1	Male	130	162	22.4813	0	4000	Lupron	187	1986	2318		149	1	1	2.8		Clinical Intrauterine Gestation	Live Birth	yes	yes		Yes	Yes		13	5	3	2	1.5	16	12	10	124.125	165.5	0.75	n	9	1911
10277	40	1	0	Multi	131	162	22.4813	1	4000	LDL	450	2084	2264		153			4.98	8.6	Not Pregnant		no	no		Yes	Yes		12	0	3	4	2	17	7	6	122.588	297.714	0.411765	n	8	2737.5
581	40	2	2	Male	130	162	22.4813	2	4000	LDL	225	2209	2702		170			4.42	15	Not Pregnant		no	no		Yes	Yes		13	4	5	2	7	15	10	9	147.267	220.9	0.666667	y	9	1650
9785	32	0	0		130	162	22.4813	1	4000	OCP/Lupron	150	2452	3142		176	1	1	1.64		Clinical Intrauterine Gestation	Live Birth	yes	yes		Yes	Yes		17	0	3	2	2	14	10	6	175.143	245.2	0.714286	n	13	2175
1224	38	1	0	DOR	129	162	22.4813	2	4000	E2 Patch	450	2131	2585		194			1.45	5.7	Biochemical		no	no		Yes	Yes		14	0	3	4	2.5	7	6	6	304.429	355.167	0.857143	n	11	4500
5714	41	0	0	Endo	129	162	22.4813	1	4000	E2/Ganirelix	600	2574	2698		405			4.16	10.6	Not Pregnant		no	no		Yes	Yes		14	0	3	3	1	8	6	3	321.75	429	0.75	n	11	6300
9038	36	0	0	Multi	129	162	22.4813	2	4000	E2/Ganirelix	600	2440	2893		95.1	1	1	1.6	10.6	Clinical Intrauterine Gestation	Live Birth	yes	yes		Yes	Yes		14	0	3	4	3	11	9	7	221.818	271.111	0.818182	n	11	4425
7175	41	0	0		130	162	22.4813	2	4000	OCP Microdose	300	2750	4128		142			3.47	14	Not Pregnant		no	no		Yes	Yes		12	0	3	6	2	14	10	8	196.429	275	0.714286	n	7	1537
6937	32	1	1	Male	130	162	22.4813	0	4000	OCP/Lupron	225	2326	3882		164	1	1	3.18	10.5	Clinical Intrauterine Gestation	Live Birth	yes	yes		Yes	Yes		13	11	5	2	7	22	19	15	105.727	122.421	0.863636	n	9	1350
8493	38	0	0	Multi	143	170	22.4913	3	4000	No Lupron/Ganirelix	125	2153	2587		96.9	2	2	4.72	9.8	Clinical Intrauterine Gestation	Live Birth	yes	yes		Yes	Yes		12	9	3	4	1.5	16	16	16	134.562	134.562	1	n	9	1025
5258	43	0	0		144	170	22.4913	1	4000	No Lupron/Ganirelix	450	2206	3123	1.67	55.9			7.15	12.4	Not Pregnant		no	no		Yes	Yes		12	0	3	5	2	17	8	5	129.765	275.75	0.470588	n	9	2350
4937	43	0	0		144	170	22.4913	2	4000	No Lupron/Ganirelix	450	2556	3164	1.4	72.4			6.49	12.5	Not Pregnant		no	no		Yes	Yes		12	0	3	5	2.5	15	7	5	170.4	365.143	0.466667	n	9	3575
10921	39	1	0	Tubal	144	170	22.4913	0	4000	LDL	300	2065	2641		169			2.56	9.3	Not Pregnant		no	no		Yes	Yes		13	4	5	2	7	19	15	11	108.684	137.667	0.789474	y	9	2175
11291	37	2	0		143	170	22.4913		4000	Lupron	300	2047	2960		186	1	1	1.21	11	Clinical Intrauterine Gestation	Live Birth	yes	yes		Yes	Yes		16	0	3	4	2	19	18	8	107.737	113.722	0.947368	n	12	2925
5138	35	0	0	Multi	144	170	22.4913	2	4000	Lupron	150	2338	3169		242			1.75	12	Not Pregnant		no	no		Yes	Yes		14	0	3	3	1	27	23	13	86.5926	101.652	0.851852	n	10	1237.5
2073	22	0	0	Male	114	152	22.5069		4000	OCP/Lupron	150	2801	4427		98.7	2	2	2.85	13.6	Clinical Intrauterine Gestation	Live Birth	yes	yes		Yes	Yes		17	2	3	2	1	13	8	6	215.462	350.125	0.615385	n	13	2725
9821	37	1	0		115	152	22.5069		4000	No Lupron/Ganirelix	300	2084	2664		150	1	2	4.4	7	Clinical Intrauterine Gestation	Spontaneous Abortion	no	yes		Yes	Yes		10	2	3	3	1.5	9	8	5	231.556	260.5	0.888889	n	7	1462.5
1477	35	0	0	Male	114	152	22.5069	0	4000	No Lupron/Ganirelix	267	2464	2925	2.05	240	1	1	4.35	12.4	Clinical Intrauterine Gestation	ongoing	yes	yes		Yes	Yes		12	0	3	2	2.5	14	11	11	176	224	0.785714	n	9	1476
6627	34	0	0		114	152	22.5069	0	4000	Lupron	175	2549	3119		297	0	1	1.94	12.2	Ectopic		no	no		Yes	Yes		14	0	3	2	1.5	15	13	5	169.933	196.077	0.866667	n	10	1550
8018	22	0	0	Male	130	162	22.516	0	4000	OCP/Lupron	150	1971	2855		202	2	2	4.25	10	Clinical Intrauterine Gestation	Live Birth	yes	yes		Yes	Yes		13	2	5	2	7	16	13	8	123.188	151.615	0.8125	n	9	1042
5966	37	1	1	Male	151	175	22.5306	1	4000	LDL	300	2369	2946		51.9	1	1	4.05	11.5	Clinical Intrauterine Gestation	Live Birth	yes	yes		Yes	Yes		14	0	3	3	2	13	11	10	182.231	215.364	0.846154	n	10	2250
4690	34	0	0	Male	153	175	22.5306		4000	LDL	250	2868	3424		84.1	1	1	4.09	13.9	Clinical Intrauterine Gestation	outcome unknown				Yes	Yes		12	0	5	2	7	21	17	11	136.571	168.706	0.809524	n	8	1400
6223	38	0	0	Endo	152	175	22.5306	2	4000	E2/Ganirelix	600	2674	3038		126	1	1	5.33	15	Clinical Intrauterine Gestation	Live Birth	yes	yes		Yes	Yes		13	0	3	4	1	16	14	11	167.125	191	0.875	n	10	5325
4500	35	0	0	Male	152	175	22.5306	1	4000	OCP/No Lupron/Gani	225	2368	2904	3.79	151	1	1	3.69	10.9	Clinical Intrauterine Gestation	Spontaneous Abortion	no	yes		Yes	Yes		13	0	5	1	7	19	19	12	124.632	124.632	1	n	10	2212.5
7078	33	0	0		135	165	22.5394	2	4000	Lupron	200	2339	3690		97.7				10.4	Not Pregnant		no	no		Yes	Yes		12	0	6	3	7	23	22	21	101.696	106.318	0.956522	n	8	1266
10595	38	3	1	Male	139	167	22.5896	4	4000	Lupron	300	2526	2912		60.2			4.94	6.7	Not Pregnant		no	no		Yes	Yes		13	2	3	4	1.5	27	12	11	93.5556	210.5	0.444444	n	9	2175
9959	37	3	1	Male	139	167	22.5896	2	4000	OCP/Lupron	300	2085	2572		70.2			2.61	4.7	Not Pregnant		no	no		Yes	Yes		14	0	3	4	3	8	7	5	260.625	297.857	0.875	n	10	2137.5
10660	35	1	1		138	167	22.5896	1	4000	Lupron	300	2570	3388		188		1	2.76	14.4	Clinical Intrauterine Gestation	outcome unknown				Yes	Yes		14	2	3	2	1.5	11	10	7	233.636	257	0.909091	n	10	2061.5
9059	39	3	1	Male	139	167	22.5896	7	4000	Lupron	300	2588	3405		73.9			4.61	7	Not Pregnant		no	no		Yes	Yes		13	1	3	4	1.5	28	16	12	92.4286	161.75	0.571429	n	9	2025
7727	43	0	0		138	167	22.5896		4000	E2/Ganirelix	375	3508	4737		114	2	2	1.99	12	Clinical Intrauterine Gestation	Live Birth	yes	yes		Yes	Yes		13	3	5	2	7	20	19	18	175.4	184.632	0.95	n	10	2887.5
8550	34	1	1	Multi	139	167	22.5896	1	4000	LDL	300	3806	4781		116	2	2	9.66	8.7	Clinical Intrauterine Gestation	Live Birth	yes	yes		Yes	Yes		14	0	5	2	7	19	16	14	200.316	237.875	0.842105	n	10	1687.5
9186	38	0	0		138	167	22.5896		4000	LDL	450	2339	2687		118	2	3	3.35	9.8	Clinical Intrauterine Gestation	Live Birth	yes	yes		Yes	Yes		12	2	3	3	1.5	17	13	11	137.588	179.923	0.764706	n	8	2550
8344	39	2	0	Male	139	167	22.5896	0	4000	OCP/LDL	450	3465	4085		122			2.22	8.6	Not Pregnant		no	no		Yes	Yes		14	4	7	2	7	22	20	18	157.5	173.25	0.909091	n	10	2362.5
6672	38	3	3	Male	147	172	22.6474	5	4000	LDL	300	2538	3127		66.6			4.3	13.9	Not Pregnant		no	no		Yes	Yes		13	0	5	2	7	10	10	10	253.8	253.8	1	y	9	1800
9846	42	1	1	DOR	148	172	22.6474	0	4000	E2/Ganirelix	600	2228	3251		159			5	10.3	Not Pregnant		no	no		Yes	Yes		12	0	3	4	2	22	13	10	101.273	171.385	0.590909	n	9	3750
10538	43	1	0	Multi	147	172	22.6474	3	4000	OCP Microdose	450	2420	3129		174			4.77		Not Pregnant		no	no		Yes	Yes		12	0	3	6	2.5	20	19	16	121	127.368	0.95	n	10	2025
11147	43	1	0	Multi	147	172	22.6474	4	4000	OCP Microdose	450	3044	3421		253			2.38	7.4	Biochemical		no	no		Yes	Yes		11	0	3	6	2	15	14	12	202.933	217.429	0.933333	n	9	1950
1568	41	3	1	Multi	127	160	22.6562	6	4000	E2 Patch Ganirelix/Microflare	600	2023	2558		67.6	1	1	1.29	13.3	Clinical Intrauterine Gestation	Live Birth	yes	yes		Yes	Yes		13	0	3	5	1.5	11	8	5	183.909	252.875	0.727273	n	10	4950
2300	40	0	0	Multi	127	160	22.6562	1	4000	E2/Ganirelix	450	2502	2468		159			1.77	10.8	Biochemical		no	no		Yes	Yes		14	0	3	4	2.5	13	10	7	192.462	250.2	0.769231	n	11	4250
6218	36	4	1		128	160	22.6562	1	4000	Lupron	150	2493	3630		160	2	2	2.68	12	Clinical Intrauterine Gestation	Live Birth	yes	yes		Yes	Yes		12	0	5	2	7	39	24	17	63.9231	103.875	0.615385	y	8	974
9242	35	0	0		127	160	22.6562	0	4000	LDL	375	2257	2777		189			5.19	12.6	Biochemical		no	no		Yes	Yes		13	0	3	3	2	13	8	5	173.615	282.125	0.615385	n	9	2550
3910	23	0	0	Male	127	160	22.6562	2	4000	OCP/No Lupron/Gani	150	2170	3127	2.03	195	1	1	2.01	15.9	Clinical Intrauterine Gestation	Live Birth	yes	yes		Yes	Yes		16	0	3	2	2	17	16	14	127.647	135.625	0.941176	n	13	2250
5345	42	1	1	Male	128	160	22.6562	5	4000	LDL	375	2135	2295		317			5.35	15	Not Pregnant		no	no		Yes	Yes		14	0	3	5	2	16	11	8	133.438	194.091	0.6875	n	10	2900
2560	41	3	0	DOR	108	147	22.6757		4000	OCP/No Lupron/Gani	300	2932	2929	1.69	126			7.57	8	Not Pregnant		no	no		Yes	Yes		13	0	3	4	2	10	9	9	293.2	325.778	0.9	n	10	2175
7613	34	1	1	PCO	123	157	22.719	3	4000	LDL	300	2589	3594		158	1	1	5.86	11.9	Clinical Intrauterine Gestation	Live Birth	yes	yes		Yes	Yes		12	0	5	2	7	19	15	15	136.263	172.6	0.789474	y	8	1850
5243	36	1	0	Male	124	157	22.719	1	4000	No Lupron/Ganirelix	450	2590	2700		69	1	1	8.08	11.3	Clinical Intrauterine Gestation	Spontaneous Abortion	no	yes		Yes	Yes		11	0	3	3	2	3	3	3	863.333	863.333	1	n	8	3075
4114	33	1	1		124	157	22.719	1	4000	Lupron	375	2918	4203		80.9			4.33	14	Not Pregnant		no	no		Yes	Yes		14	0	5	2	7	14	12	12	208.429	243.167	0.857143	y	10	2437.5
2737	37	0	0	Male	123	157	22.719	4	4000	E2/Ganirelix	450	2704	3017		99.7			8.13	12.2	Not pregnant		no	no		Yes	No	No Fert	12					8	5	0	338	540.8	0.625	n	9	3675
3287	32	0	0	Male	124	157	22.719		4000	Lupron	225	2118	2698		114	1	1	5.76	11.1	Clinical Intrauterine Gestation	Live Birth	yes	yes		Yes	Yes		13	5	3	2	2	16	12	11	132.375	176.5	0.75	n	9	1775
5551	40	0	0		124	157	22.719		4000	E2/Ganirelix	600	2552	2533		132			3.79	13.1	Not Pregnant		no	no		Yes	Yes		16	0	3	1	2.5	7	4	1	364.571	638	0.571429	n	13	6825
6680	32	2	2	Male	124	157	22.719	3	4000	OCP/Lupron	183	2675	3766		138	1	1	3.75	10	Clinical Intrauterine Gestation	Live Birth	yes	yes		Yes	Yes		12	0	3	2	1	17	15	2	157.353	178.333	0.882353	n	8	1049
6521	24	0	0	Male	124	157	22.719	2	4000	OCP/Lupron	200	3168	3289		144	3	2	2.35	11	Clinical Intrauterine Gestation	Live Birth	yes	yes		Yes	Yes		14	1	5	2	7	20	19	17	158.4	166.737	0.95	n	10	1475
5089	43	1	0	DOR	123	157	22.719	6	4000	OCP Microdose	600	2408	2997		153			3.34	10.7	Biochemical		no	no		Yes	Yes		13	0	3	5	2	13	11	10	185.231	218.909	0.846154	n	8	3562.5
383	41	2	0	DOR	124	157	22.719	0	4000	No Lupron/Ganirelix	375	3277	3042		158	1	1	6.36	11.7	Clinical Intrauterine Gestation	ongoing	yes	yes		Yes	Yes		12	0	3	4	2	10	6	5	327.7	546.167	0.6	n	8	1725
1108	36	0	0	DOR	136	165	22.7732	1	4000	E2 Patch	600	2618	3328		67.2			0.864	7.4	Ectopic		no	no		Yes	Yes		13	2	3	3	2	13	11	7	201.385	238	0.846154	n	10	5700
4682	34	0	0	Male	136	165	22.7732		4000	OCP/LDL	337.5	2879	3684		87.8	2	2	3.14	13.1	Clinical Intrauterine Gestation	Live Birth	yes	yes		Yes	Yes		13	2	3	2	1.5	13	12	8	221.462	239.917	0.923077	n	9	2375
11022	29	0	0	Endo	136	165	22.7732	1	4000	OCP/Lupron	225	2073	3007		127	1	1	2.65	6	Clinical Intrauterine Gestation	Live Birth	yes	yes		Yes	Yes		14	0	3	2	2	6	4	2	345.5	518.25	0.666667	n	10	1800
7676	34	0	0		137	165	22.7732	4	4000	OCP Microdose	450	2411	3213		83.2			6.35	15	Not Pregnant		no	no		Yes	Yes		12	0	3	1	2	13	9	1	185.462	267.889	0.692308	n	7	2150
5397	28	0	0	Male	105	145	22.83		4000	OCP/Lupron	225	2354	3674		207	1	1	1.62	10.5	Clinical Intrauterine Gestation	Live Birth	yes	yes		Yes	Yes		13	0	3	2	3	26	17	4	90.5385	138.471	0.653846	n	9	1650
7701	43	0	0	Multi	146	170	22.8374	3	4000	OCP Microdose	375	3169	3571		57			1.81	11.9	Not Pregnant		no	no		Yes	Yes		13	0	3	6	2	20	18	14	158.45	176.056	0.9	n	8	2425
8690	33	0	0	PGD	145	170	22.8374	0	4000	OCP/LDL	225	1656	1889		73.1	1	1	6.49	12.4	Clinical Intrauterine Gestation	Live Birth	yes	yes		Yes	Yes		13	2	5	1	7	7	7	6	236.571	236.571	1	y	9	1612
9651	43	0	0	DOR	145	170	22.8374	5	4000	Micro-Flare	600	2299	2144		95.4	1	2	7.74	9.8	Clinical Intrauterine Gestation	Live Birth	yes	yes		Yes	Yes		16	0	3	6	2	12	11	9	191.583	209	0.916667	n	13	6475
10997	39	0	0		145	170	22.8374	3	4000	LDL	375	3359	3847		67.7	2	2	5.62	10	Clinical Intrauterine Gestation	Live Birth	yes	yes		Yes	Yes		12	2	3	4	1	17	16	16	197.588	209.938	0.941176	n	8	1875
10499	38	3	1	Tubal	145	170	22.8374	3	4000	LDL	300	2160	2758		92.4	0	1	4.89	10.2	Clinical Intrauterine Gestation	Spontaneous Abortion	no	no		Yes	Yes		12	0	5	2	7	11	10	8	196.364	216	0.909091	y	8	1837
9991	38	3	1	Tubal	145	170	22.8374	2	4000	LDL	300	1550	2432		110			3.86	7.8	Not Pregnant		no	no		Yes	Yes		12	0	5	1	7	12	8	5	129.167	193.75	0.666667	y	8	1950
5807	38	0	0	Multi	146	170	22.8374	1	4000	E2/Ganirelix	600	2777	3209		123			9.59	12			no	no		Yes	No	Cryo Upfront	13	6				15	10	6	185.133	277.7	0.666667	n	10	4650
6108	38	0	0	Multi	146	170	22.8374	0	4000	E2/Ganirelix	600	2734	3528		125			7.22	11	Not Pregnant		no	no		Yes	Yes		14	0	3	3	2	18	15	6	151.889	182.267	0.833333	n	11	5775
449	38	0	0	Male	146	170	22.8374		4000	OCP/No Lupron/Gani	300	2695	2742		181			2.78	12.9						No	No	Harvest Cancelled												n	11	2775
4991	28	1	0	Male	145	170	22.8374	0	4000	OCP/Lupron	300	2489	2352		185			4.74	11	Biochemical		no	no		Yes	Yes		14	4	5	2	7	14	12	9	177.786	207.417	0.857143	n	10	2212.5
11052	32	0	0	Male	145	170	22.8374	2	4000	Lupron	300	2578	3265		187	3	3	2.72	12.2	Clinical Intrauterine Gestation	Live Birth	yes	yes		Yes	Yes		14	1	3	3	1.5	22	13	12	117.182	198.308	0.590909	n	10	2437.5
9828	34	3	0	Multi	154	175	22.8571		4000	OCP Microdose	450	1732	2278		82				9.8	Biochemical		no	no		Yes	Yes		14	4	3	3	1.5	14	14	12	123.714	123.714	1	n	12	3225
10830	35	3	0	Multi	154	175	22.8571	2	4000	OCP Microdose	600	2101	2683		90.5	2	2		11.8	Clinical Intrauterine Gestation	Live Birth	yes	yes		Yes	Yes		16	0	3	4	1.5	13	13	6	161.615	161.615	1	n	14	5025
9522	33	2	2	Ido	132	162	22.8624	8	4000	OCP Microdose	600	2449	3095		65.5	1	1	4.66	15	Clinical Intrauterine Gestation	Live Birth	yes	yes		Yes	Yes		17	0	3	2	2	8	3	2	306.125	816.333	0.375	n	15	6375
7384	29	0	0	Male	133	162	22.8624	0	4000	Lupron	150	2659	3015	0.699	97.6			4.04	12	Not Pregnant		no	no		Yes	Yes		12	3	5	2	7	22	17	14	120.864	156.412	0.772727	n	8	943
8909	28	1	1	Male	132	162	22.8624	0	4000	Lupron	150	2192	3630		178	1	1	3.59	11	Clinical Intrauterine Gestation	Live Birth	yes	yes		Yes	Yes		12	1	3	2	2.5	19	5	3	115.368	438.4	0.263158	n	8	1166
7294	33	1	0	Multi	133	162	22.8624	1	4000	OCP/Lupron	150	2461	3300		235			3.86	11.7	Biochemical		no	no		Yes	Yes		12	0	5	2	7	16	14	12	153.812	175.786	0.875	y	8	1150
4455	33	0	0	Male	132	162	22.8624		4000	OCP/LDL	225	2163	2554		159	0	1	4.08	13.6	Clinical Intrauterine Gestation	Missed Ab	no	no		Yes	Yes		14	0	3	2	2.5	8	8	7	270.375	270.375	1	n	10	2025
2235	38	1	0	Idio	133	162	22.8624	5	4000	E2/Ganirelix	375	2596	3334		90.8	1	1	3.83	6.7	Clinical Intrauterine Gestation	Live Birth	yes	yes		Yes	Yes		13	0	3	4	2	17	12	9	152.706	216.333	0.705882	n	10	2734
3453	42	0	0	DOR	132	162	22.8624	2	4000	E2/Ganirelix	450	3165	4121		105	1	1	1.55	11.3	Clinical Intrauterine Gestation	Live Birth	yes	yes		Yes	Yes		15	0	3	5	2	11	10	10	287.727	316.5	0.909091	n	12	4312.5
4792	29	0	0	Idio	132	162	22.8624	2	4000	OCP/Lupron	116	3077	3708		108	2	2	3.14	11	Clinical Intrauterine Gestation	Live Birth	yes	yes		Yes	Yes		12	7	3	2	1.5	15	15	14	205.133	205.133	1	n	8	824
467	34	0	0	Male	133	162	22.8624		4000	No Lupron/Ganirelix	225	2010	2174		152			7.41	12						No	No	Harvest Cancelled												n	9	1500
4864	38	1	1		122	155	22.8928	3	4000	LDL	300	2483	3538		88			3.21	18	Not Pregnant		no	no		Yes	Yes		13	0	3	4	2	18	17	15	137.944	146.059	0.944444	n	9	2550
25	36	1	0	Male	116	152	22.9398	1	4000	E2/Ganirelix	450	2639	3122		90.6			1.15	7.7	Not Pregnant		no	no		Yes	Yes		14	0	3	3	2	8	4	4	329.875	659.75	0.5	n	11	4575
9798	34	1	1		117	152	22.9398		4000	LDL	375	2087	2466		94.2	1	1	3.52	9.9	Clinical Intrauterine Gestation	Live Birth	yes	yes		Yes	Yes		11	0	3	4	2	13	9	9	160.538	231.889	0.692308	n	7	1500
2706	41	0	0	DOR	116	152	22.9398		4000	OCP/No Lupron/Gani	225	2717	5304	8.58	95	3	3	6.68	10	Clinical Intrauterine Gestation	Live Birth	yes	yes		Yes	Yes		10	1	3	5	1.5	16	10	9	169.812	271.7	0.625	n	7	1250
2871	45	2	0	DOR	117	152	22.9398	1	4000	OCP/No Lupron/Gani	450	2121	2981	1.67	105			3.69	10	Not Pregnant		no	no		Yes	Yes		13	0	3	5	2	9	9	8	235.667	235.667	1	n	10	3225
9	37	1	1	Male	116	152	22.9398	1	4000	OCP/No Lupron/Gani	450	2651	2416	1.56	248	2	2	4.3	10.3	Clinical Intrauterine Gestation	Live Birth	yes	yes		Yes	Yes		16	4	3	3	1.5	11	10	7	241	265.1	0.909091	n	13	4284
9396	39	1	1	Multi	140	167	22.9481	5	4000	Micro-Flare	600	2269	2673		37	1	1	11.3	10.5	Clinical Intrauterine Gestation	Live Birth	yes	yes		Yes	Yes		14	0	3	4	1.5	6	4	4	378.167	567.25	0.666667	n	10	5100
8183	33	1	0	Idio	140	167	22.9481	2	4000	E2/Ganirelix	525	2188	2673		70.7	1	1	3.7	12.8	Clinical Intrauterine Gestation	Live Birth	yes	yes		Yes	Yes		14	0	3	3	2	15	12	6	145.867	182.333	0.8	n	11	5175
4967	36	0	0	DOR	140	167	22.9481	0	4000	OCP/Lupron	150	2112	2385		61.5			3.49	12.3			no	no		Yes	No	No Embryo Development	13					4	4	1	528	528	1	n	9	1137.5
6422	38	2	1	Multi	141	167	22.9481		4000	Lupron	200	2371	2507		68.6	1	1	5.39	9.5	Clinical Intrauterine Gestation	Live Birth	yes	yes		Yes	Yes		14	2	3	3	1	14	13	8	169.357	182.385	0.928571	n	10	1575
4746	36	0	0	DOR	141	167	22.9481	1	4000	E2/Ganirelix	300	2548	3508		76.9			1.4	11.5	Biochemical		no	no		Yes	Yes		11	0	4	3	1	29	15	11	87.8621	169.867	0.517241	y	8	2175
10099	33	1	0	Male	142	167	22.9481	1	4000	OCP/Lupron	225	1946	2300		88.3	2	2	1.46	5.6	Clinical Intrauterine Gestation	Live Birth	yes	yes		Yes	Yes		16	0	3	3	2.5	16	13	8	121.625	149.692	0.8125	n	12	1716	Y
10908	35	1	0	Multi	140	167	22.9481	3	4000	LDL	375	2264	3055		98.8			4.05	10.2	Not Pregnant		no	no		Yes	Yes		12	0	3	4	2	14	6	5	161.714	377.333	0.428571	n	8	1687
2589	39	1	0	Endo	142	167	22.9481	2	4000	E2 Patch	600	2682	2280		145			5.83	15.5	Biochemical		no	no		Yes	Yes		13	2	3	4	1.5	15	15	15	178.8	178.8	1	n	10	5250
8138	32	0	0	PCO	150	172	22.9854	0	4000	OCP/Lupron	150	2598	3752		46.3	2	2	3.56	10	Clinical Intrauterine Gestation	Live Birth	yes	yes		Yes	Yes		14	0	3	2	1.5	9	6	5	288.667	433	0.666667	n	10	1425
3470	37	0	0	Idio	133	162	23.0356	0	4000	E2/Ganirelix	450	2422	2777		142	1	1	5.7	7	Clinical Intrauterine Gestation	Missed Ab	no	yes		Yes	Yes		11	0	3	3	1	26	18	14	93.1538	134.556	0.692308	n	8	2287.5
7636	33	0	0	Multi	133	162	23.0356	0	4000	OCP/Lupron	150	2552	3075		153			3.5	13.8	Biochemical		no	no		Yes	Yes		12	1	5	2	7	35	25	19	72.9143	102.08	0.714286	y	8	1200
1915	31	0	0	Male	130	160	23.0469	0	4000	OCP/LDL	225	2315	2411		78.4	2	2	2.25	16	Clinical Intrauterine Gestation	ongoing	yes	yes		Yes	Yes		14	0	3	2	1.5	18	13	8	128.611	178.077	0.722222	n	10	2325
8517	35	0	0	Male	131	160	23.0469	1	4000	LDL	375	2628	3409		103	1	1	3.86	12.7	Clinical Intrauterine Gestation	Live Birth	yes	yes		Yes	Yes		12	0	3	3	2	10	6	5	262.8	438	0.6	n	8	2250
9895	37	2	1	Idio	130	160	23.0469	2	4000	LDL	300	2240	2372		119			6.86	11.3	Not Pregnant		no	no		Yes	Yes		12	0	3	4	2.5	13	10	7	172.308	224	0.769231	n	8	1500
5862	35	0	0	Male	131	160	23.0469		4000	Lupron	300	2697	3245		120	1	1	2.12	11.6	Clinical Intrauterine Gestation	Live Birth	yes	yes		Yes	Yes		13	0	5	2	7	18	15	12	149.833	179.8	0.833333	n	9	2150
11060	26	0	0	Male	129	160	23.0469	1	4000	OCP/Lupron	225	2662	3035		125	1	2	1.66	13.8	Clinical Intrauterine Gestation	Live Birth	yes	yes		Yes	Yes		16	2	5	2	7	18	17	15	147.889	156.588	0.944444	n	12	1324
1503	41	1	0	Multi	129	160	23.0469	2	4000	E2/Ganirelix	450	2872	3626		129	3	3	0.9	13.8	Clinical Intrauterine Gestation	ongoing	yes	yes		Yes	Yes		16	0	3	4	2	7	7	5	410.286	410.286	1	n	13	5400
8451	33	1	1	Male	131	160	23.0469	3	4000	OCP/Lupron	150	2694	3138		131			4.31	9.3	Not Pregnant		no	no		Yes	Yes		13	0	3	1	3	18	15	2	149.667	179.6	0.833333	n	9	968
8927	39	0	0	Multi	130	160	23.0469	1	4000	OCP/Lupron	150	2385	3429		159	2	2	5.22	10	Clinical Intrauterine Gestation	Live Birth	yes	yes		Yes	Yes		14	1	3	4	1.5	17	12	9	140.294	198.75	0.705882	n	10	1131
8285	35	1	0	Male	126	157	23.1247	3	4000	LDL	300	2939	3647		310	1	1	4.8	11.4	Clinical Intrauterine Gestation	Live Birth	yes	yes		Yes	Yes		14	3	5	2	7	15	14	12	195.933	209.929	0.933333	n	10	1912.5
3696	40	0	0	DOR	126	157	23.1247	0	4000	No Lupron/Ganirelix	450	2925	3460	1.47	69.1	1	2	8.28	12.7	Clinical Intrauterine Gestation	Live Birth	yes	yes		Yes	Yes		11	0	3	5	1	10	7	5	292.5	417.857	0.7	n	8	3450
4256	30	1	1	Male	126	157	23.1247	3	4000	OCP/Lupron	350	2106	2869		69.2	2	2	3.45	12.9	Clinical Intrauterine Gestation	Live Birth	yes	yes		Yes	Yes		11	4	3	2	2	20	15	12	105.3	140.4	0.75	n	7	1687.5
6220	40	1	0		126	157	23.1247	5	4000	E2/Ganirelix	600	2419	3072		69.4			2.61	17	Not Pregnant		no	no		Yes	Yes		13	0	3	4	2	7	7	4	345.571	345.571	1	n	10	5175
9929	41	0	0	DOR	125	157	23.1247	0	4000	LDL	450	1409	1975		75.2	2	2	5.07	7.4	Clinical Intrauterine Gestation	Live Birth	yes	yes		Yes	Yes		13	0	3	3	2.5	9	5	5	156.556	281.8	0.555556	n	9	3375
4721	31	1	1	Male	126	157	23.1247	1	4000	Lupron	150	2387	2574		83.9			4.33	12	Not Pregnant		no	no		Yes	Yes		13	8	5	1	7	16	11	9	149.188	217	0.6875	n	9	1200
11008	37	1	0	Endo	125	157	23.1247	2	4000	LDL	375	2769	2976		106			3.09	10.4	Not Pregnant		no	no		Yes	Yes		12	4	3	4	2	16	13	12	173.062	213	0.8125	n	8	2275
10178	33	1	1		125	157	23.1247	3	4000	LDL	450	1886	2478		117	2	2	2.01	10	Clinical Intrauterine Gestation	Live Birth	yes	yes		Yes	Yes		12	0	3	3	2	24	22	14	78.5833	85.7273	0.916667	n	8	2531.25
2537	30	0	0	Multi	126	157	23.1247	1	4000	Lupron	187.5	2779	3655		121	2	2	2.98	13	Clinical Intrauterine Gestation	Live Birth	yes	yes		Yes	Yes		13	6	5	2	7	21	13	13	132.333	213.769	0.619048	n	9	1350
6688	39	0	0	Multi	126	157	23.1247	2	4000	OCP Microdose	600	2442	2991		147			9.61	10	Not Pregnant		no	no		Yes	Yes		12	0	3	3	1	7	4	3	348.857	610.5	0.571429	n	7	2575
6127	37	3	1	Multi	125	157	23.1247	3	4000	No Lupron/Ganirelix	450	1848	2679		157	1	1	6.5	10.8	Clinical Intrauterine Gestation	Live Birth	yes	yes		Yes	Yes		13	0	3	4	1	16	15	11	115.5	123.2	0.9375	n	10	4200
11423	37	1	0	Endo	125	157	23.1247	4	4000	LDL	375	3244	4235		180			2.3	10.8	Biochemical		no	no		Yes	Yes		14	2	5	3	7	21	16	13	154.476	202.75	0.761905	y	10	2650
6837	28	1	0		126	157	23.1247		4000	Lupron	225	2899	3492		199	2	2	4.46	9.4	Clinical Intrauterine Gestation	Live Birth	yes	yes		Yes	Yes		12	6	5	2	7	15	13	10	193.267	223	0.866667	n	8	1174
4283	35	2	1	Multi	126	157	23.1247		4000	Lupron	150	2555	2561		229	2	2	2.95	10.6	Clinical Intrauterine Gestation	Live Birth	yes	yes		Yes	Yes		17	7	5	2	7	14	14	14	182.5	182.5	1	n	13	1700
6055	29	2	0		139	165	23.1405	4	4000	OCP/LDL	183	2300	3868		75.6				11.1	Biochemical		no	no		Yes	Yes		12	8	5	2	7	22	20	19	104.545	115	0.909091	n	8	1470.5
10918	42	0	0		138	165	23.1405		4000	LDL	375	2135	3130		85.6			4.64	12.7	Not Pregnant		no	no		Yes	Yes		14	0	3	5	2.5	19	18	18	112.368	118.611	0.947368	n	10	3000
6130	33	0	0	Multi	139	165	23.1405	3	4000	E2/Ganirelix	600	2788	3574		103		1	5.08	13.5	Clinical Intrauterine Gestation	Missed Ab	no	no		Yes	Yes		14	0	3	3	2	12	10	7	232.333	278.8	0.833333	n	11	5400
1909	41	2	0	DOR	139	165	23.1405	5	4000	E2/Ganirelix	450	3024	3210		120	1	1	2.44	11	Clinical Intrauterine Gestation	Missed Ab	no	yes		Yes	Yes		12	0	3	8	1.5	12	10	8	252	302.4	0.833333	n	9	3450
2708	39	4	0	RSAB	139	165	23.1405	2	4000	No Lupron/Ganirelix	450	2218	2865	0.687	176			6.37	14.5	Not Pregnant		no	no		Yes	Yes		13	0	3	4	3	16	8	5	138.625	277.25	0.5	n	10	4050
9047	34	0	0	Male	138	165	23.1405	4	4000	OCP/Lupron	150	2723	3398		128			3.08	12	Not Pregnant		no	no		Yes	Yes		15	0	3	4	2.5	9	9	4	302.556	302.556	1	n	11	1300
8496	37	5	4	DOR	138	165	23.1405		4000	OCP/No Lupron/Gani	375	2687	3943		200			3.19	10	Biochemical		no	no		Yes	Yes		13	2	5	1	7	22	17	12	122.136	158.059	0.772727	y	10	2925
9658	34	0	0	Endo	142	167	23.1437		4000	No Lupron/Ganirelix	300	2519	2866		99.5	0	1	7.9	14	Clinical Intrauterine Gestation	Missed Ab	no	no		Yes	Yes		9	0	3	1	2	12	8	1	209.917	314.875	0.666667	n	6	1162
8682	44	3	0		148	170	23.1834	0	4000	No Lupron/Ganirelix	450	2168	2378		73.6	1	1	8.53	8.8	Clinical Intrauterine Gestation	Live Birth	yes	yes		Yes	Yes		11	0	3	4	1	4	4	4	542	542	1	n	8	3000
7556	35	0	0	Male	147	170	23.1834	0	4000	Lupron	225	2644	3288		144	1	2	3.55	14	Clinical Intrauterine Gestation	Live Birth	yes	yes		Yes	Yes		12	0	5	2	7	23	21	18	114.957	125.905	0.913043	y	8	1387
1732	28	1	0	Male	148	170	23.1834		4000	OCP/No Lupron/Gani	300	2129	2828	0.377	44	2	2	0.416	14.7	Clinical Intrauterine Gestation	ongoing	yes	yes		Yes	Yes		14	1	3	2	1.5	14	13	6	152.071	163.769	0.928571	n	11	3300
2072	32	0	0	Tubal	147	170	23.1834	2	4000	OCP/LDL	375	2852	3406		153			3.93	9.3	Not Pregnant		no	no		Yes	Yes		13	2	3	2	1	19	18	10	150.105	158.444	0.947368	n	9	2925
3906	35	2	0	Male	156	175	23.1837	1	4000	OCP/No Lupron/Gani	262.5	2042	2606	3.32	62.5			3.52	12	Biochemical		no	no		Yes	Yes		14	3	5	1	7	18	18	16	113.444	113.444	1	n	11	2550
4969	42	3	1	Multi	156	175	23.1837	10	4000	LDL	450	2875	2880		119			2.96	12	Not Pregnant		no	no		Yes	Yes		13	0	3	5	1.5	29	23	14	99.1379	125	0.793103	n	9	3375
2431	34	2	1	Endo	135	162	23.2434	2	4000	Lupron	225	2530	2703		103	2	2	2.46	12	Clinical Intrauterine Gestation	Live Birth	yes	yes		Yes	Yes		14	0	5	2	7	20	19	16	126.5	133.158	0.95	n	10	1875
5054	39	0	0	Male	135	162	23.2434	4	4000	OCP Microdose	600	2853	2975		112	2	2	3.42	15	Clinical Intrauterine Gestation	Live Birth	yes	yes		Yes	Yes		15	0	3	3	2	10	8	6	285.3	356.625	0.8	n	10	4650
2003	41	0	0	DOR	134	162	23.2434		4000	E2 Patch	600	2576	3391		149	1	1		12.5	Clinical Intrauterine Gestation	Spontaneous Abortion	no	yes		Yes	Yes		13	2	3	3	2	7	7	7	368	368	1	n	10	5100
6737	32	0	0		134	162	23.2434		4000	Lupron	150	2575	3139		215	2	2	2.19	9.3	Clinical Intrauterine Gestation	Live Birth	yes	yes		Yes	Yes		13	5	5	2	7	15	14	12	171.667	183.929	0.933333	n	9	1141
6296	34	0	0	Male	135	162	23.2434	1	4000	OCP/Lupron	200	2527	3329		279	1	1	2.6	14	Clinical Intrauterine Gestation	Live Birth	yes	yes		Yes	Yes		15	3	3	3	2	17	15	14	148.647	168.467	0.882353	n	11	1850
10599	34	0	0	Endo	160	177	23.3011	2	4000	Lupron	225	2299	1901		156	3	3	2.26	10.2	Clinical Intrauterine Gestation	Live Birth	yes	yes		Yes	Yes		12	1	3	3	1.5	16	13	8	143.688	176.846	0.8125	n	8	1236
3366	32	0	0	Male	143	167	23.3067		4000	OCP/LDL	300	2986	2628		123			3.71	9.4	Not Pregnant		no	no		Yes	Yes		13	0	3	2	2	14	14	10	213.286	213.286	1	n	9	2137.5
976	35	0	0	DOR	144	167	23.3067	0	4000	No Lupron/Ganirelix	225	2686	4401	5.88	199			6.14	10	Biochemical		no	no		Yes	Yes		10	4	5	2	7	21	16	15	127.905	167.875	0.761905	y	7	1250
765	37	3	0	DOR	123	155	23.3091	1	4000	Lupron	150	2933	4700		74	2	2	3.55	17	Clinical Intrauterine Gestation	ongoing	yes	yes		Yes	Yes		14	0	3	3	2	9	4	4	325.889	733.25	0.444444	n	10	1200
3182	43	3	2	Multi	123	155	23.3091	6	4000	OCP/LDL	375	2285	3081		81.9			2.66	10.8			no	no		Yes	No	PGD - Affected Embryos	16					2	2	2	1142.5	1142.5	1	y	12	4950
5819	37	1	0	Tubal	124	155	23.3091	0	4000	LDL	300	2299	3756		82.8			5.1	17.5	Biochemical		no	no		Yes	Yes		11	0	3	4	2	10	6	4	229.9	383.167	0.6	n	7	1525
69	35	1	0	DOR	124	155	23.3091		4000	OCP/No Lupron/Gani	225	2616	3294	6.03	123	1	1	8.91	10	Clinical Intrauterine Gestation	ongoing	yes	yes		Yes	Yes		13	0	3	2	1.5	10	8	6	261.6	327	0.8	n	10	1675
6169	39	1	0		124	155	23.3091		4000	LDL	200	2587	2855		160			4.87	10.6	Biochemical		no	no		Yes	Yes		14	3	5	2	7	14	12	11	184.786	215.583	0.857143	y	10	1650
10052	33	1	1		123	155	23.3091	1	4000	Lupron	300	2606	3294		280	2	2	3.98	9.6	Clinical Intrauterine Gestation	Live Birth	yes	yes		Yes	Yes		14	0	3	2	2	13	10	5	200.462	260.6	0.769231	n	10	1911.5
7468	31	1	1	Male	124	155	23.3091	1	4000	Lupron	225	2474	3581		119	1	2	4.46	13.6	Clinical Intrauterine Gestation	Live Birth	yes	yes		Yes	Yes		12	0	3	2	1.5	8	7	2	309.25	353.429	0.875	n	8	1442
9292	42	0	0		151	172	23.3234		4000	No Lupron/Ganirelix	375	2495	3266		60.5	1	1	8.75	10	Clinical Intrauterine Gestation	Live Birth	yes	yes		Yes	Yes		12	0	3	5	2	16	14	7	155.938	178.214	0.875	n	9	2187.5
7131	40	3	1	Multi	151	172	23.3234	5	4000	OCP/Lupron	187	3380	4079		74.8	1	1	2.53	10.6	Clinical Intrauterine Gestation	Live Birth	yes	yes		Yes	Yes		14	0	3	6	2	21	12	8	160.952	281.667	0.571429	n	10	1298.5
11365	37	3	0	Tubal	151	172	23.3234	1	4000	LDL	300	3368	4029		72.4	1	1	3.94		Clinical Intrauterine Gestation	Live Birth	yes	yes		Yes	Yes		13	2	3	4	1.5	15	10	9	224.533	336.8	0.666667	n	9	1968.3
3620	42	0	0	DOR	151	172	23.3234		4000	LDL	300	2205	2430		100	1	1	4.63	12.4	Clinical Intrauterine Gestation	Spontaneous Abortion	no	yes		Yes	Yes		13	0	3	5	2.5	12	11	10	183.75	200.455	0.916667	n	9	2400
2851	30	2	1	PCO	120	152	23.3726	1	4000	Lupron	150	2151	2768		75.7	1	1	3.09	16.9	Clinical Intrauterine Gestation	Live Birth	yes	yes		Yes	Yes		13	0	3	2	2	9	9	8	239	239	1	n	9	1275
11451	29	0	0	Male	118	152	23.3726	0	4000	Lupron	225	2323	4179		94	2	2	4.14	10	Clinical Intrauterine Gestation	Live Birth	yes	yes		Yes	Yes		13	6	5	2	7	28	20	13	82.9643	116.15	0.714286	n	9	1250
4636	30	1	1	Multi	120	152	23.3726	4	4000	OCP/Lupron	116	2651	4394		107			3.11	13.4	Not Pregnant		no	no		Yes	Yes		12	0	3	2	2	18	18	5	147.278	147.278	1	n	8	723
5074	35	4	0	RSAB	118	152	23.3726	7	4000	No Lupron/Ganirelix	150	2341	2459	1.13	128	2	2	0.932	9	Clinical Intrauterine Gestation	Live Birth	yes	yes		Yes	Yes		12	3	3	3	1	17	17	13	137.706	137.706	1	n	9	1250
7382	39	0	0	Uterus	119	152	23.3726		4000	LDL	375	3015	3836	0.604	85.6			1.54	10.8	Not Pregnant		no	no		Yes	Yes		13	0	3	4	2	22	14	3	137.045	215.357	0.636364	n	9	2100
9263	38	2	0		118	152	23.3726	0	4000	LDL	225	2476	3386		215			3.05	10.5	Not Pregnant		no	no		Yes	Yes		14	1	5	2	7	17	14	12	145.647	176.857	0.823529	n	10	2000.5
3351	38	0	0		132	160	23.4375		4000	E2 Patch	600	2493	2865		67.4			3.75	12.5	Not pregnant		no	no		Yes	No	No Fert	12					9	6	0	277	415.5	0.666667	n	9	4575
3401	37	0	0		133	160	23.4375	0	4000	LDL	225	2319	2808		76.1			3.58	12	Not Pregnant		no	no		Yes	Yes		12	0	3	3	1	7	7	6	331.286	331.286	1	n	8	1392
8837	24	0	0	Male	132	160	23.4375	3	4000	OCP/Lupron	225	2115	2756		88.7			1.91	9.8	Not Pregnant		no	no		Yes	Yes		15	0	3	2	2	25	18	4	84.6	117.5	0.72	n	11	1987
6522	41	0	0	DOR	132	160	23.4375	0	4000	LDL	325	2671	3497		225	2	2	3.71	9.3	Clinical Intrauterine Gestation	Live Birth	yes	yes		Yes	Yes		13	4	5	2	7	30	28	23	89.0333	95.3929	0.933333	n	9	1737.5
10005	41	1	0		140	165	23.5078	0	4000	LDL	225	1995	2951		87.9			3.94	8	Not Pregnant		no	no		Yes	Yes		12	0	3	5	1.5	18	8	6	110.833	249.375	0.444444	n	8	1425
815	42	5	1	Multi	141	165	23.5078	7	4000	No Lupron/Ganirelix	600	2280	2488	1.03	94.6			3.3	12	Biochemical		no	no		Yes	Yes		13	0	3	5	1	13	12	9	175.385	190	0.923077	n	10	3950
2274	38	4	2	Idio	141	165	23.5078	1	4000	OCP/No Lupron/Gani	225	2568	3481	5.55	101	1	1	2.93	15.1	Clinical Intrauterine Gestation	Live Birth	yes	yes		Yes	Yes		13	1	3	3	1.5	14	14	10	183.429	183.429	1	n	10	2350
822	42	0	0	DOR	141	165	23.5078		4000	OCP/No Lupron/Gani	600	2626	2257	2.84	195			3.86	9.6	Not Pregnant		no	no		Yes	Yes		15	0	3	4	2	9	9	7	291.778	291.778	1	n	12	5350
9546	36	2	2	Male	140	165	23.5078	0	4000	LDL	300	2574	3455		80.2	1	1	4.92	15.6	Clinical Intrauterine Gestation	Live Birth	yes	yes		Yes	Yes		12	4	5	2	7	17	17	17	151.412	151.412	1	n	8	1499.5
9347	39	1	0		140	165	23.5078	2	4000	No Lupron/Ganirelix	600	2402	3035		96.5			4.8	7.2	Not pregnant		no	no		Yes	No	No Fert	13					9	8	0	266.889	300.25	0.888889	n	10	4650
9028	32	0	0		142	165	23.5078		4000	OCP/Lupron	150	2049	2701		97.7			3.32	8.9	Not Pregnant		no	no		Yes	Yes		13	2	3	3	2	12	11	11	170.75	186.273	0.916667	n	9	1033
8533	32	0	0		142	165	23.5078		4000	OCP/Lupron	150	2708	2895		123	2	2	3.13	10.8	Clinical Intrauterine Gestation	Live Birth	yes	yes		Yes	Yes		15	0	3	3	2.5	9	7	7	300.889	386.857	0.777778	n	11	1000
337	26	0	0	Male	158	175	23.5102	1	4000	OCP/Lupron	150	2523	3509		88.7			3.4	12.5						No	No	Harvest Cancelled												n	7	892
9231	37	0	0	Idio	150	170	23.5294	6	4000	LDL	250	2107	3457		49.7			3.72	11.4	Not Pregnant		no	no		Yes	Yes		13	4	3	4	1.5	22	15	12	95.7727	140.467	0.681818	n	9	1700
1373	39	0	0	Male	149	170	23.5294	2	4000	OCP/No Lupron/Gani	300	2681	2865	0.394	61.7			1.64	8.4	Not Pregnant		no	no		Yes	Yes		14	2	3	3	1.5	18	16	12	148.944	167.562	0.888889	n	11	3187.5
4959	28	2	1	Male	150	170	23.5294	3	4000	OCP/Lupron	166	2603	3870		66.6	2	2	4.33	14.8	Clinical Intrauterine Gestation	Live Birth	yes	yes		Yes	Yes		14	6	5	2	7	16	15	13	162.688	173.533	0.9375	n	10	1330
10539	40	3	2	Multi	150	170	23.5294	4	4000	LDL	337	2063	3036		78.5			5.25	12	Not Pregnant		no	no		Yes	Yes		11	0	5	1	7	12	11	10	171.917	187.545	0.916667	y	7	1423.5
5416	40	0	0	Multi	150	170	23.5294	2	4000	OCP/Lupron	150	2743	3400		127			5.7	14.6	Not Pregnant		no	no		Yes	Yes		12	0	3	2	1.5	26	20	3	105.5	137.15	0.769231	n	8	875
5968	32	1	0		150	170	23.5294		4000	OCP/LDL	375	2360	3407		128	1	1	2.83	14	Clinical Intrauterine Gestation	Live Birth	yes	yes		Yes	Yes		17	0	3	2	1	7	6	5	337.143	393.333	0.857143	n	13	4275
6676	32	0	0	Male	150	170	23.5294	2	4000	No Lupron/Ganirelix	375	2341	2852		177	1	1	7.89	9.5	Clinical Intrauterine Gestation	Live Birth	yes	yes		Yes	Yes		12	0	3	3	1.5	17	12	8	137.706	195.083	0.705882	n	9	3037
11134	27	0	0	Male	149	170	23.5294	0	4000	OCP/Lupron	225	2238	2614		371			2.25	11	Biochemical		no	no		Yes	Yes		13	4	5	2	7	24	24	19	93.25	93.25	1	n	9	1649
8764	23	0	0	Male	127	157	23.5304	1	4000	OCP/Lupron	200	2773	2980		97.5			1.91	11.6	Not Pregnant		no	no		Yes	Yes		14	0	3	2	2	21	16	6	132.048	173.312	0.761905	n	10	1408
8845	28	0	0	Multi	128	157	23.5304	0	4000	OCP/Lupron	150	2125	2617		227	1	2	5.47	10.4	Clinical Intrauterine Gestation	Live Birth	yes	yes		Yes	Yes		13	0	3	2	2	10	7	3	212.5	303.571	0.7	n	9	1116
3213	38	2	0	Uterus	127	157	23.5304	1	4000	LDL	300	2527	4370		62.1			3.86	7.4			no	no		Yes	No	Freeze All	11	3				8	8	8	315.875	315.875	1	n	7	1237.5
1718	33	1	0	PGD	127	157	23.5304	2	4000	OCP/No Lupron/Gani	375	2423	2862	0.973	70.8			6.74	9.2	Biochemical		no	no		Yes	Yes		15	0	5	2	7	10	9	7	242.3	269.222	0.9	y	12	3075
2082	35	0	0		128	157	23.5304		4000	OCP/No Lupron/Gani	600	2483	2729	1.37	77.3			17	8.3	Not Pregnant		no	no		Yes	Yes		12	0	3	1	2.5	3	3	2	827.667	827.667	1	n	9	4275
127	23	0	0	Male	128	157	23.5304	0	4000	No Lupron/Ganirelix	150	2172	3019	5.2	79.9	2	2	6.8	11	Clinical Intrauterine Gestation	ongoing	yes	yes		Yes	Yes		11	0	3	2	1.5	9	9	7	241.333	241.333	1	n	8	1050
10552	34	1	1	Male	128	157	23.5304	4	4000	LDL	300	2143	2958		96			2.29	13.8	Not Pregnant		no	no		Yes	Yes		13	0	3	4	2.5	13	12	9	164.846	178.583	0.923077	n	9	2025
994	39	0	0	Endo	127	157	23.5304	2	4000	No Lupron/Ganirelix	375	2693	2535	3.42	131			5.27	9	Not Pregnant		no	no		Yes	Yes		11	0	3	1	2	12	2	1	224.417	1346.5	0.166667	n	8	2300
4009	39	2	1	DOR	128	157	23.5304	4	4000	E2/Ganirelix	450	2125	2923		234	3	3	0.957	12	Clinical Intrauterine Gestation	Live Birth	yes	yes		Yes	Yes		13	0	3	4	1.5	9	7	7	236.111	303.571	0.777778	n	10	3600
10998	42	0	0	Male	128	157	23.5304	0	4000	No Lupron/Ganirelix	450	2589	4257	1.58	244	1	1	8.61	8.7	Clinical Intrauterine Gestation	Spontaneous Abortion	no	yes		Yes	Yes		14	0	3	5	2	15	14	12	172.6	184.929	0.933333	n	11	3000
3949	28	0	0	Male	117	150	23.5556	1	4000	No Lupron/Ganirelix	450	2558	2632	14.7	73			8	11.2	Not Pregnant		no	no		Yes	Yes		10	0	5	1	7	12	11	9	213.167	232.545	0.916667	y	7	2475
8431	41	2	1	Male	116	150	23.5556	1	4000	No Lupron/Ganirelix	225	2337	3476		72.5			8.04	9.4	Not Pregnant		no	no		Yes	Yes		11	0	3	4	2	10	5	5	233.7	467.4	0.5	n	8	1475
5235	36	1	0		128	157	23.6041	3	4000	No Lupron/Ganirelix	450	1988	2241	2.33	205			8.3	9.4	Biochemical		no	no		Yes	Yes		13	0	3	2	1.5	13	12	8	152.923	165.667	0.923077	n	10	3487.5
8942	35	0	0	DOR	164	177	23.6203	2	4000	OCP Microdose	600	2015	2835		44.4			0	10.4	Not pregnant		no	no		Yes	No	No Fert	16					6	1	0	335.833	2015	0.166667	n	14	4800
7084	37	7	1		136	162	23.6244	5	4000	OCP/Lupron	187.5	2405	2815		72.3	1	1	7.71	9.6	Clinical Intrauterine Gestation	Live Birth	yes	yes		Yes	Yes		17	0	5	3	7	23	21	20	104.565	114.524	0.913043	n	13	2262.5
8820	38	0	0	Multi	136	162	23.6244	4	4000	E2/Ganirelix	600	2124	2524		77.4	1	1	0.653	8.2	Clinical Intrauterine Gestation	Live Birth	yes	yes		Yes	Yes		12	1	3	4	2	18	15	13	118	141.6	0.833333	n	9	4875
7498	36	7	1		137	162	23.6244	4	4000	OCP/Lupron	187.5	2525	3127		96.8			5.48	10	Biochemical		no	no		Yes	Yes		13	0	3	6	1	16	15	14	157.812	168.333	0.9375	n	9	1500
10565	40	2	1	Male	136	162	23.6244	2	4000	LDL	375	2258	3559		51			5.63	11.5	Not Pregnant		no	no		Yes	Yes		14	0	3	2	2	13	10	9	173.692	225.8	0.769231	n	10	2175
10990	35	0	0		137	162	23.6244	2	4000	No Lupron/Ganirelix	300	2329	2593		107			6.21	9.2	Not Pregnant		no	no		Yes	Yes		10	1	3	3	2	6	6	6	388.167	388.167	1	n	7	1537
2148	43	1	0	Multi	136	162	23.6244	0	4000	E2 Patch	300	2668	2868		133	1	1	2.98	7.6	Clinical Intrauterine Gestation	Spontaneous Abortion	no	yes		Yes	Yes		12	0	3	6	2	26	19	17	102.615	140.421	0.730769	n	9	2225
1692	27	0	0	PCO	137	162	23.6244		4000	No Lupron/Ganirelix	300	2358	2574	5.62	133	1	1	6.6	11	Clinical Intrauterine Gestation	ongoing	yes	yes		Yes	Yes		12	0	3	2	2	14	13	13	168.429	181.385	0.928571	n	9	2312.5
10338	40	2	1	Multi	136	162	23.6244	7	4000	OCP Microdose	600	2736	2989		310			6.43	12.5	Not Pregnant		no	no		Yes	Yes		14	0	3	4	3	8	8	6	342	342	1	n	12	3525
2841	28	0	0	Male	117	150	23.6364	3	4000	OCP Microdose	600	2273	2636		97.5	1	1	1.53	11	Clinical Intrauterine Gestation	Live Birth	yes	yes		Yes	Yes		14	0	5	3	7	12	7	5	189.417	324.714	0.583333	y	9	3975
10426	37	0	0	Multi	155	172	23.6614	0	4000	Lupron	225	1720	2667		92.1	1	2	5.94	12.7	Clinical Intrauterine Gestation	Spontaneous Abortion	no	yes		Yes	Yes		12	2	3	3	1	24	18	8	71.6667	95.5556	0.75	n	8	1325
10205	36	3	0	PCO	155	172	23.6614	0	4000	OCP/Lupron	225	1703	1753		275			5.67	10	Biochemical		no	no		Yes	Yes		14	0	3	3	2	14	12	11	121.643	141.917	0.857143	n	10	2175
6923	43	3	0	DOR	146	167	23.6652	4	4000	OCP Microdose	600	2533	3006		63.8		1	0.5	7.1	Clinical Intrauterine Gestation	Spontaneous Abortion	no	yes		Yes	Yes		14	0	3	6	2	15	13	7	168.867	194.846	0.866667	n	9	4275
9394	22	0	0	Male	145	167	23.6652	0	4000	Lupron	125	2162	2929		125	1	1	2.66	15.3	Clinical Intrauterine Gestation	Live Birth	yes	yes		Yes	Yes		14	0	5	2	7	18	18	14	120.111	120.111	1	n	10	1025
4402	37	1	0	DOR	146	167	23.6652	4	4000	LDL	225	2549	3928		32.5			3.06	16	Not Pregnant		no	no		Yes	Yes		13	0	3	2	2	5	3	1	509.8	849.667	0.6	n	9	1425
6593	36	0	0	Male	145	167	23.6652	1	4000	LDL	225	2369	2925		49.4			3.27	12.4	Not Pregnant		no	no		Yes	Yes		14	6	3	1	2.5	11	10	9	215.364	236.9	0.909091	n	10	1775
1686	31	0	0	Multi	146	167	23.6652	2	4000	E2/Ganirelix	450	2798	4029		53.8	1	1	1.94	12.9	Clinical Intrauterine Gestation	ongoing	yes	yes		Yes	Yes		12	2	3	2	1.5	17	11	8	164.588	254.364	0.647059	n	9	3025
1333	37	1	0	Multi	126	155	23.7253		4000	E2 Patch	300	2379	2968		76.1			2.46	9.4	Not Pregnant		no	no		Yes	Yes		12	3	3	3	1.5	12	10	9	198.25	237.9	0.833333	n	9	2275
9424	36	0	0	Male	137	162	23.7284	3	4000	OCP Microdose	600	2046	2611		160	1	1	8.08	12.5	Clinical Intrauterine Gestation	Live Birth	yes	yes		Yes	Yes		13	0	3	1	3	8	7	1	255.75	292.286	0.875	n	11	4050
9054	41	0	0	Multi	148	168	23.7387	4	4000	OCP/Lupron	300	2290	2233		79.1			0.568	8.2	Not Pregnant		no	no		Yes	Yes		18	0	3	5	2	12	12	7	190.833	190.833	1	n	14	2775
10336	40	0	0	Multi	148	168	23.7387	3	4000	OCP/Lupron	225	1601	2619		93	0	1	0.37	7.4	Clinical Intrauterine Gestation	Spontaneous Abortion	no	no		Yes	Yes		15	0	3	4	1.5	11	10	9	145.545	160.1	0.909091	n	11	2475
11456	36	0	0	Male	121	152	23.8054	4	4000	Lupron	225	2019	2846		99.2			2.27	10.2	Not Pregnant		no	no		Yes	Yes		11	1	5	2	7	17	17	10	118.765	118.765	1	n	7	1275
6393	31	0	0	Endo	121	152	23.8054	0	4000	Lupron	225	2442	3020		93.1			3.54	11.8	Biochemical		no	no		Yes	Yes		15	2	5	2	7	15	12	11	162.8	203.5	0.8	n	11	2100
863	42	3	0	Multi	121	152	23.8054	0	4000	E2 Patch	600	2702	3140		128			5.93	9.2	Not pregnant		no	no		Yes	No	No Fert	14					2	1	0	1351	2702	0.5	n	11	6150
2598	40	0	0	Multi	121	152	23.8054	0	4000	OCP/No Lupron/Gani	300	3151	4265	7.52	176	1	1	9.37	11.2	Clinical Intrauterine Gestation	Live Birth	yes	yes		Yes	Yes		11	0	3	3	1	10	10	3	315.1	315.1	1	n	8	1575
6134	42	3	0	DOR	135	160	23.8281	3	4000	No Lupron/Ganirelix	600	3509	4358		48.8	1	1	8.94	10.2	Clinical Intrauterine Gestation	Live Birth	yes	yes		Yes	Yes		13	0	3	6	1	18	15	6	194.944	233.933	0.833333	n	10	4450
9740	32	0	0		135	160	23.8281		4000	Lupron	225	1442	1648		62.6			2.4		Not Pregnant		no	no		Yes	Yes		13	0	3	3	1.5	15	11	8	96.1333	131.091	0.733333	n	9	1725
5160	42	0	0	Endo	135	160	23.8281	4	4000	LDL	450	2940	3126		69.8			3.07	12.1	Not Pregnant		no	no		Yes	Yes		12	0	3	6	1	15	15	12	196	196	1	n	8	2450
11277	24	3	2		135	160	23.8281	1	4000	OCP/LDL	450	2073	2901		72.1	1	1	2.63	12.6	Clinical Intrauterine Gestation	Spontaneous Abortion	no	yes		Yes	Yes		11	0	5	1	7	7	7	6	296.143	296.143	1	y	7	2475
8003	42	2	0	Multi	135	160	23.8281	7	4000	OCP/Lupron	150	2436	2641		73.9	2	2	5.74	8	Clinical Intrauterine Gestation	Live Birth	yes	yes		Yes	Yes		13	0	3	7	1.5	14	13	13	174	187.385	0.928571	n	9	1125
7061	41	2	1	Multi	134	160	23.8281	10	4000	OCP/LDL	450	2021	3025		85.4	4	4	3.42	10.2	Clinical Intrauterine Gestation	Live Birth	yes	yes		Yes	Yes		14	0	3	7	2	25	16	13	80.84	126.312	0.64	n	10	3975
4784	39	0	0		134	160	23.8281	1	4000	E2/Ganirelix	600	2878	2982		95.7			2.51	12.3	Not Pregnant		no	no		Yes	Yes		15	0	3	1	3	2	2	1	1439	1439	1	n	12	6750
7340	32	0	0	Male	135	160	23.8281	0	4000	OCP/Lupron	300	2603	3166		137	2	2	1.78	10.3	Clinical Intrauterine Gestation	Live Birth	yes	yes		Yes	Yes		15	0	3	2	2	16	9	8	162.688	289.222	0.5625	n	11	2525
6513	42	1	0	DOR	134	160	23.8281	3	4000	OCP Microdose	450	2344	2285		230			13.6	13.9	Not Pregnant		no	no		Yes	Yes		12	0	3	3	2.5	8	7	3	293	334.857	0.875	n	7	2050
9702	41	1	0	DOR	160	175	23.8367	5	4000	LDL	450	2229	2875		45.9			5.31	11.7	Not Pregnant		no	no		Yes	Yes		15	0	3	5	2	10	7	6	222.9	318.429	0.7	n	11	3250
9450	31	1	0		161	175	23.8367	0	4000	Lupron	225	3148	3596		59.6	1	1	2.74	13	Clinical Intrauterine Gestation	Live Birth	yes	yes		Yes	Yes		13	5	5	2	7	23	21	19	136.87	149.905	0.913043	y	9	1408
10801	32	1	1	Male	160	175	23.8367	0	4000	Lupron	225	2206	3185		33.1	2	2	1.73	12.5	Clinical Intrauterine Gestation	Live Birth	yes	yes		Yes	Yes		14	0	3	2	2	17	13	7	129.765	169.692	0.764706	n	10	3025
11144	41	1	0	DOR	160	175	23.8367	4	4000	LDL	450	2024	2568		57.2			4.83	10.3	Not Pregnant		no	no		Yes	Yes		13	0	5	1	7	14	9	8	144.571	224.889	0.642857	y	9	3187
10143	33	0	0	Tubal	160	175	23.8367	3	4000	E2/Ganirelix	600	1921	2731		102			1.12	13.1	Not Pregnant		no	no		Yes	Yes		13	0	3	3	3	13	6	4	147.769	320.167	0.461538	n	10	5175
6926	24	1	0	Male	143	165	23.8751	2	4000	OCP/LDL	225	3063	3883		174			4.4	10	Not Pregnant		no	no		Yes	Yes		13	1	5	2	7	17	14	12	180.176	218.786	0.823529	y	9	1875
4496	29	2	2	Male	143	165	23.8751		4000	OCP/Lupron	225	2863	3503		68.7			9.84	11	Not Pregnant		no	no		Yes	Yes		12	1	5	2	7	12	12	10	238.583	238.583	1	n	8	1198
5028	41	1	0	DOR	143	165	23.8751	1	4000	E2/Ganirelix	600	2358	2655		116			2.13	7.8			no	no		Yes	No	PGD - Not suitable for transfer	13					9	8	6	262	294.75	0.888889	y	10	5250
6663	38	0	0	Male	151	170	23.8754	0	4000	LDL	300	3109	4323		161			4.19	8	Biochemical		no	no		Yes	Yes		10	0	3	3	2.5	25	21	13	124.36	148.048	0.84	n	6	1175
6502	33	0	0	Male	152	170	23.8754	0	4000	OCP/No Lupron/Gani	600	2493	2851		283	2	2	8.07	10.2	Clinical Intrauterine Gestation	Live Birth	yes	yes		Yes	Yes		13	2	5	2	7	25	24	15	99.72	103.875	0.96	n	10	3937
9552	29	0	0		151	170	23.8754	0	4000	OCP/Lupron	75	2194	3227		88.7	1	1	2.54	9.1	Clinical Intrauterine Gestation	Live Birth	yes	yes		Yes	Yes		14	7	3	1	1.5	9	2	1	243.778	1097	0.222222	n	10	750
8034	32	0	0	Male	129	157	23.9361	0	4000	OCP/Lupron	225	3379	4330		54.1	1	1	1.33	10.2	Clinical Intrauterine Gestation	Live Birth	yes	yes		Yes	Yes		15	0	5	2	7	18	17	7	187.722	198.765	0.944444	y	11	1682	Y
7796	29	0	0	Male	129	157	23.9361	0	4000	OCP/Lupron	150	2675	3718		118	1	1	3.8	11.4	Clinical Intrauterine Gestation	Live Birth	yes	yes		Yes	Yes		12	3	3	2	1.5	20	11	8	133.75	243.182	0.55	n	8	973.5
7554	40	0	0		129	157	23.9361	4	4000	No Lupron/Ganirelix	450	2550	2835		127		1	12.4	11	Clinical Intrauterine Gestation	Missed Ab	no	no		Yes	Yes		13	0	3	5	2	22	16	11	115.909	159.375	0.727273	n	10	3825
9502	34	2	0	Tubal	130	157	23.9361		4000	LDL	300	2299	3812		221			3.71	15.7	Not Pregnant		no	no		Yes	Yes		12	0	3	3	1.5	10	8	6	229.9	287.375	0.8	n	8	1649
3692	37	0	0	Tubal	131	157	23.9361	1	4000	No Lupron/Ganirelix	375	2973	4928	24.6	101	1	1	6.21	12.3	Clinical Intrauterine Gestation	Spontaneous Abortion	no	yes		Yes	Yes		11	0	3	4	1.5	7	5	5	424.714	594.6	0.714286	n	8	2025
4186	43	3	0	DOR	129	157	23.9361	6	4000	E2/Ganirelix	300	2977	4159		105	2	2	1.52	11	Clinical Intrauterine Gestation	Live Birth	yes	yes		Yes	Yes		13	0	3	8	1	24	23	22	124.042	129.435	0.958333	n	10	2550
2257	36	1	1	Idio	129	157	23.9361	4	4000	E2 Patch Ganirelix/Coflare	600	2798	3284		113	1	1	1.33	19.8	Clinical Intrauterine Gestation	Live Birth	yes	yes		Yes	Yes		16	0	3	3	3	12	7	4	233.167	399.714	0.583333	n	13	6450
6609	32	1	0		130	157	23.9361	0	4000	OCP/Lupron	225	2842	3862		117		1	4.27	11	Ectopic		no	no		Yes	Yes		14	0	6	2	7	17	14	13	167.176	203	0.823529	n	10	1949.5
3801	35	1	0	Tubal	130	157	23.9361	0	4000	LDL	300	2061	2696		126			2.78	11	Not Pregnant		no	no		Yes	Yes		14	0	3	3	2	12	9	7	171.75	229	0.75	n	10	2925
1102	41	0	0	Multi	130	157	23.9361	3	4000	CF Lupron	300	2914	4680		139	1	1	7.31	10.6	Clinical Intrauterine Gestation	ongoing	yes	yes		Yes	Yes		10	0	3	5	1.5	16	15	14	182.125	194.267	0.9375	n	7	1209
5774	23	0	0		129	157	23.9361	0	4000	OCP/Lupron	187.5	2852	3820		142			4.67	11.6	Not Pregnant		no	no		Yes	Yes		12	0	3	2	2	21	20	4	135.81	142.6	0.952381	n	8	875
5928	37	2	0		130	157	23.9361	3	4000	Lupron	225	2139	4160		159	2	2	3.04	14	Clinical Intrauterine Gestation	Live Birth	yes	yes		Yes	Yes		12	0	3	4	2	19	18	15	112.579	118.833	0.947368	n	8	1400
6799	34	0	0	Idio	129	157	23.9361	0	4000	Lupron	300	2513	2873		215	2	2	2.74	9.1	Clinical Intrauterine Gestation	Live Birth	yes	yes		Yes	Yes		12	0	5	2	7	16	15	13	157.062	167.533	0.9375	n	8	1812.5
6940	38	2	0	DOR	157	172	23.9995	4	4000	LDL	450	2331	2547		78.2			4.97	11.4	Biochemical		no	no		Yes	Yes		12	0	3	4	1.5	14	11	8	166.5	211.909	0.785714	n	8	2600
5409	35	0	0	Multi	118	150	24	3	4000	E2 Patch Ganirelix/Microflare	600	2129	2305		182			1.37	10.4	Not Pregnant		no	no		Yes	Yes		18	0	3	1	2.5	5	2	1	425.8	1064.5	0.4	n	15	7350
9880	40	0	0	Multi	138	162	24.0055	3	4000	No Lupron/Ganirelix	600	2057	3103		58.1			6.89	2.6	Not Pregnant		no	no		Yes	Yes		11	0	3	5	2	14	12	10	146.929	171.417	0.857143	n	8	2850
2021	34	1	0	Endo	139	162	24.0055	1	4000	No Lupron/Ganirelix	300	2349	3227		111	1	1	3.71	13.4	Clinical Intrauterine Gestation	Live Birth	yes	yes		Yes	Yes		10	0	3	2	1.5	17	13	13	138.176	180.692	0.764706	n	7	1400
10616	40	3	1	Multi	138	162	24.0055	8	4000	OCP Microdose	600	1948	2622		195			7.19	8.9	Not Pregnant		no	no		Yes	Yes		13	0	3	4	3	9	8	4	216.444	243.5	0.888889	n	11	3075
5366	35	0	0	Male	138	162	24.0055		4000	OCP/No Lupron/Gani	300	2588	2706	0.574	263			4.59	10.1	Not Pregnant		no	no		Yes	Yes		14	2	3	3	2	11	11	10	235.273	235.273	1	n	11	2962.5
8522	37	0	0	Male	138	162	24.0055	4	4000	OCP Microdose	600	2348	2835		70.1			7.49	9.9	Not Pregnant		no	no		Yes	Yes		14	0	3	2	2.5	6	4	2	391.333	587	0.666667	n	9	4350
7763	35	1	1	Multi	138	162	24.0055	1	4000	Lupron	225	3384	4482		73.4	1	1	5.81	8.9	Clinical Intrauterine Gestation	Live Birth	yes	yes		Yes	Yes		13	0	3	3	1.5	23	12	10	147.13	282	0.521739	n	9	1525
9296	37	0	0		138	162	24.0055	2	4000	OCP Microdose	600	2152	3013		95.8			6.74	12.8	Not Pregnant		no	no		Yes	Yes		14	0	3	3	2	10	7	3	215.2	307.429	0.7	n	12	4275
8646	41	1	0	Multi	138	162	24.0055	8	4000	LDL	375	2112	2561		126	1	1	4.84	10.8	Clinical Intrauterine Gestation	Live Birth	yes	yes		Yes	Yes		14	0	3	4	2	6	5	4	352	422.4	0.833333	n	10	2625
7582	44	3	1	DOR	148	167	24.0238	3	4000	OCP/Lupron	250	2925	3628		56	1	1	3.68	13.4	Clinical Intrauterine Gestation	Live Birth	yes	yes		Yes	Yes		14	0	3	6	2	29	19	11	100.862	153.947	0.655172	n	10	1900
7331	30	0	0	Male	148	167	24.0238	0	4000	OCP/Lupron	125	3097	4368		108	1	1	2.88	11.6	Clinical Intrauterine Gestation	Live Birth	yes	yes		Yes	Yes		13	0	3	1	3	13	12	1	238.231	258.083	0.923077	n	9	725
7045	35	0	0	Male	148	167	24.0238	0	4000	No Lupron/Ganirelix	300	3272	3423		147			5.34	11.2	Not Pregnant		no	no		Yes	Yes		12	0	3	3	2	30	24	12	109.067	136.333	0.8	n	9	2550
11032	37	2	0		147	167	24.0238	3	4000	LDL	300	2460	3235		68.2	2	2	3.27	10.1	Clinical Intrauterine Gestation	Live Birth	yes	yes		Yes	Yes		15	0	3	3	2	10	9	4	246	273.333	0.9	n	11	2650
4426	42	1	1	PCO	147	167	24.0238	3	4000	OCP/Lupron	225	2246	2816		72.2			1.74	11.5	Not Pregnant		no	no		Yes	Yes		15	0	3	3	1.5	8	4	3	280.75	561.5	0.5	n	11	1825
10021	26	0	0	Male	148	167	24.0238	2	4000	OCP/Lupron	300	1974	1833	0.56	83.4	2	2	1.99	6.5	Clinical Intrauterine Gestation	Live Birth	yes	yes		Yes	Yes		15	1	3	2	3	10	7	4	197.4	282	0.7	n	11	2500
4197	39	2	0	Male	148	167	24.0238	2	4000	LDL	300	2700	3476		169			5.3	12.8	Not Pregnant		no	no		Yes	Yes		13	0	3	4	2	15	14	10	180	192.857	0.933333	n	9	1912.5
7071	29	0	0	Male	136	160	24.1477	2	4000	OCP/Lupron	150	2245	3246		71.6	1	1		13.5	Clinical Intrauterine Gestation	Live Birth	yes	yes		Yes	Yes		13	0	3	3	2	24	16	11	93.5417	140.312	0.666667	n	9	1200
9239	40	2	0	Multi	136	160	24.2188	0	4000	No Lupron/Ganirelix	450	2555	3976		42.2			5.9	7.4	Not Pregnant		no	no		Yes	Yes		12	0	3	4	1.5	18	16	6	141.944	159.688	0.888889	n	9	3000
591	33	0	0	Male	136	160	24.2188	1	4000	LDL	225	2698	3569		66.6			3.38	11	Not Pregnant		no	no		Yes	Yes		12	4	3	2	2	16	13	12	168.625	207.538	0.8125	n	8	1275
7569	35	0	0	Male	136	160	24.2188	2	4000	OCP Microdose	450	2337	3447		106	2	2	5.04	15.5	Clinical Intrauterine Gestation	Live Birth	yes	yes		Yes	Yes		15	0	3	3	1.5	12	9	7	194.75	259.667	0.75	n	10	3075
35	32	1	0	Male	136	160	24.2188	2	4000	OCP/No Lupron/Gani	187.5	2879	3876	7.09	106			5.69	12.9	Not Pregnant		no	no		Yes	Yes		12	1	3	2	2	20	17	14	143.95	169.353	0.85	n	9	1362.5
6768	31	2	0	Male	137	160	24.2188	0	4000	OCP/Lupron	225	3377	4649		332	1	1	5.59	13.5	Clinical Intrauterine Gestation	Live Birth	yes	yes		Yes	Yes		13	4	3	2	2.5	24	20	14	140.708	168.85	0.833333	n	9	1275
1208	31	1	1	Male	155	170	24.2215		4000	Lupron	150	2214	2870		39			2.45	28	Not Pregnant		no	no		Yes	Yes		16	0	3	2	2	14	11	5	158.143	201.273	0.785714	n	12	1625
4304	40	0	0		154	170	24.2215	1	4000	E2/Ganirelix	600	2225	3149		40.4			3.45	12.2	Not Pregnant		no	no		Yes	Yes		14	0	3	2	2	5	4	2	445	556.25	0.8	n	11	6525
10949	43	0	0	Multi	154	170	24.2215	5	4000	LDL	450	2852	3643		54.1	1	1	3.42	10.4	Clinical Intrauterine Gestation	Live Birth	yes	yes		Yes	Yes		14	1	3	6	2.5	16	14	12	178.25	203.714	0.875	n	10	3525
10861	35	1	0	Multi	155	170	24.2215	0	4000	LDL	225	2871	1910		157	0	1	3.93	11.4	Clinical Intrauterine Gestation	outcome unknown				Yes	Yes		13	0	5	3	7	17	14	14	168.882	205.071	0.823529	y	9	900
1530	39	0	0	DOR	154	170	24.2215		4000	No Lupron/Ganirelix	450	2705	2679	2.65	190			8.36	13.5	Biochemical		no	no		Yes	Yes		11	0	3	3	1.5	10	10	8	270.5	270.5	1	n	8	2925
9558	30	0	0	Male	154	170	24.2215	0	4000	Lupron	225	2948	3150		61.4	0	1	2.69	15.9	Clinical Intrauterine Gestation	outcome unknown				Yes	Yes		16	2	3	2	1.5	10	8	6	294.8	368.5	0.8	n	12	1500
9356	40	2	1	Multi	154	170	24.2215	18	4000	E2/Ganirelix	600	2120	2350		254			3.75	13.3	Not Pregnant		no	no		Yes	Yes		13	0	3	4	2	8	7	4	265	302.857	0.875	n	10	3825
3798	36	1	0	Male	123	152	24.2382	1	4000	Lupron	150	2398	2917		66.2	2	2	2.5	10.5	Clinical Intrauterine Gestation	Live Birth	yes	yes		Yes	Yes		13	2	3	3	2	14	10	8	171.286	239.8	0.714286	n	9	1225
3191	43	4	0	Multi	124	152	24.2382	7	4000	OCP/No Lupron/Gani	600	2518	3200	1.22	95.3			7.29	13.5	Not Pregnant		no	no		Yes	Yes		11	0	3	6	3	18	11	8	139.889	228.909	0.611111	n	8	3750
10339	41	3	1	DOR	124	152	24.2382	2	4000	LDL	375	2144	2628		118			3.63	9.9	Not Pregnant		no	no		Yes	Yes		14	0	5	1	7	15	12	12	142.933	178.667	0.8	y	10	2100
1145	36	0	0	Male	123	152	24.2382	0	4000	OCP/No Lupron/Gani	225	2862	2504	4.45	121	2	2	6.27	13	Clinical Intrauterine Gestation	ongoing	yes	yes		Yes	Yes		11	7	5	2	7	14	12	11	204.429	238.5	0.857143	n	8	1075
8095	36	1	1	Tubal	124	152	24.2382	1	4000	Lupron	225	2970	4035		99			4.78	11	Not Pregnant		no	no		Yes	Yes		15	0	3	4	2	9	5	5	330	594	0.555556	n	11	1816
9046	33	0	0	Multi	123	152	24.2382	0	4000	OCP/Lupron	150	2389	3243		194			3.32	8.8	Not Pregnant		no	no		Yes	Yes		13	0	3	1	2	18	14	1	132.722	170.643	0.777778	n	9	1100
5620	35	0	0		145	165	24.2424		4000	OCP/Lupron	100	2261	2971		56.8			2.47	13.5	Not Pregnant		no	no		Yes	Yes		13	0	3	2	1.5	18	15	12	125.611	150.733	0.833333	n	9	825
10996	40	2	1	Tubal	145	165	24.2424	7	4000	LDL	450	2366	2809		79.3			5.78	7.9	Not Pregnant		no	no		Yes	Yes		12	0	3	4	2.5	13	9	4	182	262.889	0.692308	n	8	2925
10406	28	0	0	Male	146	165	24.2424	0	4000	OCP/Lupron	225	1519	1702		87.1			2.88	8.7	Not Pregnant		no	no		Yes	Yes		13	0	3	2	2	10	8	5	151.9	189.875	0.8	n	9	1799
3312	34	0	0	PCO	145	165	24.2424	1	4000	OCP/Lupron	150	2500	2710		105			2.99	11	Not pregnant		no	no		Yes	No	No fert	11					10	8	0	250	312.5	0.8	n	7	750
11174	34	1	0	Idio	145	165	24.2424		4000	OCP/Lupron	225	2121	2481		131	0	1	4.18		Clinical Intrauterine Gestation	Spontaneous Abortion	no	no		Yes	Yes		13	1	3	2	2	12	12	6	176.75	176.75	1	n	9	1274
6068	32	0	0		167	177	24.2587	1	4000	Lupron	300	3069	3055		42.5	0	1	3.4	13.5	Clinical Intrauterine Gestation	Missed Ab	no	no		Yes	Yes		16	0	3	2	2	13	11	4	236.077	279	0.846154	n	12	3862.5
6088	34	1	1	Male	159	172	24.3375	5	4000	LDL	375	2868	4354		68.5			2.43	8	Not Pregnant		no	no		Yes	Yes		11	2	5	3	7	30	21	20	95.6	136.571	0.7	n	7	1562.5
5004	35	1	1	Male	159	172	24.3375	7	4000	LDL	225	2264	2757		80.8	1	1	1.51	8.6	Clinical Intrauterine Gestation	Live Birth	yes	yes		Yes	Yes		13	3	3	4	1.5	14	11	10	161.714	205.818	0.785714	n	9	1650
360	33	0	0	Male	132	157	24.3418	1	4000	OCP/Lupron	183	2750	1076		101			1.99	10.5						No	No	Cancelled													9	982
9325	31	0	0		133	157	24.3418		4000	LDL	450	2034	2671		62.4			5.5	12.7	Not Pregnant		no	no		Yes	Yes		12	4	3	3	2	11	11	11	184.909	184.909	1	n	8	2850
7557	42	4	0	Multi	133	157	24.3418	0	4000	No Lupron/Ganirelix	375	2590	2589		100	1	1	6.64	12	Clinical Intrauterine Gestation	Live Birth	yes	yes		Yes	Yes		11	0	3	5	1.5	11	8	6	235.455	323.75	0.727273	n	8	2125
11077	35	1	0	tubal	150	167	24.3824	4	4000	OCP/Lupron	183	3112	3867		69.3	3	3	1.18	9.5	Clinical Intrauterine Gestation	Live Birth	yes	yes		Yes	Yes		15	0	3	3	2	17	16	14	183.059	194.5	0.941176	n	11	1739
5689	33	0	0	Endo	149	167	24.3824	1	4000	LDL	300	2919	4072		69.6			5.76	12.7	Not Pregnant		no	no		Yes	Yes		14	0	3	2	3	17	7	3	171.706	417	0.411765	n	10	2137.5
621	43	4	0	Multi	149	167	24.3824	5	4000	LDL	450	2959	2687		80.5			6.7	10			no	no		Yes	No	Cryo Upfront	15	2				13	11	11	227.615	269	0.846154	n	11	4000
1188	39	1	0	Multi	149	167	24.3824	1	4000	OCP/No Lupron/Gani	300	2537	3343	21.2	103	2	2	8.15	13.5	Clinical Intrauterine Gestation	ongoing	yes	yes		Yes	Yes		11	0	3	4	2	7	6	6	362.429	422.833	0.857143	n	8	2075
11181	44	3	0	Male	150	167	24.3824	4	4000	CF Lupron	450	2694	3308		227			7.07	10.1	Not Pregnant		no	no		Yes	Yes		11	0	5	1	7	14	12	11	192.429	224.5	0.857143	y	8	2400
9316	42	0	0	Multi	175	180	24.3827	4	4000	E2/Ganirelix	600	2093	2801		244			2.3	7.2	Not Pregnant		no	no		Yes	Yes		13	0	3	5	2	13	9	6	161	232.556	0.692308	n	10	4800
9649	38	1	0	DOR	140	162	24.3865	0	4000	LDL	300	2393	3399		56.2	2	2	6.25	10.4	Clinical Intrauterine Gestation	Live Birth	yes	yes		Yes	Yes		12	0	3	4	2	9	8	4	265.889	299.125	0.888889	n	8	1575
9311	32	1	0	Multi	141	162	24.3865		4000	LDL	187	3089	3665		58.1			3.93	10.6	Not Pregnant		no	no		Yes	Yes		17	0	3	2	2.5	9	8	8	343.222	386.125	0.888889	n	13	1161
7017	32	3	1	PCO	142	162	24.3865	3	4000	OCP/Lupron	112.5	2669	2940		75.9	2	2	4.36	7.1	Clinical Intrauterine Gestation	Live Birth	yes	yes		Yes	Yes		15	0	3	2	1.5	16	14	14	166.812	190.643	0.875	n	11	1004.5
7752	33	0	0	Multi	141	162	24.3865	0	4000	Lupron	225	2386	3065		88.2	1	1	2.57	9	Clinical Intrauterine Gestation	Live Birth	yes	yes		Yes	Yes		15	5	3	2	1	23	19	19	103.739	125.579	0.826087	n	11	2425
6911	39	0	0		141	162	24.3865		4000	OCP/LDL	225	2626	2736		91.4	1	1	5	15	Clinical Intrauterine Gestation	Live Birth	yes	yes		Yes	Yes		15	0	3	4	1.5	19	18	16	138.211	145.889	0.947368	n	11	1625
9142	31	2	0	Multi	141	162	24.3865	2	4000	OCP/No Lupron/Gani	450	2179	2579		110	3	3	6.51	8.9	Clinical Intrauterine Gestation	Live Birth	yes	yes		Yes	Yes		12	3	3	3	1.5	10	10	9	217.9	217.9	1	n	9	2700
10133	42	7	1	DOR	140	162	24.3865	7	4000	Lupron	300	2224	2805		68.6			2.12	7.1	Not Pregnant		no	no		Yes	Yes		15	0	3	4	2	12	11	5	185.333	202.182	0.916667	n	11	2475
5385	39	0	0	Male	142	162	24.3865	1	4000	OCP/LDL	225	2251	2402		94.7			7.17	11	Not Pregnant		no	no		Yes	Yes		11	1	3	3	2	12	10	8	187.583	225.1	0.833333	n	7	925
3523	32	0	0	Male	141	162	24.3865	0	4000	LDL	225	2490	3217		96.1	1	1	5.41	14.6	Clinical Intrauterine Gestation	Live Birth	yes	yes		Yes	Yes		13	0	3	2	2	11	8	2	226.364	311.25	0.727273	n	9	1209
10852	35	2	0	Tubal	140	162	24.3865	2	4000	Lupron	175	2175	2924		137			3.86	8.1			no	no		Yes	No	Freeze All	11	7				12	9	7	181.25	241.667	0.75	n	7	925
5653	41	0	0		141	162	24.3865	0	4000	LDL	450	2351	2626		150	1	1	5.69	15.7	Clinical Intrauterine Gestation	Spontaneous Abortion	no	yes		Yes	Yes		12	0	3	4	2	8	6	6	293.875	391.833	0.75	n	8	2700
7120	44	0	0		129	155	24.4064		4000	E2/Ganirelix	600	2093	2545		136			1.9	9.3	Not Pregnant		no	no		Yes	Yes		15	0	3	4	2	8	8	4	261.625	261.625	1	n	12	6600
4175	30	1	1	Multi	180	183	24.4857	2	4000	Lupron	225	2410	2960		78.6	1	1	3.26	9.7	Clinical Intrauterine Gestation	Live Birth	yes	yes		Yes	Yes		13	6	3	3	2	28	23	19	86.0714	104.783	0.821429	n	9	1700
7633	32	0	0	Male	165	175	24.4898	0	4000	OCP/LDL	225	2100	3260		75.5			2.3	9.8	Not pregnant		no	no		Yes	No	No Fert	14					7	4	0	300	525	0.571429	n	10	1975
8502	38	1	1	Male	129	155	24.5578	4	4000	OCP/LDL	225	2009	3264		80.2			4.11	11.8	Not Pregnant		no	no		Yes	Yes		12	2	3	4	1	20	17	15	100.45	118.176	0.85	n	8	1275
9322	36	1	0	Multi	129	155	24.5578	1	4000	E2/Ganirelix	600	1793	2051		240			0.7	10.1	Not Pregnant		no	no		Yes	Yes		15	0	5	3	7	10	8	6	179.3	224.125	0.8	y	12	6375
4204	36	0	0	Male	129	155	24.5578		4000	OCP/Lupron	225	2458	3406		77.8			2.05	11.4	Not Pregnant		no	no		Yes	Yes		14	0	3	1	2.5	14	11	1	175.571	223.455	0.785714	n	10	1850
3481	35	2	2		130	155	24.5578	1	4000	OCP/Lupron	150	2839	3593		107			3.87	13	Not Pregnant		no	no		Yes	Yes		12	0	5	1	7	11	11	11	258.091	258.091	1	y	8	1000
3778	40	4	1		130	155	24.5578	1	4000	OCP/Lupron	200	2752	2826		160			1.89	10.3	Not Pregnant		no	no		Yes	Yes		15	5	5	2	7	25	21	16	110.08	131.048	0.84	y	11	1950
5952	41	1	1	Multi	129	155	24.5578	3	4000	OCP Microdose	600	2456	2421		187	1	1	6.03	12.2	Clinical Intrauterine Gestation	Spontaneous Abortion	no	yes		Yes	Yes		14	0	3	2	2	8	6	2	307	409.333	0.75	n	9	4425
9440	35	1	1	Male	138	160	24.6094	5	4000	No Lupron/Ganirelix	450	2841	3130		56.1			2.78	10.4	Not Pregnant		no	no		Yes	Yes		13	0	5	2	7	14	12	11	202.929	236.75	0.857143	n	10	3412
8519	42	1	0	Multi	138	160	24.6094	6	4000	Lupron	150	2239	2529		116	0	1	3.93	10.7	Clinical Intrauterine Gestation	Spontaneous Abortion	no	no		Yes	Yes		12	0	5	3	7	19	16	13	117.842	139.938	0.842105	n	8	1100
6440	42	5	0	Multi	139	160	24.6094	8	4000	E2/Ganirelix	225	2516	2822		123			6.51	10.8	Not Pregnant		no	no		Yes	Yes		16	0	3	6	1	11	9	8	228.727	279.556	0.818182	n	13	2812
5670	31	0	0	Multi	138	160	24.6094		4000	OCP/Lupron	225	2523	2617		127	2	2	3.04	11.6	Clinical Intrauterine Gestation	Live Birth	yes	yes		Yes	Yes		15	4	3	2	2	16	11	11	157.688	229.364	0.6875	n	11	2134
3156	38	1	0	Uterus	138	160	24.6094	2	4000	LDL	450	3676	3991		130			1.52	10.2	Not Pregnant		no	no		Yes	Yes		13	1	3	4	2	11	10	5	334.182	367.6	0.909091	n	9	2437.5
4316	33	0	0	Male	138	160	24.6094	1	4000	LDL	375	2483	3219		143	1	1	2.95	10	Clinical Intrauterine Gestation	Live Birth	yes	yes		Yes	Yes		14	4	3	2	2	16	13	8	155.188	191	0.8125	n	10	2875
658	38	0	0	DOR	139	160	24.6094	1	4000	OCP/No Lupron/Gani	375	2376	3023	1.18	249	3	3	4.68	18.5	Clinical Intrauterine Gestation	ongoing	yes	yes		Yes	Yes		14	2	3	4	1	12	12	8	198	198	1	n	11	3450
9012	31	2	0		148	165	24.6097	2	4000	OCP/Lupron	266	2607	3666		72.5	3	3	2.53	10.5	Clinical Intrauterine Gestation	Live Birth	yes	yes		Yes	Yes		13	0	3	3	2	16	13	3	162.938	200.538	0.8125	n	9	1466
3261	43	0	0		147	165	24.6097		4000	No Lupron/Ganirelix	300	2298	2710	10	55.9			6.46	12.5	Not Pregnant		no	no		Yes	Yes		11	0	3	5	1.5	20	17	12	114.9	135.176	0.85	n	8	1775
2070	41	2	0	DOR	147	165	24.6097		4000	No Lupron/Ganirelix	375	2924	4952		56.1			5.83	11.4	Not Pregnant		no	no		Yes	Yes		11	0	3	2	1.5	10	5	2	292.4	584.8	0.5	n	8	2350
4876	37	5	3	Male	148	165	24.6097	0	4000	LDL	225	2622	3045		57.9	3	3	5.95	15.9	Clinical Intrauterine Gestation	Live Birth	yes	yes		Yes	Yes		12	0	3	3	2	13	13	11	201.692	201.692	1	n	8	1200
6097	28	0	0	Male	148	165	24.6097		4000	OCP/Lupron	183	2828	5091		69.9	2	2	2.42	14.6	Clinical Intrauterine Gestation	Live Birth	yes	yes		Yes	Yes		12	0	5	2	7	10	8	8	282.8	353.5	0.8	n	8	1174
4857	40	5	1	DOR	148	165	24.6097	6	4000	LDL	600	3269	3531		97.9			3.8	10.5			no	no		Yes	No	PGD - Affected Embryos	15					12	8	4	272.417	408.625	0.666667	y	11	5175
8688	46	1	0	Multi	126	152	24.6711	6	4000	LDL	450	2018	2458		107			2.9	10.7	Biochemical		no	no		Yes	Yes		14	0	3	8	2	14	13	9	144.143	155.231	0.928571	n	10	3525
9033	45	1	0	Multi	126	152	24.6711	5	4000	LDL	450	2625	2733		149			3.9	9.3	Not Pregnant		no	no		Yes	Yes		14	0	5	8	7	14	13	11	187.5	201.923	0.928571	n	10	3825
9931	33	0	0	Male	125	152	24.6711	3	4000	Lupron	225	1944	2827		82.3			2.31	12.2			no	no		Yes	No	No Embryo Development	13					4	2	2	486	972	0.5	n	9	1762
8338	37	1	0	DOR	160	172	24.6755	2	4000	LDL	450	3116	3554		58.1			3.4	12.6	Not Pregnant		no	no		Yes	Yes		12	0	3	3	2	19	11	7	164	283.273	0.578947	n	8	2625
8006	37	1	0	DOR	160	172	24.6755	3	4000	LDL	450	3033	4102		72.2	0	1	3.69	11.8	Clinical Intrauterine Gestation	Spontaneous Abortion	no	no		Yes	Yes		12	0	3	4	1.5	12	9	7	252.75	337	0.75	n	8	2250
9532	40	1	0		139	160	24.6804	2	4000	E2/Ganirelix	600	2837	3117		87			4.21	11.8	Not Pregnant		no	no		Yes	Yes		15	0	3	5	2	9	8	7	315.222	354.625	0.888889	n	12	5812
10209	32	1	1	Male	151	167	24.7409	2	4000	LDL	600	1283	1904		82.7			3.7	10.2	Not Pregnant		no	no		Yes	Yes		14	0	3	2	2	19	9	4	67.5263	142.556	0.473684	n	10	5325
10625	35	4	0	Idio	135	157	24.7475	4	4000	OCP/Lupron	225	1925	2363		123			2.9		Biochemical		no	no		Yes	Yes		13	0	3	4	3	12	10	9	160.417	192.5	0.833333	n	9	1911
10033	28	1	1	Multi	135	157	24.7475	0	4000	Lupron	225	2569	3818		139			4.86	10.8	Not Pregnant		no	no		Yes	Yes		12	1	3	2	2	20	14	9	128.45	183.5	0.7	n	8	1312.5
8962	35	0	0	Multi	134	157	24.7475	0	4000	OCP/Lupron	150	2842	3963		89.5	1	1	0.796	10	Clinical Intrauterine Gestation	Live Birth	yes	yes		Yes	Yes		14	2	5	2	7	23	23	12	123.565	123.565	1	n	10	1387.5
8638	35	2	0	Tubal	135	157	24.7475		4000	LDL	300	2524	2752		90.2	2	3	5.13	14.4	Clinical Intrauterine Gestation	Live Birth	yes	yes		Yes	Yes		13	0	3	4	1	7	5	4	360.571	504.8	0.714286	n	9	1762.5
2641	31	2	0	PCO	143	162	24.7676	2	4000	OCP/No Lupron/Gani	300	2147	3286	0.907	29.4			2.67	10.8	Biochemical		no	no		Yes	Yes		11	0	3	3	1.5	15	12	5	143.133	178.917	0.8	n	8	1762.5
5896	32	1	0	Male	143	162	24.7676	0	4000	Lupron	225	2114	2312		124			2.99	11.2	Biochemical		no	no		Yes	Yes		14	0	3	2	2	22	10	5	96.0909	211.4	0.454545	n	10	2025
1972	34	2	1	Male	143	162	24.7676	2	4000	OCP/Lupron	225	2341	2749		214			3.27	14.8	Not Pregnant		no	no		Yes	Yes		11	0	3	2	2	12	12	9	195.083	195.083	1	n	7	925
8984	32	1	0	Multi	144	162	24.7676	1	4000	OCP/Lupron	150	2148	2602		58.8	1	1	2.73	9.2	Clinical Intrauterine Gestation	Live Birth	yes	yes		Yes	Yes		14	0	3	2	2	12	8	7	179	268.5	0.666667	n	10	975
7615	39	1	1	Multi	144	162	24.7676	3	4000	LDL	450	1862	3382		79	2	2	5.9	9.9	Clinical Intrauterine Gestation	Live Birth	yes	yes		Yes	Yes		12	0	3	4	1	12	7	4	155.167	266	0.583333	n	8	2850
8008	39	3	1	Tubal	143	162	24.7676	5	4000	OCP/Lupron	150	3320	3896		136			3.14	8.4	Not Pregnant		no	no		Yes	Yes		14	0	3	4	1	21	21	21	158.095	158.095	1	n	10	1275
5418	39	2	2	Multi	167	175	24.8163	2	4000	OCP/Lupron	225	2268	2605		66.9			5.57	15.4	Biochemical		no	no		Yes	Yes		13	0	3	2	2	15	14	3	151.2	162	0.933333	n	9	1499
4678	24	0	0	Male	168	175	24.8163		4000	Lupron	125	2922	2941		140	2	2	3.2	16.1	Clinical Intrauterine Gestation	outcome unknown				Yes	Yes		16	0	3	2	2	26	23	18	112.385	127.043	0.884615	n	12	1925
57	41	2	0	DOR	158	170	24.9135	0	4000	No Lupron/Ganirelix	450	2168	2753	3.55	37.4			7.13	11.1	Not Pregnant		no	no		Yes	Yes		12	0	3	1	1.5	7	4	2	309.714	542	0.571429	n	9	3675
1055	35	0	0	PCO	158	170	24.9135	0	4000	No Lupron/Ganirelix	300	2685	3293	3.24	91.9	0	1	5.57	11.4	Clinical Intrauterine Gestation	Missed Ab	no	no		Yes	Yes		12	3	3	3	2.5	14	11	9	191.786	244.091	0.785714	n	9	2475
8570	34	1	0		158	170	24.9135	2	4000	Lupron	300	2955	3247		69.2			5.17	10.8	Not Pregnant		no	no		Yes	Yes		13	0	3	3	2	20	13	6	147.75	227.308	0.65	n	9	2400
8362	41	1	0	DOR	158	170	24.9135	3	4000	LDL	300	3504	4158		133			1.87	6.8	Not Pregnant		no	no		Yes	Yes		15	0	3	4	2	16	14	4	219	250.286	0.875	n	11	2575
9512	37	1	1	Male	132	155	24.974	3	4000	OCP/LDL	225	3096	3442		84			3.52	12	Biochemical		no	no		Yes	Yes		13	0	5	2	7	16	15	10	193.5	206.4	0.9375	n	9	1386
7691	25	0	0	Male	132	155	24.974	1	4000	Lupron	150	3554	5155		174	1	1	4.33	12.2	Clinical Intrauterine Gestation	Live Birth	yes	yes		Yes	Yes		12	0	3	2	1.5	9	7	5	394.889	507.714	0.777778	n	8	875
6212	44	0	0	Male	150	165	24.977	1	4000	OCP Microdose	450	2503	2632		72.9			5.51	12.9	Not Pregnant		no	no		Yes	Yes		14	0	3	2	2	8	6	2	312.875	417.167	0.75	n	9	3800
5911	36	0	0	Endo	150	165	24.977	1	4000	No Lupron/Ganirelix	600	2121	2588	2.53	111			7.41	12	Not pregnant		no	no		Yes	No	No Fert	12					5	4	0	424.2	530.25	0.8	n	9	4275
8257	40	1	0	DOR	149	165	24.977	4	4000	No Lupron/Ganirelix	600	2352	3139		132			6.19	8.5	Biochemical		no	no		Yes	Yes		11	0	3	4	2	16	11	4	147	213.818	0.6875	n	8	3450
7583	38	1	1	Endo	119	147	24.9896		4000	Lupron	175	2621	3681		62.1			2.39	12.3	Not Pregnant		no	no		Yes	Yes		13	0	3	1	2	7	5	4	374.429	524.2	0.714286	n	9	1400
9994	39	1	0	Multi	140	160	25	7	4000	LDL	450	2579	3078		33.1			3.92	9.7	Not pregnant		no	no		Yes	No	No Embryo Development	13					8	5	0	322.375	515.8	0.625	n	9	2887.5
8767	25	4	2	DOR	140	160	25	4	4000	OCP Microdose	600	2300	3132		44.2			0.816	11.2	Not Pregnant		no	no		Yes	Yes		13	0	5	1	7	3	2	1	766.667	1150	0.666667	y	11	4050
2364	35	0	0		140	160	25	2	4000	No Lupron/Ganirelix	375	2300	2288	0.977	95			7.01	15	Not Pregnant		no	no		Yes	Yes		10	0	3	4	2	10	10	6	230	230	1	n	7	1950
1642	38	2	0	Tubal	142	160	25	1	4000	E2/Ganirelix	600	2575	2555		233	1	1	2.61	7.5	Clinical Intrauterine Gestation	ongoing	yes	yes		Yes	Yes		14	0	3	4	2	10	8	6	257.5	321.875	0.8	n	11	3975
11178	32	5	0	Tubal	163	172	25.0135	4	4000	OCP/Lupron	375	2514	3186		121			2.83	12	Not Pregnant		no	no		Yes	Yes		13	3	5	2	7	17	15	15	147.882	167.6	0.882353	n	9	1986
9834	44	3	2	Multi	155	167	25.0995	5	4000	Lupron	225	1760	2786		40.3	0	1	5.85	13.8	Clinical Intrauterine Gestation	Spontaneous Abortion	no	no		Yes	Yes		13	0	3	6	1.5	14	10	7	125.714	176	0.714286	n	9	1761
3051	33	0	0	Multi	154	167	25.0995	1	4000	OCP/No Lupron/Gani	150	2711	3080	5.16	44	2	2	8.1	12.8	Clinical Intrauterine Gestation	Live Birth	yes	yes		Yes	Yes		13	2	3	3	1.5	10	8	7	271.1	338.875	0.8	n	10	1575
10697	43	1	0	Male	155	167	25.0995	5	4000	LDL	450	2707	2845		53			2.33	15	Not Pregnant		no	no		Yes	Yes		15	0	3	5	2.5	12	8	7	225.583	338.375	0.666667	n	11	4125
1239	38	0	0	Male	128	152	25.1039	0	4000	OCP/No Lupron/Gani	450	2857	3412	1.55	150	1	1	5.43	11	Clinical Intrauterine Gestation	ongoing	yes	yes		Yes	Yes		13	0	3	4	2	15	12	10	190.467	238.083	0.8	n	10	4125
6867	21	0	0	Male	128	152	25.1039	0	4000	OCP/Lupron	125	2396	2382		55.8	1	1	5.36	11.3	Clinical Intrauterine Gestation	Live Birth	yes	yes		Yes	Yes		14	3	3	2	1	14	10	8	171.143	239.6	0.714286	n	10	1425
9009	26	2	1	Multi	128	152	25.1039	2	4000	OCP/Lupron	150	2286	2212		94.5	2	2	1.46	14.6	Clinical Intrauterine Gestation	Live Birth	yes	yes		Yes	Yes		14	2	5	2	7	28	21	16	81.6429	108.857	0.75	n	10	1500
3957	42	2	0	Multi	145	162	25.1486		4000	E2 Patch	600	2406	3018		68.3	1	1	4.18	8.5	Clinical Intrauterine Gestation	Live Birth	yes	yes		Yes	Yes		15	0	3	2	2.5	9	6	2	267.333	401	0.666667	n	12	6300
614	37	0	0	DOR	145	162	25.1486	1	4000	No Lupron/Ganirelix	300	2261	2457	7.16	105			5.64	15.9	Biochemical		no	no		Yes	Yes		10	1	3	3	2	15	8	7	150.733	282.625	0.533333	n	7	1675
4363	37	0	0	Idio	146	162	25.1486	3	4000	E2/Ganirelix	600	2259	2386		186	3	3	1.86	11	Clinical Intrauterine Gestation	Live Birth	yes	yes		Yes	Yes		15	1	3	3	1	8	7	6	282.375	322.714	0.875	n	12	6225
7083	36	1	1	Multi	145	162	25.1486	2	4000	OCP Microdose	600	2860	2917		63.7			1.39	11.8	Not Pregnant		no	no		Yes	Yes		14	0	3	4	1.5	15	11	6	190.667	260	0.733333	n	9	3900
9549	39	1	0	Multi	145	162	25.1486	4	4000	OCP/Lupron	187	2153	2875		67.2			0.97	8.6			no	no		Yes	No	PGD - Affected Embryos	15					22	16	10	97.8636	134.562	0.727273	y	11	2134
6265	36	1	0	PCO	136	157	25.1532		4000	LDL	225	2408	3004		74.7	4	4	4.9	11.5	Clinical Intrauterine Gestation	Spontaneous Abortion	no	yes		Yes	Yes		13	0	3	4	1	14	11	9	172	218.909	0.785714	n	9	1550
9191	26	2	1	Male	137	157	25.1532	1	4000	OCP/Lupron	268	2281	2967		96.2	2	2	2.54	15	Clinical Intrauterine Gestation	Live Birth	yes	yes		Yes	Yes		14	3	5	2	7	25	18	10	91.24	126.722	0.72	n	10	2465
1807	39	0	0	DOR	175	177	25.2163	0	4000	OCP/No Lupron/Gani	450	2854	4043	3.85	69	1	1	2.94	11.5	Clinical Intrauterine Gestation	ongoing	yes	yes		Yes	Yes		12	0	3	2	2.5	16	11	8	178.375	259.455	0.6875	n	9	3900
7403	42	3	0		161	170	25.2595	10	4000	LDL	225	3237	3401		79.5			7.47	11	Not Pregnant		no	no		Yes	Yes		15	0	3	3	1.5	10	5	4	323.7	647.4	0.5	n	11	1800
7745	42	0	0		161	170	25.2595		4000	LDL	225	3446	3591		104			6.91	9.8	Not Pregnant		no	no		Yes	Yes		15	0	3	6	2	13	11	8	265.077	313.273	0.846154	n	11	1850
10581	35	2	0	Male	160	170	25.2595	1	4000	LDL	300	2126	3090		43.6	0	1	5.56	12.9	Clinical Intrauterine Gestation	Spontaneous Abortion	no	no		Yes	Yes		12	0	3	4	2.5	13	9	7	163.538	236.222	0.692308	n	8	1833
7451	37	0	0	Male	126	150	25.3333	2	4000	OCP/Lupron	225	2905	3043		101			5.44	17	Not Pregnant		no	no		Yes	Yes		14	0	3	3	2	17	14	13	170.882	207.5	0.823529	n	10	2022
29	43	6	2	DOR	151	165	25.3444	7	4000	E2/Ganirelix	600	2263	1978		74			2.9	13.6	Not Pregnant		no	no		Yes	Yes		12	0	3	3	2	7	6	4	323.286	377.167	0.857143	n	9	4875
10061	40	0	0		152	165	25.3444	2	4000	OCP/Lupron	187	2028	2701		96.2				7.8	Not Pregnant		no	no		Yes	Yes		12	0	3	4	2.5	17	12	9	119.294	169	0.705882	n	8	1198.5
6757	34	0	0	Male	152	165	25.3444		4000	OCP/Lupron	225	2131	2380		100		1	2.64	10.9	Ectopic		no	no		Yes	Yes		13	8	5	2	7	29	22	12	73.4828	96.8636	0.758621	n	9	1550
9181	35	2	0	Idio	153	165	25.3444	2	4000	OCP/Lupron	225	2291	3348		63.5			4.54	12.2	Not Pregnant		no	no		Yes	Yes		12	0	5	1	7	10	8	3	229.1	286.375	0.8	y	8	1425
8766	22	0	0	Male	166	172	25.3515	0	4000	OCP/Lupron	150	2540	3387		122	1	1	5.71	13	Clinical Intrauterine Gestation	Live Birth	yes	yes		Yes	Yes		12	0	5	2	7	18	16	9	141.111	158.75	0.888889	n	8	974.5
2032	41	1	0	DOR	165	172	25.3515	1	4000	No Lupron/Ganirelix	600	2741	3418	1.11	53.8	1	1	3.97	13	Clinical Intrauterine Gestation	Live Birth	yes	yes		Yes	Yes		12	0	3	4	2	17	11	10	161.235	249.182	0.647059	n	9	4800
6191	25	0	0	Male	134	155	25.3902	0	4000	OCP/Lupron	225	2754	4545		80.9	1	1	6.34	14	Clinical Intrauterine Gestation	Live Birth	yes	yes		Yes	Yes		13	0	5	2	7	13	13	11	211.846	211.846	1	n	9	1225
1907	33	0	0		135	155	25.3902		4000	OCP/No Lupron/Gani	183	2854.7	2503	2.44	306			5.58	14	Not Pregnant		no	no		Yes	Yes		10	0	3	2	2.5	20	16	5	142.735	178.419	0.8	n	7	1116
8367	44	2	0		138	157	25.4482	3	4000	OCP Microdose	450	3013	3801		126			2.38	10	Not Pregnant		no	no		Yes	Yes		18	0	3	6	1.5	14	13	10	215.214	231.769	0.928571	n	13	4950
8629	43	2	0	Multi	156	167	25.4581	4	4000	E2/Ganirelix	375	2700	2989	0.722	132			0.908	6.5	Not Pregnant		no	no		Yes	Yes		13	21	3	6	2	38	31	30	71.0526	87.0968	0.815789	n	10	2737.5
1801	36	1	0	Multi	157	167	25.4581	3	4000	E2 Patch Ganirelix/Microflare	600	2716	2809		55.9	4	3	1.13	15.5	Clinical Intrauterine Gestation	ongoing	yes	yes		Yes	Yes		16	0	3	4	2	11	10	8	246.909	271.6	0.909091	n	13	6450
4656	27	2	2	PGD	157	167	25.4581	0	4000	OCP/Lupron	225	2258	3597		86.4	2	2	6.08	12.3	Clinical Intrauterine Gestation	Live Birth	yes	yes		Yes	Yes		12	4	5	2	7	22	17	12	102.636	132.824	0.772727	y	8	1387.5
7098	43	1	0		153	165	25.5	2	4000	OCP Microdose	450	2600	4779		47.2			6.4	12.9	Not Pregnant		no	no		Yes	Yes		10	0	3	5	1	9	6	5	288.889	433.333	0.666667	n	8	1687.5
6588	42	1	1	DOR	148	162	25.5296	0	4000	No Lupron/Ganirelix	450	2026	2795		93.8	1	1	9.06	11.5	Clinical Intrauterine Gestation	Live Birth	yes	yes		Yes	Yes		11	1	3	6	1.5	12	10	9	168.833	202.6	0.833333	n	8	3075
5349	39	0	0	Endo	148	162	25.5296	3	4000	No Lupron/Ganirelix	300	2145	2184	0.471	96.9	1	1	1.92	9.4	Clinical Intrauterine Gestation	Live Birth	yes	yes		Yes	Yes		14	0	3	3	2	17	12	10	126.176	178.75	0.705882	n	11	3000
8347	33	0	0	PCO	130	152	25.5367	0	4000	OCP/Lupron	150	2664	3797		113	2	2	1.46	10.3	Clinical Intrauterine Gestation	Therapeutic Abortion	no	yes		Yes	Yes		13	4	5	2	7	14	13	12	190.286	204.923	0.928571	n	9	1087.5
9374	33	0	0	PCO	131	152	25.5367	1	4000	OCP/Lupron	225	2376	3489		132	2	2	4.86	12	Clinical Intrauterine Gestation	Live Birth	yes	yes		Yes	Yes		11	1	5	2	7	7	6	6	339.429	396	0.857143	n	7	1150
5407	39	0	0	Male	129	152	25.5367	3	4000	E2 Patch	375	2488	2919		51			1.4	9.2	Not Pregnant		no	no		Yes	Yes		15	0	3	3	2	14	8	4	177.714	311	0.571429	n	12	3612.5
9868	28	5	1	Tubal	130	152	25.5367	1	4000	OCP/Lupron	225	1504	2496		69.4			3.16	6	Not Pregnant		no	no		Yes	Yes		13	0	6	1	7	13	12	5	115.692	125.333	0.923077	y	9	1500
9082	30	0	0	Male	157	167	25.5885	1	4000	OCP/Lupron	268	2578	3287		87.1	2	2	3.71	12.7	Clinical Intrauterine Gestation	Live Birth	yes	yes		Yes	Yes		13	3	5	2	7	17	16	13	151.647	161.125	0.941176	n	9	1772
6866	30	3	0	Male	164	170	25.6055	2	4000	OCP/Lupron	200	2835	3085		101			7.14	12.6	Not Pregnant		no	no		Yes	Yes		13	0	3	3	1	13	12	8	218.077	236.25	0.923077	n	9	1424
7449	30	3	0	Male	164	170	25.6055	1	4000	OCP/Lupron	200	2499	2948		152	1	1	4.27	9	Clinical Intrauterine Gestation	Spontaneous Abortion	no	yes		Yes	Yes		13	0	6	2	7	15	9	7	166.6	277.667	0.6	n	9	1532
11088	35	3	0	Multi	164	170	25.6055	2	4000	LDL	300	2575	3672		55.6	2	2	4.04	10.2	Clinical Intrauterine Gestation	Live Birth	yes	yes		Yes	Yes		14	0	3	4	3	12	9	5	214.583	286.111	0.75	n	10	2125
41	39	1	0	DOR	162	170	25.6055	1	4000	E2/Ganirelix	450	2974	3201		92.3	0	1	4	8.2	Clinical Intrauterine Gestation	Missed Ab	no	no		Yes	Yes		12	0	3	4	2	20	17	15	148.7	174.941	0.85	n	9	3150
6724	30	4	0	Male	163	170	25.6055	3	4000	OCP/Lupron	200	2646	2739		96.5			8.08	9.4	Biochemical		no	no		Yes	Yes		14	2	3	3	1	12	11	11	220.5	240.545	0.916667	n	10	1424
6841	44	0	0	Multi	163	170	25.6055	2	4000	E2/Ganirelix	600	2577	3951		182			1.38	12.8	Not Pregnant		no	no		Yes	Yes		14	0	3	6	2	11	8	6	234.273	322.125	0.727273	n	11	5550
4036	32	0	0	Multi	155	165	25.7117	1	4000	Lupron	150	2208	2555		32.8			3.88	15	Biochemical		no	no		Yes	Yes		14	1	3	3	2	15	9	5	147.2	245.333	0.6	n	10	2000
4490	32	0	0	Multi	155	165	25.7117	1	4000	OCP/Lupron	175	3015	3049		42.6			6.21	14	Not Pregnant		no	no		Yes	Yes		14	1	3	2	2	8	6	3	376.875	502.5	0.75	n	10	1416
10376	30	1	0	Male	155	165	25.7117	2	4000	OCP/No Lupron/Gani	600	1249	2098		74.3				12.4	Not Pregnant		no	no		Yes	Yes		12	0	3	2	2	13	9	6	96.0769	138.778	0.692308	n	9	4725
11441	37	0	0	Male	145	160	25.7812	8	4000	No Lupron/Ganirelix	200	2669	4425		13.9			6.6	10.4	Not Pregnant		no	no		Yes	Yes		11	0	3	3	1.5	13	10	6	205.308	266.9	0.769231	n	8	900
8359	39	0	0	Multi	146	160	25.7812	1	4000	LDL	450	2781	3417		67.7	2	3	4.11	10	Clinical Intrauterine Gestation	Live Birth	yes	yes		Yes	Yes		13	0	3	4	2.5	12	8	5	231.75	347.625	0.666667	n	9	2875
10442	23	0	0	Multi	145	160	25.7812	0	4000	OCP/Lupron	187	1707	2567		133	1	1	3.84	12.9	Clinical Intrauterine Gestation	Live Birth	yes	yes		Yes	Yes		11	2	3	2	1.5	7	6	5	243.857	284.5	0.857143	n	7	935
10676	42	2	0	Multi	175	175	25.7959	8	4000	LDL	225	2254	3500		45	1	2	5.35		Clinical Intrauterine Gestation	Therapeutic Abortion	no	yes		Yes	Yes		12	0	3	6	2	10	9	9	225.4	250.444	0.9	n	8	1425
8098	37	1	0	Multi	136	155	25.8065	4	4000	E2/Ganirelix	600	2632	3031		86.8	2	2		12	Clinical Intrauterine Gestation	Therapeutic Abortion	no	yes		Yes	Yes		15	2	3	5	1.5	11	11	7	239.273	239.273	1	n	12	5700
1133	35	1	0	Multi	158	167	25.8166	3	4000	E2/Ganirelix	450	2906	3373		67.7	1	2	1.02	9.5	Clinical Intrauterine Gestation	ongoing	yes	yes		Yes	Yes		14	2	3	3	1.5	23	17	12	126.348	170.941	0.73913	n	11	3950
6547	30	0	0	Male	159	167	25.8166	0	4000	Lupron	225	2405	2810		122			7.28	12.9	Not pregnant		no	no		Yes	No	No Fert	15					12	1	0	200.417	2405	0.0833333	n	11	1950
6259	38	0	0	Multi	159	167	25.8166	2	4000	No Lupron/Ganirelix	225	2775	3285		174			7.53	14.9	Not Pregnant		no	no		Yes	Yes		11	2	3	5	1	12	8	7	231.25	346.875	0.666667	n	8	1575
11416	37	0	0		155	165	25.8786		4000	OCP/No Lupron/Gani	450	2339	3439		119	3	3	15.5	8.8	Clinical Intrauterine Gestation	Live Birth	yes	yes		Yes	Yes		12	1	3	3	1.5	12	11	9	194.917	212.636	0.916667	n	8	2437
9941	31	1	1	Multi	150	162	25.9107	3	4000	OCP/Lupron	112	1780	1992		50.3			3.22	10.3	Biochemical		no	no		Yes	Yes		14	0	5	2	7	11	10	8	161.818	178	0.909091	n	10	914
3740	37	2	1	DOR	149	162	25.9107	4	4000	OCP Microdose	375	2223	2691		67			0.786	12.4	Not Pregnant		no	no		Yes	Yes		15	0	3	3	1.5	10	10	5	222.3	222.3	1	n	10	5925
10431	31	0	0		150	162	25.9107	0	4000	OCP/Lupron	225	2132	2834		95.6	2	2	3.34	9.6	Clinical Intrauterine Gestation	Live Birth	yes	yes		Yes	Yes		12	0	3	2	1.5	6	3	2	355.333	710.667	0.5	n	8	1049.5
8479	39	1	0	Uterus	149	162	25.9107	1	4000	Lupron	300	2686	4074		39			2.8	12	Not Pregnant		no	no		Yes	Yes		15	0	5	3	7	14	12	12	191.857	223.833	0.857143	y	11	2325
8879	38	1	0	Uterus	149	162	25.9107	0	4000	LDL	375	3131	4619		64.7			5.06	11.9	Not Pregnant		no	no		Yes	Yes		13	0	6	2	7	20	14	9	156.55	223.643	0.7	y	9	2625
9613	43	4	1		150	162	25.9107	1	4000	No Lupron/Ganirelix	450	3004	3233		81.6			7.82	8.6	Not Pregnant		no	no		Yes	Yes		12	0	5	1	7	16	15	12	187.75	200.267	0.9375	y	9	2700
7383	31	1	0	Male	149	162	25.9107	0	4000	Lupron	225	2670	3678		85.4			3.38	11.8	Not Pregnant		no	no		Yes	Yes		13	3	3	2	1	19	15	9	140.526	178	0.789474	n	9	1650
9548	39	3	0	Tubal	150	162	25.9107	2	4000	E2/Ganirelix	600	2282	2731	7.9	95.9			2.22	10.2	Not Pregnant		no	no		Yes	Yes		14	0	3	4	2	10	9	7	228.2	253.556	0.9	n	11	5625
8334	44	2	0	Multi	165	170	25.9516	0	4000	LDL	375	2656	2947		66			4.85	9	Not Pregnant		no	no		Yes	Yes		13	0	5	4	7	24	19	18	110.667	139.789	0.791667	n	9	2262
8038	41	1	0	DOR	165	170	25.9516	4	4000	LDL	300	2744	3757		138			4.23	7.6	Not Pregnant		no	no		Yes	Yes		14	0	3	4	2.5	11	6	4	249.455	457.333	0.545455	n	10	2225
8863	29	1	1	Multi	140	157	25.9645	2	4000	OCP/Lupron	200	2602	4044		89.8			5.09	13	Not Pregnant		no	no		Yes	Yes		11	0	5	2	7	12	9	7	216.833	289.111	0.75	y	7	1050
10432	37	1	1	Male	142	157	25.9645	3	4000	Lupron	225	1755	2626		52.7			3.42	9.2	Not Pregnant		no	no		Yes	Yes		15	0	3	2	2	7	3	2	250.714	585	0.428571	n	11	1950
10617	37	0	0	Male	140	157	25.9645	1	4000	Lupron	300	2370	2986		107	1	1	2.64	9.1	Clinical Intrauterine Gestation	Live Birth	yes	yes		Yes	Yes		12	0	3	3	2	21	14	12	112.857	169.286	0.666667	n	8	1732
11173	34	0	0	Multi	140	157	25.9645	1	4000	OCP/Lupron	300	2771	3191		112			2.11	8.9			no	no		Yes	No	PGD - Not suitable for transfer	18					11	9	6	251.909	307.889	0.818182	y	14	3641
11462	34	0	0	Multi	140	157	25.9645	2	4000	Lupron	375	2575	3446		118			1.54	6.8			no	no		Yes	No	PGD - Affected Embryos	13					12	10	8	214.583	257.5	0.833333	y	9	2475
9926	37	1	1		140	157	25.9645	1	4000	LDL	375	1919	2805		144			4.5	12	Not Pregnant		no	no		Yes	Yes		12	0	3	3	2.5	14	8	6	137.071	239.875	0.571429	n	8	2100
5357	38	0	0	Male	140	157	25.9645	0	4000	OCP Microdose	375	2262	2307		179			0.543	12.1	Biochemical		no	no		Yes	Yes		13	10	3	3	1	16	15	13	141.375	150.8	0.9375	n	8	3937.5
4751	26	0	0	Male	133	152	25.9695	2	4000	Lupron	150	2859	4058		92.5		1	3.59	13.7	Ectopic		no	no		Yes	Yes		13	0	3	2	2	22	14	11	129.955	204.214	0.636364	n	9	1237.5
9274	39	0	0	DOR	160	167	26.0774		4000	E2/Ganirelix	600	2939	3750		107			1.1	8.1	Not Pregnant		no	no		Yes	Yes		12	0	5	3	7	24	19	16	122.458	154.684	0.791667	y	9	3956.25
9121	25	0	0	Multi	156	165	26.079	2	4000	OCP/Lupron	175	2495	1968		138	1	1	3.98	11.4	Clinical Intrauterine Gestation	Live Birth	yes	yes		Yes	Yes		12	2	5	2	7	9	8	8	277.222	311.875	0.888889	n	8	850
6631	40	6	1	DOR	157	165	26.079	1	4000	OCP/No Lupron/Gani	300	2534	2882		80.5			6.94	9.9	Biochemical		no	no		Yes	Yes		12	0	3	5	2	19	17	11	133.368	149.059	0.894737	n	9	1875
8963	36	0	0	Tubal	160	167	26.1752	1	4000	LDL	450	3370	4676		51.5			3.72	10.5	Not Pregnant		no	no		Yes	Yes		12	0	3	2	2	6	3	2	561.667	1123.33	0.5	n	8	1950
10502	36	1	0		130	150	26.2222	2	4000	OCP/LDL	262.5	2024	2224		153	1	1	5.27	7.7	Clinical Intrauterine Gestation	Live Birth	yes	yes		Yes	Yes		12	1	3	3	2	9	7	6	224.889	289.143	0.777778	n	8	1125
8973	37	0	0	Multi	138	155	26.2227	2	4000	E2/Ganirelix	600	2110	2649		77.1			1.82	10.1	Not Pregnant		no	no		Yes	Yes		14	0	5	2	7	12	9	3	175.833	234.444	0.75	y	11	6000
3007	43	2	1	Multi	138	155	26.2227	2	4000	OCP Microdose	600	3650	4839		36.9			0.135	14.2	Not Pregnant		no	no		Yes	Yes		15	0	3	4	2	6	4	2	608.333	912.5	0.666667	n	10	5000
1635	35	1	0	Multi	138	155	26.2227	5	4000	LDL	300	3240	3396		333			4.94	13.7	Not Pregnant		no	no		Yes	Yes		15	5	3	2	2	12	11	9	270	294.545	0.916667	n	11	2437.5
8226	40	0	0		151	162	26.2917		4000	No Lupron/Ganirelix	450	2344	3603		69.8		1	7.83	9.3	Clinical Intrauterine Gestation	Missed Ab	no	no		Yes	Yes		11	2	3	6	1.5	19	15	12	123.368	156.267	0.789474	n	8	2062
7989	33	0	0	Male	152	162	26.2917	0	4000	OCP/Lupron	200	2322	1996		114	1	1	1.34	11	Clinical Intrauterine Gestation	Live Birth	yes	yes		Yes	Yes		14	0	3	1	2	9	3	1	258	774	0.333333	n	10	1125
6377	25	1	0	Multi	152	162	26.2917	1	4000	OCP/Lupron	100	2854	3542		77.4			2.59	12	Not Pregnant		no	no		Yes	Yes		15	0	5	2	7	20	17	15	142.7	167.882	0.85	n	11	1267
1375	38	2	1	Multi	152	162	26.2917	1	4000	OCP/No Lupron/Gani	300	2585	3058	2.24	100			6.32	7.1	Not Pregnant		no	no		Yes	Yes		11	4	5	1	7	20	13	12	129.25	198.846	0.65	n	8	1725
9253	40	2	1	Multi	168	170	26.2976		4000	No Lupron/Ganirelix	375	3299	4552		61.7	0	1	4.72	13.8	Clinical Intrauterine Gestation	Spontaneous Abortion	no	no		Yes	Yes		12	0	3	3	4	9	3	3	366.556	1099.67	0.333333	n	9	2200
6899	40	0	0		168	170	26.2976		4000	LDL	450	2581	3514		71.5			5.8	11.6	Not Pregnant		no	no		Yes	Yes		12	0	3	5	2	19	4	1	135.842	645.25	0.210526	n	8	3150
209	29	0	0	Male	168	170	26.2976	1	4000	OCP/No Lupron/Gani	225	2639	3819		57.9			7.27	8.6	Not pregnant		no	no		Yes	No	No Fert	11					5	4	0	527.8	659.75	0.8	n	8	1225
2501	24	0	0	Male	171	172	26.3656	1	4000	OCP/No Lupron/Gani	225	3611	5670	0.802	50.9	2	2	3.61	17.6	Clinical Intrauterine Gestation	Live Birth	yes	yes		Yes	Yes		13	2	3	2	2	29	27	15	124.517	133.741	0.931034	n	10	1825
9343	41	4	0	Multi	171	172	26.3656	4	4000	E2/Ganirelix	600	2201	3611		44.5			1.54	11.7	Not Pregnant		no	no		Yes	Yes		13	0	3	2	2	7	4	2	314.429	550.25	0.571429	n	10	5175
7654	33	0	0		143	157	26.3702	1	4000	OCP/Lupron	375	2838	4948		122			1.7	10.7	Biochemical		no	no		Yes	Yes		13	3	5	2	7	18	16	12	157.667	177.375	0.888889	y	9	2662
10724	23	0	0	Male	144	157	26.3702	0	4000	OCP/Lupron	187	2954	3696		95.5	1	1	1.93	11.9	Clinical Intrauterine Gestation	Live Birth	yes	yes		Yes	Yes		15	1	3	2	2	14	10	5	211	295.4	0.714286	n	11	2022
4334	36	2	0	Endo	144	157	26.3702		4000	CF Lupron	450	3142	4071		136	1	2	7.45	15.4	Clinical Intrauterine Gestation	Missed Ab	no	yes		Yes	Yes		14	0	3	3	2	20	10	4	157.1	314.2	0.5	n	11	4100
8314	42	1	0	Multi	159	165	26.4463	3	4000	LDL	300	2664	2862		74.8	0	1	5.19	7.8	Ectopic		no	no		Yes	Yes		13	0	3	5	2	14	12	9	190.286	222	0.857143	n	9	1975
7415	41	1	0	DOR	158	165	26.4463		4000	E2/Ganirelix	600	3029	3796		97.2			8.55	9.6	Not Pregnant		no	no		Yes	Yes		11	1	3	5	1	16	14	9	189.312	216.357	0.875	n	8	2850
8910	29	1	0		158	165	26.4463	3	4000	OCP/Lupron	150	2008	3049		117	1	1	3.44	15.7	Clinical Intrauterine Gestation	Live Birth	yes	yes		Yes	Yes		12	1	3	2	2	15	11	8	133.867	182.545	0.733333	n	8	1092
9465	41	7	0		159	165	26.4463	0	4000	LDL	450	2969	4767		120	1	1	4.74	13.1	Clinical Intrauterine Gestation	Spontaneous Abortion	no	yes		Yes	Yes		16	0	3	1	4	5	4	3	593.8	742.25	0.8	n	12	1537
6994	42	2	0	Multi	159	165	26.4463	4	4000	LDL	300	2118	2513		180			5.93	7.1	Not Pregnant		no	no		Yes	Yes		12	0	3	6	2	11	10	10	192.545	211.8	0.909091	n	8	1850
2468	40	0	0	DOR	158	165	26.4463	2	4000	E2 Patch	375	2801	4317		65.2	1	1	2.7	10.7	Clinical Intrauterine Gestation	Live Birth	yes	yes		Yes	Yes		14	0	3	5	1.5	20	19	16	140.05	147.421	0.95	n	11	3650
11429	32	3	2	Male	158	165	26.4463	0	4000	Lupron	300	2196	2655		107	2	2	2.15	12	Clinical Intrauterine Gestation	Live Birth	yes	yes		Yes	Yes		13	4	5	2	7	16	13	9	137.25	168.923	0.8125	n	9	2250
5879	35	2	1		163	167	26.5338	1	4000	OCP Microdose	300	2387	3048		147	0	1	1.76	11.6	Clinical Intrauterine Gestation	Missed Ab	no	no		Yes	Yes		13	0	5	2	7	17	15	10	140.412	159.133	0.882353	y	8	2100
8012	31	0	0	Male	162	167	26.5338	3	4000	OCP/LDL	300	2127	2360		29.2			6.08	9	Not Pregnant		no	no		Yes	Yes		15	0	3	1	6	8	6	1	265.875	354.5	0.75	n	11	2437.5
6256	43	2	0	Multi	159	165	26.5465	3	4000	LDL	300	2775	2980		100			5.07	5.5	Not Pregnant		no	no		Yes	Yes		13	0	3	6	1	9	8	8	308.333	346.875	0.888889	n	9	2025
3227	37	0	0	Idio	144	157	26.5546		4000	LDL	300	2490	2720		163	1	1	5.41	13.5	Clinical Intrauterine Gestation	Live Birth	yes	yes		Yes	Yes		14	2	3	3	1.5	19	15	14	131.053	166	0.789474	n	10	2625
9742	41	2	0	Multi	150	160	26.5625	2	4000	LDL	600	1910	1908		55.2			6.2	7.2	Not Pregnant		no	no		Yes	Yes		15	0	3	4	2	9	9	5	212.222	212.222	1	n	11	3937
8193	43	1	0	Multi	150	160	26.5625	1	4000	CF Lupron	450	3243	3884		61.7			6.99	10	Not Pregnant		no	no		Yes	Yes		10	0	3	3	2	8	7	3	405.375	463.286	0.875	n	7	1725
6815	44	1	0	Multi	150	160	26.5625	3	4000	CF Lupron	450	2389	3089		68.4			1.85	11.2			no	no		Yes	No	PGD - Not suitable for transfer	13					11	10	8	217.182	238.9	0.909091	y	10	3300
2453	33	0	0	Multi	150	160	26.5625	0	4000	Lupron	300	3001	3910		75.4	1	2	3.56	15.2	Clinical Intrauterine Gestation	Live Birth	yes	yes		Yes	Yes		12	0	3	2	1.5	18	14	6	166.722	214.357	0.777778	n	8	1275
201	43	2	1	Multi	150	160	26.5625	0	4000	OCP/No Lupron/Gani	375	2573	3342	3.06	111			0.43	12.6	Not Pregnant		no	no		Yes	Yes		13	0	3	5	2	15	10	9	171.533	257.3	0.666667	n	10	2925
9617	28	1	1		150	160	26.6335	0	4000	OCP/Lupron	187	2986	2342		115			3.69	9.8	Not Pregnant		no	no		Yes	Yes		13	3	5	2	7	18	16	12	165.889	186.625	0.888889	y	9	928
7374	41	0	0	Multi	140	155	26.6389	2	4000	LDL	225	2892	3387		163	1	2	4.87	9.1	Clinical Intrauterine Gestation	Live Birth	yes	yes		Yes	Yes		14	0	3	3	2	10	8	3	289.2	361.5	0.8	n	10	1900
11167	40	1	1		140	155	26.6389	4	4000	LDL	375	2704	3498		58.5	1	1	4.64	9.6	Clinical Intrauterine Gestation	Live Birth	yes	yes		Yes	Yes		13	0	3	5	2	19	13	10	142.316	208	0.684211	n	9	2099
6767	41	3	0		140	155	26.6389	3	4000	E2/Ganirelix	600	2328	3043		73.5			3.27	8.9	Not Pregnant		no	no		Yes	Yes		13	0	3	1	4	9	7	1	258.667	332.571	0.777778	n	10	5287.5
5527	36	1	0	Tubal	154	162	26.6728	0	4000	No Lupron/Ganirelix	300	2338	2612	4.09	84.4	1	1	6.9	11.2	Clinical Intrauterine Gestation	Live Birth	yes	yes		Yes	Yes		10	0	3	3	2	6	6	5	389.667	389.667	1	n	7	1350
10091	42	2	0	Male	155	162	26.6728	5	4000	No Lupron/Ganirelix	600	1953	2900		119			9.31	7.5			no	no		Yes	No	PGD - Affected Embryos	12					13	11	8	150.231	177.545	0.846154	y	9	4050
6925	38	0	0		155	162	26.6728		4000	OCP/Lupron	150	3319	4611		70.1	1	1	3.04	14.5	Clinical Intrauterine Gestation	Live Birth	yes	yes		Yes	Yes		13	7	5	1	7	21	17	14	158.048	195.235	0.809524	n	9	1250
8355	27	1	0	Male	175	172	26.7036	3	4000	OCP/Lupron	225	3394	3439		66.9			1.92	12.1	Not Pregnant		no	no		Yes	Yes		16	6	5	2	7	26	24	17	130.538	141.417	0.923077	n	12	2187.5
1991	35	0	0	DOR	175	172	26.7036		4000	No Lupron/Ganirelix	300	2575	3004		60.8	3	3	9.22	11.6	Clinical Intrauterine Gestation	ongoing	yes	yes		Yes	Yes		11	2	3	3	2.5	7	7	6	367.857	367.857	1	n	8	2125
5462	36	2	0	Tubal	160	165	26.7134	4	4000	Micro-Flare	375	2416	3016		66.1			5.2	7.5	Not Pregnant		no	no		Yes	Yes		12	0	3	3	2.5	7	6	5	345.143	402.667	0.857143	n	9	2075
5113	41	2	0	DOR	145	157	26.7391	1	4000	LDL	225	2345	2574		63.6	1	2	3.91	10.7	Clinical Intrauterine Gestation	Live Birth	yes	yes		Yes	Yes		12	0	3	5	1.5	19	18	16	123.421	130.278	0.947368	n	8	1325
6920	22	0	0	Multi	146	157	26.7759	0	4000	OCP/Lupron	150	2545	3536		192			2.08	10.5	Not Pregnant		no	no		Yes	Yes		12	2	3	2	2	11	10	8	231.364	254.5	0.909091	n	8	837.5
1856	37	2	2	Multi	146	157	26.7759	7	4000	E2 Patch	600	2214	3217		99.1			1.86	9.1	Not Pregnant		no	no		Yes	Yes		14	0	3	3	2	17	15	4	130.235	147.6	0.882353	n	11	5737.5
3376	40	3	1	Male	136	152	26.8352	5	4000	Lupron	300	2550	2928		122			2.13	9.3	Not Pregnant		no	no		Yes	Yes		15	0	3	2	2.5	16	9	2	159.375	283.333	0.5625	n	11	4350
4922	39	1	0	DOR	181	175	26.8646	3	4000	E2/Ganirelix	375	2577	4201		70.6			1.3	10.3	Biochemical		no	no		Yes	Yes		11	0	3	4	2	15	13	10	171.8	198.231	0.866667	n	8	2225
8389	33	0	0	Male	166	167	26.8923	0	4000	Lupron	225	3421	4205		49			3.02	9.3	Not Pregnant		no	no		Yes	Yes		16	0	3	3	2	15	10	5	228.067	342.1	0.666667	n	12	2233
5810	21	0	0	Male	151	160	26.9531		4000	No Lupron/Ganirelix	150	2647	3870		74.5	2	2	5.06	17	Clinical Intrauterine Gestation	Live Birth	yes	yes		Yes	Yes		12	4	5	2	7	20	16	15	132.35	165.438	0.8	n	9	1275
6842	37	1	0	DOR	151	160	26.9531	1	4000	OCP/Lupron	150	3069	3971		232	0	1	3.45	13.7	Ectopic		no	no		Yes	Yes		13	1	5	2	7	16	15	10	191.812	204.6	0.9375	n	9	850
6010	34	1	0	Endo	172	170	26.9896	4	4000	E2/Ganirelix	600	2540	3044		85.7			7.51	8	Not Pregnant		no	no		Yes	Yes		14	1	3	4	2	10	8	8	254	317.5	0.8	n	11	4650
8558	37	1	1	Male	157	162	27.0538	1	4000	LDL	450	2729	3522		55.3	2	2	5	11.1	Clinical Intrauterine Gestation	Live Birth	yes	yes		Yes	Yes		14	0	3	2	2	16	16	15	170.562	170.562	1	n	10	3150
7339	36	1	1	Male	157	162	27.0538	3	4000	Lupron	300	2131	2773		82.1	4	4	5.67	11.7	Clinical Intrauterine Gestation	Live Birth	yes	yes		Yes	Yes		14	0	3	4	2	12	12	11	177.583	177.583	1	n	10	2174.5
878	42	5	0	Multi	156	162	27.0538	6	4000	Micro-Flare	450	2551	4478		80.2			4.19	8.6	Not pregnant		no	no		Yes	No	No fert	15					5	3	0	510.2	850.333	0.6	n	12	3750
1257	41	3	0	Multi	156	162	27.0538	6	4000	OCP Microdose	450	2343	2623		80.5			0.529	11.2	Biochemical		no	no		Yes	Yes		18	0	3	4	2	7	7	4	334.714	334.714	1	n	17	5700
2479	36	1	0	Idio	156	162	27.0538	0	4000	OCP/No Lupron/Gani	300	2628	3045	1.66	112	1	1	5.12	12.3	Clinical Intrauterine Gestation	Live Birth	yes	yes		Yes	Yes		12	2	3	3	2	12	11	11	219	238.909	0.916667	n	9	2175
5523	29	0	0	Multi	163	165	27.1809		4000	Lupron	225	2430	3706		41.9	2	2	3.1	13.4	Clinical Intrauterine Gestation	Spontaneous Abortion	no	yes		Yes	Yes		14	0	3	2	1.5	17	15	8	142.941	162	0.882353	n	10	1837.5
11185	39	1	0	Multi	163	165	27.1809	2	4000	OCP/Lupron	225	2496	2874		53	1	2	2.13	9	Clinical Intrauterine Gestation	Live Birth	yes	yes		Yes	Yes		15	0	3	4	2	26	21	14	96	118.857	0.807692	n	11	2175
4241	31	0	0		164	165	27.1809		4000	OCP/Lupron	150	2559	3444		55.2			3.02	11	Not Pregnant		no	no		Yes	Yes		12	0	3	3	2.5	10	6	3	255.9	426.5	0.6	n	8	1125
3375	34	0	0	Male	163	165	27.1809		4000	Lupron	225	2921	3170		88.9	1	1	2.68	11.1	Clinical Intrauterine Gestation	Live Birth	yes	yes		Yes	Yes		12	4	5	2	7	21	21	12	139.095	139.095	1	n	8	1617
1687	27	3	1	Male	162	165	27.1809	3	4000	OCP/No Lupron/Gani	225	2088	3406	6.35	137	2	2	3.55	11.5	Clinical Intrauterine Gestation	ongoing	yes	yes		Yes	Yes		12	4	5	2	7	27	25	19	77.3333	83.52	0.925926	n	9	1666
7757	43	1	1	Multi	164	165	27.1809	1	4000	No Lupron/Ganirelix	600	3069	3625		129	1	1	9.26	8.1	Clinical Intrauterine Gestation	Live Birth	yes	yes		Yes	Yes		13	0	3	3	2	16	15	10	191.812	204.6	0.9375	n	10	4612.5
10854	31	2	0	Multi	148	157	27.1816		4000	LDL	225	1552	2113		87.5			3.63	11.2	Not Pregnant		no	no		Yes	Yes		13	0	3	2	2.5	13	9	8	119.385	172.444	0.692308	n	9	1750
5393	34	0	0		147	157	27.1816		4000	LDL	225	2190	2959		333	1	1	2.66	11.4	Clinical Intrauterine Gestation	Live Birth	yes	yes		Yes	Yes		11	0	3	2	1.5	11	10	7	199.091	219	0.909091	n	7	800
9483	34	1	1		147	157	27.1816		4000	Lupron	225	4372	3739		94.9	1	1	2.79	12.2	Clinical Intrauterine Gestation	Live Birth	yes	yes		Yes	Yes		16	0	3	3	2	19	19	13	230.105	230.105	1	n	12	2550
716	35	1	1	Multi	139	152	27.268	1	4000	OCP/LDL	150	2933	3403		398			5.89	16	Ectopic		no	no		Yes	Yes		13	1	3	2	2	10	9	8	293.3	325.889	0.9	n	9	1175
4408	38	4	0	RSAB	173	170	27.3356	2	4000	LDL	200	2358	3062		86.7	0	2	5.07	10.7	Clinical Intrauterine Gestation	Missed Ab	no	no		Yes	Yes		13	0	3	3	1.5	13	7	5	181.385	336.857	0.538462	n	9	1650
7732	28	0	0	Multi	154	160	27.3438	1	4000	OCP/Lupron	125	2829	3893		127	1	1	3.06	13.5	Clinical Intrauterine Gestation	Live Birth	yes	yes		Yes	Yes		22	0	3	2	2	9	9	5	314.333	314.333	1	n	18	1798
6074	36	1	0		155	160	27.3438	0	4000	LDL	225	2260	2795		137	2	2	3.95	11.5	Clinical Intrauterine Gestation	Spontaneous Abortion	no	yes		Yes	Yes		13	2	3	3	2	12	9	8	188.333	251.111	0.75	n	9	1500
5849	41	2	0	Multi	178	172	27.3797	0	4000	E2/Ganirelix	450	2609	3832		24.6			2.83	9.6	Not Pregnant		no	no		Yes	Yes		14	0	3	3	1	7	6	5	372.714	434.833	0.857143	n	11	4450
6730	43	2	0		158	162	27.4348	3	4000	OCP Microdose	600	2815	3586		108	1	1	0.956	7.6	Clinical Intrauterine Gestation	Live Birth	yes	yes		Yes	Yes		17	0	3	6	1	12	9	6	234.583	312.778	0.75	n	12	5550
10157	40	2	0	DOR	145	155	27.4714	2	4000	E2/Ganirelix	600	1673	2038		42.1			1.9	7.7	Not Pregnant		no	no		Yes	Yes		14	0	3	5	3.5	13	11	9	128.692	152.091	0.846154	n	11	5325
10769	40	2	0	DOR	145	155	27.4714	3	4000	E2/Ganirelix	600	2314	2876		46.4			2.91	7	Not Pregnant		no	no		Yes	Yes		13	2	3	4	1.5	18	16	14	128.556	144.625	0.888889	n	10	5137
1459	40	4	1	Tubal	165	165	27.5482	1	4000	OCP/No Lupron/Gani	375	2407	2301	2.77	86.2			6.63	12.3	Biochemical		no	no		Yes	Yes		14	0	3	4	2	9	8	5	267.444	300.875	0.888889	n	11	3625
3427	35	2	1	Male	165	165	27.5482	1	4000	Lupron	225	2818	4031		106	2	2	2.78	15	Clinical Intrauterine Gestation	Live Birth	yes	yes		Yes	Yes		14	0	3	3	1.5	23	21	12	122.522	134.19	0.913043	n	10	1375
6577	42	1	0	Multi	149	157	27.5873	4	4000	LDL	600	2455	2616		77.8			3.58	10.9	Not Pregnant		no	no		Yes	Yes		14	0	3	3	2	11	10	3	223.182	245.5	0.909091	n	10	4950
3090	41	1	0		170	167	27.6095	3	4000	CF Lupron	600	2809	3752		70.1			2.46	10.8	Not Pregnant		no	no		Yes	Yes		18	0	3	4	2.5	8	6	5	351.125	468.167	0.75	n	15	7175
8253	36	1	0	Multi	170	167	27.6095	1	4000	LDL	300	2637	3847		82.3	2	2	5.06	8.8	Clinical Intrauterine Gestation	Live Birth	yes	yes		Yes	Yes		14	0	3	4	2	19	17	12	138.789	155.118	0.894737	n	10	2550
8709	39	0	0	Multi	176	170	27.6817	1	4000	LDL	375	2663	3687		69.8			3.63	11	Biochemical		no	no		Yes	Yes		13	0	3	4	2.5	11	7	6	242.091	380.429	0.636364	n	9	2200
125	32	0	0	Multi	157	160	27.7344	2	4000	OCP/Lupron	150	2352	3106	0.328	78.8			1.62	9.4	Biochemical		no	no		Yes	Yes		12	0	3	2	2	11	6	5	213.818	392	0.545455	n	8	900
8529	34	0	0	Male	160	162	27.8159	0	4000	Lupron	225	2571	3450		52.3			1.71	10.7	Not Pregnant		no	no		Yes	Yes		15	7	5	2	7	18	15	12	142.833	171.4	0.833333	n	11	1812.5
9544	39	0	0		177	170	27.8389		4000	LDL	300	2023	2231		98.1			4.66	11	Biochemical		no	no		Yes	Yes		13	0	3	3	2	13	6	4	155.615	337.167	0.461538	n	9	2550
5437	42	1	1	DOR	147	155	27.8876	3	4000	LDL	300	2781	2771		66.3	0	1	5.73	13	Clinical Intrauterine Gestation	Missed Ab	no	no		Yes	Yes		14	0	3	5	1	14	10	7	198.643	278.1	0.714286	n	10	2812.5
8440	45	2	1	Multi	148	155	27.8876	5	4000	LDL	300	2455	3243		47.7			3.68	7.7	Not Pregnant		no	no		Yes	Yes		13	0	3	2	2	5	3	2	491	818.333	0.6	n	9	2100
3859	31	1	0	PCO	167	165	27.9155	1	4000	OCP/No Lupron/Gani	225	2478	3695	1.38	25.8			3.82	15.9	Not Pregnant		no	no		Yes	Yes		12	0	3	3	2	4	1	1	619.5	2478	0.25	n	9	1612.5
9875	42	1	0	Multi	172	167	27.968	3	4000	LDL	450	2859	4478		74	1	1	3.52	9.4	Clinical Intrauterine Gestation	Spontaneous Abortion	no	yes		Yes	Yes		15	0	3	5	1.5	16	12	10	178.688	238.25	0.75	n	11	3487.5
10820	40	2	0	DOR	151	157	27.993	2	4000	E2/Ganirelix	600	2191	2808		66.3			2.21	11.6	Not Pregnant		no	no		Yes	Yes		15	0	3	5	2	13	10	5	168.538	219.1	0.769231	n	12	6000
4777	39	0	0		153	157	27.993		4000	E2/Ganirelix	600	2379	3222		81.9			2.03	11.9	Not pregnant		no	no		Yes	No	No fert	14					18	8	0	132.167	297.375	0.444444	n	11	5850
7206	41	0	0	Multi	151	157	27.993	3	4000	LDL	600	2674	3170		123			3.23	11.6	Not Pregnant		no	no		Yes	Yes		16	0	3	5	3	15	11	9	178.267	243.091	0.733333	n	12	5325
3756	34	2	1	Male	178	170	28.0277	3	4000	OCP/LDL	375	2612	3254		33.5			1.76	9.4	Not Pregnant		no	no		Yes	Yes		14	0	3	2	2	11	9	3	237.455	290.222	0.818182	n	10	4075
11346	29	0	0	Male	178	170	28.0277	0	4000	Lupron	225	2511	4353		41.4			3.23	12	Not Pregnant		no	no		Yes	Yes		12	1	5	2	7	15	9	7	167.4	279	0.6	n	8	1425
6076	44	1	0	Multi	182	172	28.0557	2	4000	No Lupron/Ganirelix	600	2768	3662		109	1	1	5.59	10.6	Clinical Intrauterine Gestation	Spontaneous Abortion	no	yes		Yes	Yes		13	0	3	6	1	11	9	7	251.636	307.556	0.818182	n	10	4500
9996	37	0	0	Male	158	160	28.125		4000	E2/Ganirelix	600	1476	1669		107			1.2	9.8	Not Pregnant		no	no		Yes	Yes		15	0	3	4	2	11	9	8	134.182	164	0.818182	n	12	5775
6948	42	0	0	Multi	162	162	28.1969	0	4000	LDL	450	2535	3010		70.8			4.5	11.9	Not Pregnant		no	no		Yes	Yes		15	0	3	5	2.5	7	7	6	362.143	362.143	1	n	11	4233
7862	34	3	0	Tubal	190	175	28.2004	4	4000	LDL	300	3129	4165		58.2			3.5	9.2	Not Pregnant		no	no		Yes	Yes		12	1	3	2	2	12	10	8	260.75	312.9	0.833333	n	8	1687.5
5293	45	0	0	Tubal	168	164	28.257	1	4000	OCP Microdose	600	3611	2958		70.4			2.23	12.8	Not Pregnant		no	no		Yes	Yes		18	0	3	6	2.5	13	10	7	277.769	361.1	0.769231	n	13	7175
4904	45	0	0	Multi	168	164	28.257	2	4000	OCP Microdose	600	2754	2904		104			1.57	11.4	Not Pregnant		no	no		Yes	Yes		16	0	3	5	2	9	8	5	306	344.25	0.888889	n	11	5700
9719	37	4	1		170	165	28.2828	3	4000	Lupron	225	1570	2570		33.4	2	2	3.51	14	Clinical Intrauterine Gestation	Live Birth	yes	yes		Yes	Yes		13	0	3	3	2	13	4	3	120.769	392.5	0.307692	n	9	1734
7299	36	0	0	Endo	169	165	28.2828	2	4000	Lupron	225	2011	2249		74.4			3.88	10	Not Pregnant		no	no		Yes	Yes		13	2	3	4	2	13	8	6	154.692	251.375	0.615385	n	9	1800
2370	35	0	0	Male	169	165	28.2828	1	4000	LDL	225	2640	3116		54.3	2	2	3.97	12.2	Clinical Intrauterine Gestation	Live Birth	yes	yes		Yes	Yes		11	0	3	2	1	10	10	7	264	264	1	n	7	1162.5
998	33	1	0	Male	173	167	28.3266	3	4000	E2 Patch	262.5	2218	2796		58.8			4.41	8.1	Biochemical		no	no		Yes	Yes		13	0	5	2	7	17	13	9	130.471	170.615	0.764706	y	10	2200
4714	33	0	0	Male	175	167	28.3266		4000	OCP/Lupron	150	2267	3353		76	1	1	4.18	11	Clinical Intrauterine Gestation	Live Birth	yes	yes		Yes	Yes		15	0	3	2	2	10	9	5	226.7	251.889	0.9	n	11	1500
10107	37	0	0	Multi	180	170	28.3737	1	4000	OCP/Lupron	300	2153	2818		39.4			6.99	8.7	Not Pregnant		no	no		Yes	Yes		13	0	3	1	2	11	11	1	195.727	195.727	1	n	9	1799
10971	39	1	1	Multi	185	172	28.3937	4	4000	LDL	225	2841	4279		75.2			5.72	4.9	Biochemical		no	no		Yes	Yes		12	0	3	4	2	7	5	4	405.857	568.2	0.714286	n	8	1350
6913	26	0	0	Male	155	157	28.3987	0	4000	OCP/Lupron	150	2083	2774		145	2	2	3.53	10.6	Clinical Intrauterine Gestation	Live Birth	yes	yes		Yes	Yes		14	0	3	2	2	16	14	6	130.188	148.786	0.875	n	10	1350
5276	34	0	0		192	175	28.4082	1	4000	OCP/LDL	300	2599	3706		78.8			4.13	8.9	Not Pregnant		no	no		Yes	Yes		11	0	3	2	2	16	7	3	162.438	371.286	0.4375	n	7	1875
8508	39	0	0	DOR	197	177	28.4082	8	4000	LDL	375	2480	3136		62	0	2	3.12	13.3	Clinical Intrauterine Gestation	Spontaneous Abortion	no	no		Yes	Yes		14	0	3	4	2	13	13	13	190.769	190.769	1	n	10	2400
11146	33	0	0	Male	141	150	28.4444	1	4000	OCP/No Lupron/Gani	225	2142	2766		83.2			7.51	9			no	no		Yes	No	No Fert	12	8				9	9	8	238	238	1	n	9	1950
7596	25	1	1	Multi	160	160	28.5156	2	4000	Lupron	183	2613	3488		97.9	1	1	5.75	15.7	Clinical Intrauterine Gestation	Live Birth	yes	yes		Yes	Yes		11	0	3	2	1.5	15	12	11	174.2	217.75	0.8	n	7	899
10425	31	1	0	Male	145	152	28.5665	0	4000	LDL	225	1521	2574		77.4	1	1	5.54	7.3	Clinical Intrauterine Gestation	Live Birth	yes	yes		Yes	Yes		11	0	3	2	2.5	8	5	3	190.125	304.2	0.625	n	7	1200
2521	36	1	0	Multi	166	162	28.578	2	4000	OCP/LDL	300	2266	2572		55.2			6.16	9.5	Biochemical		no	no		Yes	Yes		13	0	3	3	2	9	8	4	251.778	283.25	0.888889	n	9	2400
10787	32	0	0	Male	165	162	28.578	0	4000	OCP/Lupron	225	1818	2837		80.7			2.86	11.4	Not Pregnant		no	no		Yes	Yes		14	0	3	2	2	16	9	2	113.625	202	0.5625	n	10	1682
7871	26	0	0	Idio	177	167	28.6851	1	4000	OCP/Lupron	225	3663	3863		40.5			4.44	18.5	Not pregnant		no	no		Yes	No	No fert	12					4	3	0	915.75	1221	0.75	n	8	1100
3827	33	0	0	Male	183	170	28.7197		4000	OCP/LDL	225	3071	4168		45.3	1	1	3.46	12.6	Clinical Intrauterine Gestation	Live Birth	yes	yes		Yes	Yes		13	0	3	2	1.5	17	14	10	180.647	219.357	0.823529	n	9	1550
4314	37	1	0	Male	151	155	28.7201	1	4000	OCP/LDL	300	2810	3014		72.4	0	1	4.72	12.8	Clinical Intrauterine Gestation	Missed Ab	no	no		Yes	Yes		11	0	3	3	1	17	12	5	165.294	234.167	0.705882	n	7	1300
9050	30	0	0	Male	168	162	28.959	0	4000	OCP/Lupron	225	2498	3015		63.8	2	2	1.19	9.9	Clinical Intrauterine Gestation	Live Birth	yes	yes		Yes	Yes		14	3	3	2	2	12	9	6	208.167	277.556	0.75	n	10	1875
1334	41	3	2	Multi	174	165	29.0174	3	4000	No Lupron/Ganirelix	125	2559	4469	6.69	39.2	1	1	3.77	9.2	Clinical Intrauterine Gestation	ongoing	yes	yes		Yes	Yes		11	0	3	6	2	15	8	6	170.6	319.875	0.533333	n	8	1000
664	40	2	2	Multi	174	165	29.0174		4000	No Lupron/Ganirelix	125	2842	3688	2.41	47.8			3.17	11.1	Biochemical		no	no		Yes	Yes		13	1	3	5	2	11	9	8	258.364	315.778	0.818182	n	10	1350
7953	29	2	1	Tubal	173	165	29.0174	0	4000	OCP/Lupron	225	3277	4347		68.4	1	1	7.17	20	Clinical Intrauterine Gestation	Live Birth	yes	yes		Yes	Yes		15	2	3	2	1.5	9	9	8	364.111	364.111	1	n	11	1975
11046	43	1	0	Uterus	185	170	29.0657	1	4000	No Lupron/Ganirelix	600	2700	3838		77.8	0	1	4.27	10.8	Clinical Intrauterine Gestation	Spontaneous Abortion	no	no		Yes	Yes		11	0	3	5	2	14	12	11	192.857	225	0.857143	n	8	3637.5
7090	39	1	0		166	160	29.2969	0	4000	LDL	225	2996	3215		127			6.68	15.2	Not Pregnant		no	no		Yes	Yes		12	2	3	3	1.5	22	20	7	136.182	149.8	0.909091	n	8	1375
7306	31	0	0		165	160	29.2969	0	4000	Lupron	300	4115	4405		145			1.67	9	Not Pregnant		no	no		Yes	Yes		14	0	3	2	1	14	10	2	293.929	411.5	0.714286	n	10	2087.5
4581	38	1	1	Male	170	162	29.34	1	4000	OCP/LDL	300	3073	4801		57			2.66	11.8	Not Pregnant		no	no		Yes	Yes		12	2	3	3	1.5	14	13	10	219.5	236.385	0.928571	n	8	1650
8814	42	1	0	DOR	170	162	29.34	4	4000	Lupron	375	2223	3061		261	1	1	3.15	13.6	Clinical Intrauterine Gestation	Spontaneous Abortion	no	yes		Yes	Yes		14	0	5	2	7	17	16	15	130.765	138.938	0.941176	n	10	2975
932	39	1	0	Multi	177	165	29.3848	1	4000	OCP/No Lupron/Gani	225	2419	3489	3.84	60.1			5.84	9	Not Pregnant		no	no		Yes	Yes		13	2	3	4	2	22	17	11	109.955	142.294	0.772727	n	10	1812.5
7516	41	1	0	Male	176	165	29.3848	2	4000	No Lupron/Ganirelix	450	2749	2882		86.1			9.3	10.8	Not Pregnant		no	no		Yes	Yes		14	0	3	4	1.5	11	9	7	249.909	305.444	0.818182	n	11	4000
9167	36	0	0	Multi	176	165	29.3848	1	4000	LDL	450	3115	3530		272			4.91	11.4	Not Pregnant		no	no		Yes	Yes		13	0	5	3	7	23	20	17	135.435	155.75	0.869565	y	9	3150
2094	30	2	0		181	167	29.4023		4000	OCP/Lupron	225	2497	3002		32.3			4.35	10.6	Not Pregnant		no	no		Yes	Yes		12	0	3	3	2.5	6	4	2	416.167	624.25	0.666667	n	8	1675
6619	37	1	0		180	167	29.4023	1	4000	Lupron	225	2746	3902		49.2	2	2	4.57	12.5	Clinical Intrauterine Gestation	Live Birth	yes	yes		Yes	Yes		13	0	3	3	1	17	12	5	161.529	228.833	0.705882	n	9	1550
9969	39	0	0	Multi	150	152	29.4321	3	4000	OCP Microdose	600	1686	2934		53.5	1	1	8.01		Clinical Intrauterine Gestation	Spontaneous Abortion	no	yes		Yes	Yes		13	0	3	4	2	12	11	4	140.5	153.273	0.916667	n	11	2625
10435	39	1	0	Multi	150	152	29.4321	0	4000	No Lupron/Ganirelix	375	1430	3303		60.9			9.54	12.9	Not Pregnant		no	no		Yes	Yes		11	0	3	4	1.5	6	6	6	238.333	238.333	1	n	8	2475
11080	39	1	0	Multi	150	152	29.4321	4	4000	OCP Microdose	600	2249	3855		70.1			6.4	7.9	Not Pregnant		no	no		Yes	Yes		12	0	3	4	1.5	13	11	6	173	204.455	0.846154	n	10	2962.5
11409	28	1	0		170	162	29.444	0	4000	OCP/Lupron	150	2042	2548		62.7			2.81	8	Not pregnant		no	no		Yes	No	No Fert	14					11	9	0	185.636	226.889	0.818182	n	10	1732
7192	39	3	2	Multi	157	155	29.5525	7	4000	OCP Microdose	600	2305	3241		87.7			1.18	9	Not Pregnant		no	no		Yes	Yes		15	1	3	4	2	8	7	6	288.125	329.286	0.875	n	10	4800
11045	28	1	1	Male	160	157	29.6158	5	4000	OCP/LDL	450	3256	2909		37.8	1	1	5.16	13.6	Clinical Intrauterine Gestation	Live Birth	yes	yes		Yes	Yes		14	0	3	1	2	14	8	2	232.571	407	0.571429	n	10	3112
11140	36	2	1	Male	160	157	29.6158	1	4000	LDL	300	3341	3697		97.9	1	1	6.45	11.6	Clinical Intrauterine Gestation	Live Birth	yes	yes		Yes	Yes		14	0	3	2	1.5	9	9	2	371.222	371.222	1	n	10	2287
7099	37	1	0	Male	178	165	29.7521	1	4000	LDL	450	3157	4324		68.1			5.26	9.5	Biochemical		no	no		Yes	Yes		14	0	3	4	2	15	13	7	210.467	242.846	0.866667	n	10	3487.5
3742	23	0	0	Tubal	158	155	29.9688		4000	Lupron	225	2131	3768		76.5	2	2	3.26	19.1	Clinical Intrauterine Gestation	Live Birth	yes	yes		Yes	Yes		12	0	5	2	7	33	22	22	64.5758	96.8636	0.666667	n	8	1325
5112	27	0	0	Male	163	157	30.0215	3	4000	OCP/Lupron	250	3138	3750		142			4.65	12	Biochemical		no	no		Yes	Yes		13	0	3	3	2	21	17	14	149.429	184.588	0.809524	n	9	2075
11433	37	6	0	Tubal	170	160	30.0781	2	4000	LDL	450	2922	3061		92.6			3.23	9	Biochemical		no	no		Yes	Yes		15	6	3	3	1.5	17	16	16	171.882	182.625	0.941176	n	11	3599
4213	39	3	0	Tubal	173	162	30.1021	10	4000	LDL	187.5	3036	4625		79.3			5.76	11	Not Pregnant		no	no		Yes	Yes		13	0	3	4	2	28	24	17	108.429	126.5	0.857143	n	9	1204.5
10570	44	1	0	Multi	161	155	30.385	3	4000	No Lupron/Ganirelix	600	2138	3427		60.3			7.84	12.6	Not Pregnant		no	no		Yes	Yes		11	0	5	2	7	17	14	11	125.765	152.714	0.823529	y	8	3750
10199	43	1	0	Multi	161	155	30.385	1	4000	No Lupron/Ganirelix	600	1858	2737		79			6.22	13.8	Biochemical		no	no		Yes	Yes		11	0	5	1	7	15	10	10	123.867	185.8	0.666667	y	8	3825
1429	31	3	2	Male	165	157	30.4272	2	4000	OCP/No Lupron/Gani	300	2637	3562	7.38	73.8	2	2	3.19	14.4	Clinical Intrauterine Gestation	ongoing	yes	yes		Yes	Yes		16	5	3	2	1	19	14	11	138.789	188.357	0.736842	n	13	3350
9110	32	2	0	Male	188	167	30.478	2	4000	OCP/Lupron	300	2345	2879		72.3			3.01	11.7	Not Pregnant		no	no		Yes	Yes		12	0	5	1	7	17	13	10	137.941	180.385	0.764706	y	8	1925
8797	39	2	1	Endo	176	162	30.4832	0	4000	Lupron	300	2238	3240		68.4	1	2	3.89	10.6	Clinical Intrauterine Gestation	Live Birth	yes	yes		Yes	Yes		12	0	3	3	1.5	11	7	5	203.455	319.714	0.636364	n	8	1908
4892	34	3	0	Multi	153	150	30.6667	1	4000	OCP/No Lupron/Gani	200	2721	4189	3	107	2	2	6.16	11.9	Clinical Intrauterine Gestation	Live Birth	yes	yes		Yes	Yes		10	0	3	2	1	21	20	18	129.571	136.05	0.952381	n	7	1057
5107	27	1	1		200	172	30.7599	0	4000	OCP/Lupron	150	2168	2760		35.3			2.76	9.5	Not Pregnant		no	no		Yes	Yes		14	2	3	1	1.5	7	5	3	309.714	433.6	0.714286	n	10	1625
10574	37	1	1	Male	195	170	30.7958	3	4000	LDL	600	2031	2873		28.4	1	1	6.97	9	Clinical Intrauterine Gestation	Live Birth	yes	yes		Yes	Yes		14	0	3	2	2	7	6	3	290.143	338.5	0.857143	n	10	4875
4606	24	0	0	Multi	185	165	30.854		4000	OCP/Lupron	150	2256	3329		55			7.08	11.9	Not Pregnant		no	no		Yes	Yes		12	0	3	2	2	10	9	5	225.6	250.667	0.9	n	8	982
8409	41	1	0	Multi	175	160	30.8594	7	4000	LDL	450	2687	3402		23.3			2.95	10	Not pregnant		no	no		Yes	No	No fert	15					4	1	0	671.75	2687	0.25	n	11	4125
10821	32	0	0	Endo	175	160	30.8594	4	4000	No Lupron/Ganirelix	450	2154	2678		106			8.18	9.3	Not Pregnant		no	no		Yes	Yes		13	0	5	2	7	17	15	13	126.706	143.6	0.882353	y	10	2625
3058	27	0	0		147	147	31.0056		4000	OCP/Lupron	225	4932	5614		122			2.88	13.8	Not Pregnant		no	no		Yes	Yes		15	0	3	2	5	10	10	2	493.2	493.2	1	n	11	1437.5
5703	38	0	0		198	170	31.1419		4000	LDL	300	3405	4019		78.2	1	1	5.49	10.6	Clinical Intrauterine Gestation	Live Birth	yes	yes		Yes	Yes		12	0	5	2	7	18	14	10	189.167	243.214	0.777778	n	8	1750
1042	36	0	0	Male	188	165	31.2213	0	4000	OCP/No Lupron/Gani	225	2612	3654	15.1	70.6	1	1	7.04	10.9	Clinical Intrauterine Gestation	ongoing	yes	yes		Yes	Yes		12	2	5	2	7	16	15	8	163.25	174.133	0.9375	n	9	1375
11202	42	2	0	Multi	180	162	31.2452	8	4000	OCP Microdose	600	2350	3067		55			1.19	3.1			no	no		Yes	No	PGD - Affected Embryos	14					14	11	5	167.857	213.636	0.785714	y	12	3975
10763	41	2	0	Multi	180	162	31.2452	7	4000	OCP Microdose	600	2176	2651		60.8			0.86	11.2	Biochemical		no	no		Yes	Yes		16	0	3	5	1.5	10	8	6	217.6	272	0.8	n	14	3975
10280	41	1	0	Multi	180	162	31.2452	6	4000	OCP Microdose	600	2680	3166		94.5			1.46	10.4	Not Pregnant		no	no		Yes	Yes		16	0	3	5	1.5	16	15	11	167.5	178.667	0.9375	n	14	4500
9766	42	2	0	Multi	205	172	31.4359	2	4000	OCP Microdose	600	1331	1684		34.7			9.94		Not Pregnant		no	no		Yes	Yes		11	0	3	3	2	7	3	3	190.143	443.667	0.428571	n	9	3300
3651	39	0	0	Multi	205	172	31.4359	1	4000	OCP Microdose	600	2721	2813		52.2			2.03	8.6	Biochemical		no	no		Yes	Yes		16	0	3	3	2	7	6	5	388.714	453.5	0.857143	n	11	5700
5016	37	0	0	Male	149	147	31.4684		4000	OCP/Lupron	225	2430	3407		213	1	2	4.29	18	Clinical Intrauterine Gestation	Spontaneous Abortion	no	yes		Yes	Yes		13	2	5	2	7	17	13	10	142.941	186.923	0.764706	n	9	1425
10208	27	0	0	Multi	200	170	31.4879	1	4000	LDL	300	1500	1846		53.1	1	1	3.7	11.6	Clinical Intrauterine Gestation	Live Birth	yes	yes		Yes	Yes		13	0	3	3	1.5	15	9	8	100	166.667	0.6	n	9	2325
8755	27	0	0	Multi	156	150	31.5152	0	4000	OCP/Lupron	150	2814	3611		56.2	1	1	2.93	10.2	Clinical Intrauterine Gestation	Live Birth	yes	yes		Yes	Yes		15	7	5	2	7	23	15	13	122.348	187.6	0.652174	n	11	1648
487	42	3	1	Tubal	194	167	31.5537	1	4000	E2 Patch Ganirelix/Coflare	450	3120	3179		25.9			2.93	8.5	Not Pregnant		no	no		Yes	Yes		14	0	3	2	2	5	4	1	624	780	0.8	n	11	4275
5115	42	0	0	DOR	161	152	31.5963	4	4000	CF Lupron	450	2193	2758		52.1	1	1	5	12.9	Clinical Intrauterine Gestation	Live Birth	yes	yes		Yes	Yes		16	0	3	5	2	9	9	6	243.667	243.667	1	n	13	4475
10224	42	1	1	Multi	160	152	31.5963	1	4000	LDL	375	1959	2251		60.6				9.8	Not Pregnant		no	no		Yes	Yes		13	0	3	5	2	17	15	11	115.235	130.6	0.882353	n	9	3000
9610	33	2	0	Male	171	157	31.6443	1	4000	No Lupron/Ganirelix	600	2370	2751	2.99	60.7			11.3	7	Not Pregnant		no	no		Yes	Yes		15	0	3	3	2	10	8	4	237	296.25	0.8	n	12	6225
6467	44	0	0		172	157	31.6443		4000	OCP Microdose	450	2330	3018		33.8			1.27	12.3			no	no		Yes	No	PGD - Affected Embryos	14					12	10	9	194.167	233	0.833333	y	9	3337.5
8053	41	1	1	DOR	184	162	32.0073		4000	No Lupron/Ganirelix	600	2262	2685		81.6			6.14	9.1	Not Pregnant		no	no		Yes	Yes		10	0	3	5	1.5	15	14	13	150.8	161.571	0.933333	n	7	2800
3284	29	0	0	PGD	181	160	32.0312	0	4000	OCP/No Lupron/Gani	150	1976	2754	46.8	50.5	1	1	0.565	12	Clinical Intrauterine Gestation	Live Birth	yes	yes		Yes	Yes		17	4	5	1	7	26	20	16	76	98.8	0.769231	y	14	2625
3935	27	2	0	Idio	170	155	32.0499	0	4000	OCP/LDL	150	2931	3388		97.1			3.59	15			no	no		Yes	No	freeze all, not OHSS	14	6				11	11	10	266.455	266.455	1	n	10	1650
4453	43	0	0	Male	174	157	32.05	11	4000	No Lupron/Ganirelix	450	3147	4472	2.81	61.6			5.06	12.2	Not Pregnant		no	no		Yes	Yes		12	0	3	2	2	5	5	2	629.4	629.4	1	n	9	2962.5
5864	28	0	0	Multi	193	165	32.3232	2	4000	OCP/Lupron	150	2671	2359		50.1			2.47	11.8	Not pregnant		no	no		Yes	No	No Fert	18					6	4	0	445.167	667.75	0.666667	n	14	2025
4998	23	0	0	Male	172	155	32.4662		4000	OCP/Lupron	150	3368	4928		150	1	1	3.72	12.4	Clinical Intrauterine Gestation	Spontaneous Abortion	no	yes		Yes	Yes		13	0	3	1	2.5	23	8	2	146.435	421	0.347826	n	9	1200
2510	44	0	0	Male	178	157	32.8614	11	4000	No Lupron/Ganirelix	450	3006	3600	5.84	70.2			5.78	14.9	Not Pregnant		no	no		Yes	Yes		12	0	3	1	2	1	1	1	3006	3006	1	n	9	2587.5
6311	41	0	0	Multi	178	157	32.8614		4000	E2/Ganirelix	600	2563	4247		71.6			2.1	9.5	Not Pregnant		no	no		Yes	Yes		14	0	3	5	2	15	15	11	170.867	170.867	1	n	11	5512.5
7086	26	1	1	Male	174	155	32.8824	0	4000	Lupron	183	2334	3369		76	0	1	3.86	11.3	Clinical Intrauterine Gestation	Spontaneous Abortion	no	no		Yes	Yes		14	1	3	2	1.5	14	8	6	166.714	291.75	0.571429	n	10	1332
6715	26	1	1	Male	174	155	32.8824	1	4000	OCP/Lupron	183	3122	3820		57.8			3.24	10	Not Pregnant		no	no		Yes	Yes		15	1	3	2	2	7	5	4	446	624.4	0.714286	n	11	1544
2711	27	1	0	Male	205	167	33.3465	0	4000	OCP/No Lupron/Gani	150	2266	3095	4.88	63.7	1	1	4.86	13.7	Clinical Intrauterine Gestation	Live Birth	yes	yes		Yes	Yes		13	2	3	2	1.5	17	15	12	133.294	151.067	0.882353	n	10	1762.5
6596	41	3	0	DOR	217	172	33.464	0	4000	LDL	300	2866	3506		47.4	2	2	3.65	13.7	Clinical Intrauterine Gestation	Live Birth	yes	yes		Yes	Yes		13	0	3	4	2	23	22	16	124.609	130.273	0.956522	n	9	2283
8604	42	2	0		189	160	33.5938	12	4000	No Lupron/Ganirelix	225	2649	3364		48.4			4.14	17.5	Not Pregnant		no	no		Yes	Yes		12	0	3	6	1	10	10	9	264.9	264.9	1	n	9	1524
10247	41	4	2	DOR	189	160	33.5938		4000	LDL	450	1933	2558		58.9			3.28	13	Not Pregnant		no	no		Yes	Yes		14	0	3	2	3	5	5	4	386.6	386.6	1	n	10	3750
3832	25	0	0	Male	172	152	33.7604		4000	Lupron	200	2400	3920		82.5	2	2	2.92	11.7	Clinical Intrauterine Gestation	Live Birth	yes	yes		Yes	Yes		12	0	3	2	1	34	22	12	70.5882	109.091	0.647059	n	8	1225
4470	42	1	1	Multi	191	160	33.9844	0	4000	OCP/LDL	450	2637	3185		129	1	1	7.48	12.6	Clinical Intrauterine Gestation	Live Birth	yes	yes		Yes	Yes		14	0	3	5	1.5	18	17	12	146.5	155.118	0.944444	n	10	3374
6024	24	1	0	PCO	210	167	34.0636	3	4000	OCP/Lupron	116	650	1047		54.4			3.72	13.8			no	no		Yes	No	No fert	12				6	7	0		92.8571		0	n	8	1120
1987	42	0	0	Multi	181	155	34.1311	1	4000	E2/Ganirelix	450	2931	3657		82.1	0	1	1.77	12.2	Clinical Intrauterine Gestation	Missed Ab	no	no		Yes	Yes		13	0	3	5	2	14	11	10	209.357	266.455	0.785714	n	10	4050
5381	30	0	0		199	162	34.2936		4000	OCP/Lupron	225	3109	4925		75			1.97	15.7	Not Pregnant		no	no		Yes	Yes		11	4	3	2	2	20	10	7	155.45	310.9	0.5	n	7	1050
9763	30	2	0	Male	200	162	34.6746	2	4000	OCP/Lupron	225	2222	3091		36.5	1	1	4.27		Clinical Intrauterine Gestation	Live Birth	yes	yes		Yes	Yes		11	0	5	2	7	10	9	9	222.2	246.889	0.9	n	7	1199
8464	34	0	0	Tubal	189	157	34.8899	2	4000	No Lupron/Ganirelix	300	2611	3184		186	1	1	4.4	8.6	Clinical Intrauterine Gestation	Live Birth	yes	yes		Yes	Yes		12	4	3	3	2	12	12	11	217.583	217.583	1	n	9	1950
3	35	3	0	Tubal	202	162	35.0556	1	4000	OCP Microdose	600	3894	3571		14.8			2.46	11					CX- Low Beta Post hcg	No	No	Cancelled													10	3925
11053	41	3	1		192	157	35.2955	4	4000	LDL	450	2498	4124		59.6	2	2	4.07	11.4	Clinical Intrauterine Gestation	Spontaneous Abortion	no	yes		Yes	Yes		14	0	3	4	2	10	7	4	249.8	356.857	0.7	n	10	3637
10279	33	2	0		190	155	35.796	2	4000	LDL	300	1472	2047		41.1	2	2		8.7	Clinical Intrauterine Gestation	Spontaneous Abortion	no	yes		Yes	Yes		11	2	3	3	2	8	6	6	184	245.333	0.75	n	7	1425
1852	36	2	1	DOR	247	175	36.5714	3	4000	No Lupron/Ganirelix	450	2613	3607	5.24	51.6			6.24	14.6	Not pregnant		no	no		Yes	No	No fert	12					29	15	0	90.1034	174.2	0.517241	n	9	3825
8898	30	0	0		212	162	36.5798		4000	OCP/Lupron	150	2544	3426		40.8			3.89	12	Not Pregnant		no	no		Yes	Yes		12	0	3	2	2	12	6	3	212	424	0.5	n	8	1125
9194	40	0	0	Endo	193	155	36.6285	1	4000	OCP/LDL	375	2213	3496		33.9			6.02	9.4	Not Pregnant		no	no		Yes	Yes		13	0	5	3	7	12	11	9	184.417	201.182	0.916667	y	9	2350
10030	38	0	0		220	165	36.7309		4000	Lupron	300	2163	2798		54.6	1	1		6.3	Clinical Intrauterine Gestation	Still Birth	no	yes		Yes	Yes		14	6	5	2	7	17	17	17	127.235	127.235	1	n	10	2550
564	42	2	0	Tubal	196	155	37.0447	2	4000	OCP/No Lupron/Gani	300	2696	3302	5.57	35.3			6.65	11.7			no	no		Yes	No	Cryo Upfront	11	1				17	14	13	158.588	192.571	0.823529	y	8	1950
4435	31	4	0	Multi	222	165	37.0983	5	4000	CF Lupron	600	1271	1514		69	1	1	4.44	15.7	Clinical Intrauterine Gestation	Live Birth	yes	yes		Yes	Yes		15	0	3	2	1	5	5	2	254.2	254.2	1	n	12	5550
10217	40	0	0	Uterus	230	167	37.2907	0	4000	LDL	300	1602	2192		51.3	1	1	5.97	3	Clinical Intrauterine Gestation	Spontaneous Abortion	no	yes		Yes	Yes		13	0	3	4	2	10	8	4	160.2	200.25	0.8	n	9	2400
[truncated: 8,428 more rows]
