# Supplementary material for: Sliding scale HCG trigger yields equivalent pregnancy outcomes and reduces ovarian hyperstimulation syndrome: Analysis of 10,427 IVF-ICSI cycles
Source: PLoS One. 2017 Apr 25;12(4):e0176019. doi: 10.1371/journal.pone.0176019 (PMC5404765; doi:10.1371/journal.pone.0176019)
Supplement: S2 File — Dataset of sub group analysis comparing trigger with low dose hCG (3,300 IU) vs. dual trigger with GnRH agonist and low dose hCG (1,500 IU). (XLSX) [file pone.0176019.s002.xlsx]

## Sheet: HCG vs Lupron
Age @ Treat Start	Protocol	BMI	HCG Dose	Lupron Dose	Harvested	Mature	Maturity rate	2PN	Fertilization Rate	No Fert	1PN	3PN	Deg	CC	ICSI	PGD	AHA	Weight	Height	Previous IVF	Previous Here	Previous Elsewhere	Previous FET	Previous IUI	Fol @ Start	Fol @ D2/3	Fol @ HCG	#1 Fol @ Start	#2 Fol @ Start	#1 Fol @ D2/3	#2 Fol @ D2/3	#1 Fol @ HCG	#2 Fol @ HCG	US @ Start	US @ D2/3	US @ HCG	1st Preg Date	1st Preg Test	E2	P4	2nd Preg Date	2nd Preg Test	E2	P4	3rd Preg Date	3rd Preg Test	E2	P4	Peak FHs Date
29	OCP/No Lupron/Gani	19.1953	1500	0.2	19	14	0.736842	11	0.785714	0	0	1	2	N	Y	N	0	113	163	2	1	1			R: 4-6 <10 (++) L: 4-6 <10 (++)	R: 4-6 <10 (++) L: 4-6 <10 (++)	R: 4-6 <10 (++), 17, 16.5, 16 L: 4-6 <10 (++), 17, 16, 16					17	17	R: Follicles: 4-6 <10 (++) L: Follicles: 4-6 <10 (++)	R: Follicles: 4-6 <10 (++) L: Follicles: 4-6 <10 (++)	R: Follicles: 4-6 <10 (++), 17, 16.5, 16 L: Follicles: 4-6 <10 (++), 17, 16, 16	2011-06-08	310	950	52	2011-06-15	2405	1441	98.8					2011-06-30
35	OCP/No Lupron/Gani	20.3125	1500	0.2	28	27	0.964286	19	0.703704	6	0	1	1	N	Y	N	0	115	160	2	0	2			R: 7-10 <1O(+++) L: More than 10(++++)	R: 7-10 <1O(+++) L: More than 10(++++)	R: 7-10 > 10 (+++), 18, 17.5, 17 L: 7-10 > 10 (+++), 19, 18, 17.5					19	18	R: Follicles: 7-10 <1O(+++) L: Follicles: More than 10(++++)	R: Follicles: 7-10 <1O(+++) L: Follicles: More than 10(++++)	R: Follicles: 7-10 > 10 (+++), 18, 17.5, 17 L: Follicles: 7-10 > 10 (+++), 19, 18, 17.5	2012-08-20	270	1028	62.7	2012-08-22	688 (Other)	1135 (Other)	56.5 (Other)	2012-08-27	5574 (CRMI)	1977 (CRMI)	87 (CRMI)	2012-09-12
36	OCP/No Lupron/Gani	20.2812	1500	0.2	38	37	0.973684	30	0.810811	1	2	2	2	N	Y	N	0	132	172	0				3	R: 2-3 < 10 (+) L: 2-3 < 10 (+)	R: 2-3 < 10 (+) L: 2-3 < 10 (+)	R: More than 10(++++), None, 18, 18, 18, 17 L: More than 10(++++), 18, 17, 16, 15.5					18	18	R: Follicles: 2-3 < 10 (+) L: Follicles: 2-3 < 10 (+)	R: Follicles: 2-3 < 10 (+) L: Follicles: 2-3 < 10 (+)	R: Follicles: More than 10(++++), None, 18, 18, 18, 17 L: Follicles: More than 10(++++), 18, 17, 16, 15.5	2013-10-22	631	1753	53.1									2013-11-05
34	Clomid	21.5139	1500	0.2	8	7	0.875	5	0.714286	0	1	1	0	N	Y	N	0	132	167	1	1				R: 4-6 <10 (++) L: 4-6 <10 (++)	R: 4-6 <10 (++) L: 4-6 <10 (++)	R: 20, 19, 18.4, 16.5, 15, 12 L: 2-3 > 10 (+), 21.5, 18.3, 18.2, 17.6					21.5	20	R: Follicles: 4-6 <10 (++) L: Follicles: 4-6 <10 (++)	R: Follicles: 4-6 <10 (++) L: Follicles: 4-6 <10 (++)	R: Follicles: 20, 19, 18.4, 16.5, 15, 12 L: Follicles: 2-3 > 10 (+), 21.5, 18.3, 18.2, 17.6	2012-06-25	78 (M)	555 (M)	52 (M)	2012-06-27	210 (M)	559 (M)	66.8 (M)	2012-07-02	2320 (M)	1359 (M)	113 (M)	2012-07-13
31	OCP/No Lupron/Gani	22.1003	1500	0.2	16	16	1	12	0.75	2	0	2	0	N	N	N	0	127	162	0	0	0		1	R: 7-10 <1O(+++) L: 7-10 <1O(+++)	R: 7-10 <1O(+++) L: 7-10 <1O(+++)	R: More than 10(++++), 18, 16.4, 13.7, 12 L: More than 10(++++), 17.5, 15.8, 15.6					18	17.5	R: Follicles: 7-10 <1O(+++) L: Follicles: 7-10 <1O(+++)	R: Follicles: 7-10 <1O(+++) L: Follicles: 7-10 <1O(+++)	R: Follicles: More than 10(++++), 18, 16.4, 13.7, 12 L: Follicles: More than 10(++++), 17.5, 15.8, 15.6	2012-06-19	222	1832	118	2012-06-21	432	2219	160	2012-06-26	2279	2397	162	2012-07-17
36	Clomid	18.2531	1500	0.2	15	14	0.933333	13	0.928571	0	0	1	0	N	Y	N	0	120	172	2	2				R: 4-6 <10 (++) L: 4-6 <10 (++)	R: 4-6 <10 (++) L: 4-6 <10 (++)	R: 7-10 > 10 (+++), 20, 17.5, 17, 15.5 L: 7-10 > 10 (+++), 20, 18, 16					20	20	R: Follicles: 4-6 <10 (++) L: Cyst(13.5), Follicles: 4-6 <10 (++)	R: Follicles: 4-6 <10 (++) L: Cyst(13.5), Follicles: 4-6 <10 (++)	R: Follicles: 7-10 > 10 (+++), 20, 17.5, 17, 15.5 L: Follicles: 7-10 > 10 (+++), 20, 18, 16	2012-10-23	< 5 (LC)	194.1 (LC)	33.8 (LC)
38	OCP/No Lupron/Gani	29.0612	1500	0.2	14	14	1	14	1	0	0	0	0	N	N	N	0	195	175						R: 7-10 <1O(+++) L: 7-10 <1O(+++)	R: 7-10 <1O(+++) L: 7-10 <1O(+++)	R: 2-3 < 10 (+), 22, 17.5, 16.5, 16 L: 2-3 < 10 (+), 24, 23, 19					24	23	R: Follicles: 7-10 <1O(+++) L: Follicles: 7-10 <1O(+++)	R: Follicles: 7-10 <1O(+++) L: Follicles: 7-10 <1O(+++)	R: Follicles: 2-3 < 10 (+), 22, 17.5, 16.5, 16 L: Follicles: 2-3 < 10 (+), 24, 23, 19	2013-12-11	<5	197	18.3
35	Clomid	19.0311	1500	0.2	28	24	0.857143	21	0.875	2	1	0	0	N	Y	N	0	121	170	9	3	6	2		R: 7-10 <1O(+++) L: More than 10(++++)	R: 7-10 <1O(+++) L: More than 10(++++)	R: 2-3 < 10 (+), 23, 19.5, 18.5, 17.5 L: 2-3 < 10 (+), 17, 17, 15					23	19.5	R: "2.3c debris", Follicles: 7-10 <1O(+++) L: "9mm comp filled", Follicles: More than 10(++++)	R: "2.3c debris", Follicles: 7-10 <1O(+++) L: "9mm comp filled", Follicles: More than 10(++++)	R: Follicles: 2-3 < 10 (+), 23, 19.5, 18.5, 17.5 L: Follicles: 2-3 < 10 (+), 17, 17, 15	2010-09-09	7.8 (CRMI)	345 (CRMI)	21.17 (CRMI)	2010-09-11	< 5 (CRMI)	317 (CRMI)	23.37 (CRMI)
34	OCP/No Lupron/Gani	21.8776	1500	0.2	53	44	0.830189	37	0.840909	1	2	4	0	N	N	N	0	148	175	0					R: 4-6 <10 (++) L: 7-10 <1O(+++)	R: 4-6 <10 (++) L: 7-10 <1O(+++)	R: More than 10(++++), 18.5, 18, 17, 15 L: More than 10(++++), 17.5, 17, 17, 15					18.5	18	R: Follicles: 4-6 <10 (++) L: Follicles: 7-10 <1O(+++)	R: Follicles: 4-6 <10 (++) L: Follicles: 7-10 <1O(+++)	R: Follicles: More than 10(++++), 18.5, 18, 17, 15 L: Follicles: More than 10(++++), 17.5, 17, 17, 15
34	OCP/No Lupron/Gani	20.9572	1500	0.2	34	33	0.970588	30	0.909091	0	2	0	1	N	Y	N	0	121	162	0					R: 4-6 <10 (++) L: 7-10 <1O(+++)	R: 4-6 <10 (++) L: 7-10 <1O(+++)	R: 18.6, 17.5, 17, 15.6 L: 17.4, 16, 14.5					18.6	17.5	R: Follicles: 4-6 <10 (++) L: Follicles: 7-10 <1O(+++)	R: Follicles: 4-6 <10 (++) L: Follicles: 7-10 <1O(+++)	R: + 6, Follicles: 18.6, 17.5, 17, 15.6 L: Follicles: 17.4, 16, 14.5
44	No Lupron/Ganirelix	22.7732	1500	0.2	18	9	0.5	6	0.666667	0	2	1	0	N	Y	N	4	137	165	8	6	2	1		R: 7-10 <1O(+++) L: 2-3 < 10 (+)	R: 7-10 <1O(+++) L: 2-3 < 10 (+)	R: 18.5, 17, 16.5, 16 L: 4-6 <10 (++), 21, 20, 14.5					21	20	R: Follicles: 7-10 <1O(+++) L: Follicles: 2-3 < 10 (+)	R: Follicles: 7-10 <1O(+++) L: Follicles: 2-3 < 10 (+)	R: Follicles: 18.5, 17, 16.5, 16 L: Follicles: 4-6 <10 (++), 21, 20, 14.5	2011-02-25	<5	718	29.2
42	OCP/No Lupron/Gani	20.898	1500	0.2	23	23	1	19	0.826087	3	0	1	0	N	Y	N	0	142	175	1		1			R: 4-6 <10 (++) L: 7-10 <1O(+++)	R: 4-6 <10 (++) L: 7-10 <1O(+++)	R: 7-10 > 10 (+++), 17.5, 17, 16.5, 16 L: 7-10 > 10 (+++), 18, 17, 16.6					18	17.5	R: Follicles: 4-6 <10 (++) L: Follicles: 7-10 <1O(+++)	R: Follicles: 4-6 <10 (++) L: Follicles: 7-10 <1O(+++)	R: Follicles: 7-10 > 10 (+++), 17.5, 17, 16.5, 16 L: Follicles: 7-10 > 10 (+++), 18, 17, 16.6	2013-02-04	<5	1297	27
21	OCP/No Lupron/Gani	23.2434	1500	0.2	14	11	0.785714	7	0.636364	1	1	0	2	N	Y	Y	0	134	162	2	1	1			R: 4-6 <10 (++) L: 4-6 <10 (++)	R: 4-6 <10 (++) L: 4-6 <10 (++)	R: 4-6 > 10 (++), 20.7, 19.4, 18.5, 15 L: 4-6 > 10 (++), 18.2, 17.5, 17					20.7	19.4	R: Follicles: 4-6 <10 (++) L: Follicles: 4-6 <10 (++)	R: Follicles: 4-6 <10 (++) L: Follicles: 4-6 <10 (++)	R: Follicles: 4-6 > 10 (++), 20.7, 19.4, 18.5, 15 L: Follicles: 4-6 > 10 (++), 18.2, 17.5, 17
35	OCP/No Lupron/Gani	29.2969	1500	0.2	24	22	0.916667	6	0.272727	15	0	0	1	N	Y	N	0	166	160	0					R: 7-10 <1O(+++)	R: 7-10 <1O(+++)	R: More than 10(++++), 16.5, 15 L: More than 10(++++), 22, 19, 18.5, 16.5					22	19	R: Follicles: 7-10 <1O(+++) L: PCO Like	R: Follicles: 7-10 <1O(+++) L: PCO Like	R: Follicles: More than 10(++++), 16.5, 15 L: Follicles: More than 10(++++), 22, 19, 18.5, 16.5	2011-12-30	168.4 (Other)	1125 (Other)	25.72 (Other)	2012-01-03	806.5 (Other)	Pending (Other)	Pending (Other)	2012-01-06	2822 (CRMI)	1137 (CRMI)	37 (CRMI)	2012-01-18
42	No Lupron/Ganirelix	19.1467	1500	0.2	16	16	1	10	0.625	4	0	2	0	N	Y	N	6	101	155	3	1	2			R: 2-3 < 10 (+) L: 7-10 <1O(+++)	R: 2-3 < 10 (+) L: 7-10 <1O(+++)	R: 4-6 <10 (++), 19, 17, 17, 17 L: 4-6 <10 (++), 20, 17.5, 17					20	19	R: Follicles: 2-3 < 10 (+) L: Follicles: 7-10 <1O(+++)	R: Follicles: 2-3 < 10 (+) L: Follicles: 7-10 <1O(+++)	R: Follicles: 4-6 <10 (++), 19, 17, 17, 17 L: Follicles: 4-6 <10 (++), 20, 17.5, 17	2013-11-21	<5	347	55.1
37	OCP/No Lupron/Gani	23.2434	1500	0.2	23	21	0.913043	15	0.714286	4	1	1	0	N	Y	N	4	135	162	3	3	0					R: 7-10 > 10 (+++), 17, 17, 17, 16 L: 7-10 > 10 (+++), 16, 16					17	17	R: 6-8<10 L: 6-8<10	R: 6-8<10 L: 6-8<10	R: Follicles: 7-10 > 10 (+++), 17, 17, 17, 16 L: Follicles: 7-10 > 10 (+++), 16, 16	2010-03-29	7.84	157	18.3	2010-03-31	<5	204	22.4
33	No Lupron/Ganirelix	20.4152	1500	0.2	36	34	0.944444	28	0.823529	2	2	2	0	N	N	N	0	129	170	0					R: 4-6 <10 (++) L: 4-6 <10 (++)	R: 4-6 <10 (++) L: 4-6 <10 (++)	R: More than 10(++++), 17, 17, 16 L: More than 10(++++), 16, 14, 14					17	17	R: Follicles: 4-6 <10 (++) L: Follicles: 4-6 <10 (++)	R: Follicles: 4-6 <10 (++) L: Follicles: 4-6 <10 (++)	R: Follicles: More than 10(++++), 17, 17, 16 L: Follicles: More than 10(++++), 16, 14, 14
30	OCP/No Lupron/Gani	26.2222	1500	0.2	15	13	0.866667	12	0.923077	0	0	1	0	N	N	Y	0	130	150	1	1	0			R: 7-10 <1O(+++) L: 7-10 <1O(+++)	R: 7-10 <1O(+++) L: 7-10 <1O(+++)	R: 4-6 <10 (++), 22, 21, 21, 20 L: 2-3 < 10 (+), 20, 19, 18.5					22	21	R: Follicles: 7-10 <1O(+++) L: Follicles: 7-10 <1O(+++)	R: Follicles: 7-10 <1O(+++) L: Follicles: 7-10 <1O(+++)	R: Follicles: 4-6 <10 (++), 22, 21, 21, 20 L: Follicles: 2-3 < 10 (+), 20, 19, 18.5	2011-11-13	1198	1075	55.7	2011-11-18	4835	1815	72.5					2011-11-22
36	No Lupron/Ganirelix	21.9076	1500	0.2	23	20	0.869565	0	0	0	0	0	0	N	N	N	0	120	157						R: 2-3 < 10 (+) L: 2-3 < 10 (+)		R: 4-6 <10 (++), 2-3 > 10 (+), 17, 15.5, 15.1, 15 L: 4-6 <10 (++), 4-6 > 10 (++), 18.5, 18.5, 18, 16.7					18.5	18.5	R: Cyst(18.5), Follicles: 2-3 < 10 (+) L: Follicles: 2-3 < 10 (+)		R: Follicles: 4-6 <10 (++), 2-3 > 10 (+), 17, 15.5, 15.1, 15 L: Follicles: 4-6 <10 (++), 4-6 > 10 (++), 18.5, 18.5, 18, 16.7
31	OCP/No Lupron/Gani	25.8166	1500	0.2	20	17	0.85	14	0.823529	1	1	1	0	N	N	N	0	158	167	3	1	2			R: More than 10(++++) L: 7-10 <1O(+++)	R: More than 10(++++) L: 7-10 <1O(+++)	R: 7-10 > 10 (+++), 21, 19, 18.5, 17.5 L: 7-10 > 10 (+++), 20, 19.5, 18.5					21	20	R: OK, Follicles: More than 10(++++) L: OK, Follicles: 7-10 <1O(+++)	R: OK, Follicles: More than 10(++++) L: OK, Follicles: 7-10 <1O(+++)	R: Follicles: 7-10 > 10 (+++), 21, 19, 18.5, 17.5 L: Follicles: 7-10 > 10 (+++), 20, 19.5, 18.5	2012-08-06	299 (LC)	1529 (LC)	48 (LC)	2012-08-08	730 (LC)	2146 (LC)	56.4 (LC)	2012-08-13	4752 (LC)	2861 (LC)	62.3 (LC)	2012-08-28
43	No Lupron/Ganirelix	24.7475	1500	0.2	17	14	0.823529	10	0.714286	1	0	3	0	N	Y	N	0	135	157	2	1	1			R: 4-6 <10 (++) L: 7-10 <1O(+++)	R: 4-6 <10 (++) L: 7-10 <1O(+++)	R: 2-3 < 10 (+), 17.8, 16.3, 15.5 L: 4-6 <10 (++), 17.8, 15.5, 15.4					17.8	17.8	R: Follicles: 4-6 <10 (++) L: Follicles: 7-10 <1O(+++)	R: Follicles: 4-6 <10 (++) L: Follicles: 7-10 <1O(+++)	R: Follicles: 2-3 < 10 (+), 17.8, 16.3, 15.5 L: Follicles: 4-6 <10 (++), 17.8, 15.5, 15.4	2013-12-13	<5	155	25.4
39	OCP/No Lupron/Gani	23.6244	1500	0.2	11	9	0.818182	0	0	9	0	0	0	N	Y	Y	0	137	162	3	1	2			R: 2-3 < 10 (+) L: 2-3 < 10 (+)	R: 2-3 < 10 (+) L: 2-3 < 10 (+)	R: 7-10 <1O(+++), 19.1, 17.2, 16, 15.8, 14.8 L: 17.3, 16.8, 16.5, 15.5					19.1	17.3	R: Follicles: 2-3 < 10 (+) L: Follicles: 2-3 < 10 (+)	R: Follicles: 2-3 < 10 (+) L: Follicles: 2-3 < 10 (+)	R: +7, Follicles: 7-10 <1O(+++), 19.1, 17.2, 16, 15.8, 14.8 L: Follicles: 17.3, 16.8, 16.5, 15.5
30	OCP/No Lupron/Gani	27.8159	1500	0.2	13	11	0.846154	7	0.636364	2	1	1	0	N	Y	N	0	160	162	4		4			R: More than 10(++++) L: More than 10(++++)	R: More than 10(++++), None L: More than 10(++++)	R: More than 10(++++), 18.4, 17, 16.4, 15.8, 14.8 L: 7-10 <1O(+++), 18.9, 16.2, 14.8, 13.5					18.9	18.4	R: Cyst(22), Hemm. cyst, Follicles: More than 10(++++) L: Cyst(19), Hemm. cyst, Follicles: More than 10(++++)	R: Cyst(20), Follicles: More than 10(++++), None L: Cyst(19), Follicles: More than 10(++++)	R: Follicles: More than 10(++++), 18.4, 17, 16.4, 15.8, 14.8 L: Follicles: 7-10 <1O(+++), 18.9, 16.2, 14.8, 13.5	2011-04-06	< 5 (OOT)	339 (OOT)	7.15 (OOT)
29	E2 Patch	23.8281	1500	0.2	27	22	0.814815	15	0.681818	6	0	1	0	N	Y	N	0	135	160	0	0	0		2	R: More than 10(++++) L: 7-10 <1O(+++)		R: 7-10 > 10 (+++), 18, 18 L: 7-10 > 10 (+++), 18.5, 18, 16.5, 16					18.5	18	R: Follicles: More than 10(++++) L: Follicles: 7-10 <1O(+++)	R: OK L: OK	R: Follicles: 7-10 > 10 (+++), 18, 18 L: Follicles: 7-10 > 10 (+++), 18.5, 18, 16.5, 16	2013-06-17	21	1255	30.9	2013-06-19	6.86	704	23.6	2013-06-21	Request
42	E2 Patch	19.1467	1500	0.2	18	14	0.777778	10	0.714286	4	0	0	0	N	Y	N	0	101	155	3	1	2			R: 7-10 <1O(+++) L: 7-10 <1O(+++)	R: 7-10 <1O(+++) L: 4-6 <10 (++)	R: 2-3 < 10 (+), 19.5, 19.5, 15, 14.5 L: 2-3 < 10 (+), 18, 17.5, 17.5, 17					19.5	19.5	R: Follicles: 7-10 <1O(+++) L: Follicles: 7-10 <1O(+++)	R: Follicles: 7-10 <1O(+++) L: Follicles: 4-6 <10 (++)	R: Follicles: 2-3 < 10 (+), 19.5, 19.5, 15, 14.5 L: Follicles: 2-3 < 10 (+), 18, 17.5, 17.5, 17	2013-10-23	Request	Request	Request
41	E2 Patch	31.0797	1500	0.2	20	13	0.65	6	0.461538	1	3	1	2	N	Y	N	4	151	149	3	2	1			R: 4-6 <10 (++) L: 4-6 <10 (++)	R: 4-6 <10 (++) L: 4-6 <10 (++)	R: 4-6 > 10 (++), 20, 17, 16 L: 2-3 > 10 (+), 20, 18.5, 18, 13					20	20	R: Follicles: 4-6 <10 (++) L: Follicles: 4-6 <10 (++)	R: Follicles: 4-6 <10 (++) L: Follicles: 4-6 <10 (++)	R: Follicles: 4-6 > 10 (++), 20, 17, 16 L: Follicles: 2-3 > 10 (+), 20, 18.5, 18, 13	2012-06-18	11 (Quest)	170 (Quest)	49.1 (Quest)	2012-06-20	Request	Request	Request
37	OCP/No Lupron/Gani	28.3987	1500	0.2	15	12	0.8	10	0.833333	0	1	1	0	N	Y	Y	0	154	157	4	3	1	1		R: 2-3 < 10 (+) L: 4-6 <10 (++)	R: 2-3 < 10 (+) L: 4-6 <10 (++)	R: 4-6 > 10 (++), 18, 17, 16 L: 4-6 > 10 (++), 17.5, 16					18	17.5	R: Follicles: 2-3 < 10 (+) L: Follicles: 4-6 <10 (++)	R: Follicles: 2-3 < 10 (+) L: Follicles: 4-6 <10 (++)	R: Follicles: 4-6 > 10 (++), 18, 17, 16 L: Follicles: 4-6 > 10 (++), 17.5, 16	2013-06-03	<5	242	16.1
24	No Lupron/Ganirelix	20.6905	1500	0.2	14	13	0.928571	9	0.692308	4	0	0	0	N	Y	N	0	112	157	0							R: More than 10(++++), 18, 18, 17.5 L: More than 10(++++), 19, 16.5, 16					19	18	R: PCO Like L: PCO Like	R: PCO Like L: PCO Like	R: Follicles: More than 10(++++), 18, 18, 17.5 L: Follicles: More than 10(++++), 19, 16.5, 16	2013-07-02
36	OCP/No Lupron/Gani	22.1003	1500	0.2	24	21	0.875	16	0.761905	4	1	0	0	N	N	N	0	128	162		0	0			R: 4-6 <10 (++) L: 7-10 <1O(+++)	R: 4-6 <10 (++) L: 7-10 <1O(+++)	R: 4-6 > 10 (++), 19, 17.8, 17.5, 15.5 L: 4-6 > 10 (++), 21.5, 19.8, 18.5					21.5	19.8	R: Follicles: 4-6 <10 (++) L: Follicles: 7-10 <1O(+++)	R: Follicles: 4-6 <10 (++) L: Follicles: 7-10 <1O(+++)	R: Follicles: 4-6 > 10 (++), 19, 17.8, 17.5, 15.5 L: Follicles: 4-6 > 10 (++), 21.5, 19.8, 18.5
34	OCP/No Lupron/Gani	22.3133	1500	0.2	11	11	1	8	0.727273	3	0	0	0	N	N	Y	0	121	157	1		1					R: 2-3 < 10 (+), 16.5, 15, 13.5 L: 2-3 < 10 (+), 18, 16.5, 15.5					18	16.5	R: 4<10 L: 5<10	R: 4<10 L: 5<10	R: Follicles: 2-3 < 10 (+), 16.5, 15, 13.5 L: Follicles: 2-3 < 10 (+), 18, 16.5, 15.5	2010-12-23	<5	165	34.7
32	No Lupron/Ganirelix	38.9543	1500	0.2	20	19	0.95	17	0.894737	1	1	0	0	N	Y	N	0	199	152						R: More than 10(++++) L: More than 10(++++)		R: 4-6 <10 (++), 4-6 > 10 (++), 17, 16.1, 16, 15.3, 15 L: 7-10 <1O(+++), 4-6 > 10 (++), 18.8, 16.8, 15.5					18.8	17	R: PCO Like, Follicles: More than 10(++++) L: PCO Like, Follicles: More than 10(++++)		R: PCO Like, Follicles: 4-6 <10 (++), 4-6 > 10 (++), 17, 16.1, 16, 15.3, 15 L: PCO Like, Follicles: 7-10 <1O(+++), 4-6 > 10 (++), 18.8, 16.8, 15.5
38	OCP/No Lupron/Gani	23.1247	1500	0.2	19	14	0.736842	8	0.571429	3	0	3	0	E	N	N	0	125	157	1					L: 7-10 <1O(+++)	L: 7-10 <1O(+++)	R: 7-10 <1O(+++), 16.5, 15.9, 15.5, 15.4 L: 4-6 <10 (++), 16, 15.3					16.5	16	R: Quiet L: Follicles: 7-10 <1O(+++)	R: Quiet L: Follicles: 7-10 <1O(+++)	R: Follicles: 7-10 <1O(+++), 16.5, 15.9, 15.5, 15.4 L: Follicles: 4-6 <10 (++), 16, 15.3	2012-08-17	<0.5 (CM)	270 (CM)	32.18 (CM)
37	OCP/No Lupron/Gani	20.2848	1500	0.2	28	25	0.892857	10	0.4	13	2	0	0	N	N	N	0	110	157						R: More than 10(++++) L: 7-10 <1O(+++)	R: More than 10(++++) L: 7-10 <1O(+++)	R: 7-10 > 10 (+++), 17, 17, 16.5, 16 L: 7-10 > 10 (+++), 19, 18, 18					19	18	R: Follicles: More than 10(++++) L: Follicles: 7-10 <1O(+++)	R: Follicles: More than 10(++++) L: Follicles: 7-10 <1O(+++)	R: Follicles: 7-10 > 10 (+++), 17, 17, 16.5, 16 L: Follicles: 7-10 > 10 (+++), 19, 18, 18
36	OCP/No Lupron/Gani	22.2656	1500	0.2	25	23	0.92	20	0.869565	2	0	0	1	E	Y	N	0	126	160	3	1	2			R: 7-10 <1O(+++) L: 4-6 <10 (++)	R: 7-10 <1O(+++) L: 4-6 <10 (++)	R: 2-3 < 10 (+), 4-6 > 10 (++), 19, 17.7, 17.5, 15.1 L: 4-6 <10 (++), 2-3 > 10 (+), 19, 17.2					19	19	R: Follicles: 7-10 <1O(+++) L: Follicles: 4-6 <10 (++)	R: Follicles: 7-10 <1O(+++) L: Follicles: 4-6 <10 (++)	R: Follicles: 2-3 < 10 (+), 4-6 > 10 (++), 19, 17.7, 17.5, 15.1 L: Follicles: 4-6 <10 (++), 2-3 > 10 (+), 19, 17.2	2011-12-29	79.7	124	28.2	2012-01-03	949	213	18.2	2012-01-05	2050	244	33.2	2012-01-19
30	No Lupron/Ganirelix	32.0291	1500	0.2	33	26	0.787879	18	0.692308	3	0	5	0	N	N	N	0	164	152						R: More than 10(++++) L: 7-10 <1O(+++)	R: More than 10(++++) L: 7-10 <1O(+++)	R: 4-6 <10 (++), 2-3 > 10 (+), 17.8, 17.7, 15.1, 14.8, 14.1 L: 4-6 <10 (++), 2-3 > 10 (+), 19.5, 19, 16.6, 15.9, 15.2					19.5	19	R: Follicles: More than 10(++++) L: Follicles: 7-10 <1O(+++)	R: Follicles: More than 10(++++) L: Follicles: 7-10 <1O(+++)	R: Follicles: 4-6 <10 (++), 2-3 > 10 (+), 17.8, 17.7, 15.1, 14.8, 14.1 L: Follicles: 4-6 <10 (++), 2-3 > 10 (+), 19.5, 19, 16.6, 15.9, 15.2	2013-01-28	21.3 (CM)	231 (CM)	21.3 (CM)	2013-01-30	57.4 (CM)	232 (CM)	20.01 (CM)	2013-02-01	Request	Request	Request
34	OCP/No Lupron/Gani	38.5675	1500	0.2	33	29	0.878788	28	0.965517	0	0	0	0	N	Y	N	0	232	165	0					R: More than 10(++++) L: More than 10(++++)	R: More than 10(++++) L: More than 10(++++)	R: 7-10 > 10 (+++), 21, 18.7, 16.2, 15.2 L: 7-10 <1O(+++), 4-6 > 10 (++), 18.5, 17.3, 16.3					21	18.7	R: Follicles: More than 10(++++) L: Follicles: More than 10(++++)	R: Follicles: More than 10(++++) L: Follicles: More than 10(++++)	R: Follicles: 7-10 > 10 (+++), 21, 18.7, 16.2, 15.2 L: Follicles: 7-10 <1O(+++), 4-6 > 10 (++), 18.5, 17.3, 16.3	2013-12-23	<5	114	13.9
29	No Lupron/Ganirelix	22.0386	1500	0.2	36	29	0.805556	25	0.862069	3	1	0	0	N	Y	N	0	132	165	0						R: 2-3 < 10 (+) L: 4-6 <10 (++)	R: 4-6 <10 (++), 4-6 > 10 (++), 17.3, 16.5, 15.2, 14.8, 14.4 L: 7-10 <1O(+++), 4-6 > 10 (++), 18.5, 17.7, 15.5, 15.4					18.5	17.7		R: Follicles: 2-3 < 10 (+) L: Follicles: 4-6 <10 (++)	R: Follicles: 4-6 <10 (++), 4-6 > 10 (++), 17.3, 16.5, 15.2, 14.8, 14.4 L: Follicles: 7-10 <1O(+++), 4-6 > 10 (++), 18.5, 17.7, 15.5, 15.4	2013-06-27	180.6 (CRMI)	227.9 (CRMI)	25.6 (CRMI)	2013-07-01	894.5 (CRMI)	Pending (CRMI)	26.6 (CRMI)	2013-07-05	3818 (CRMI)	Pending (CRMI)	32.2 (CRMI)	2013-07-11
33	E2 Patch	23.6013	1500	0.2	31	25	0.806452	18	0.72	4	2	1	0	N	Y	N	0	113	147	1		1			R: 4-6 <10 (++) L: 4-6 <10 (++)	R: 4-6 <10 (++) L: 4-6 <10 (++)	R: 7-10 <1O(+++), 4-6 > 10 (++), 17.6, 17, 16.3, 15.5 L: 4-6 <10 (++), 4-6 > 10 (++), 18.9, 16.1, 14.4					18.9	17.6	R: Follicles: 4-6 <10 (++) L: Follicles: 4-6 <10 (++)	R: Follicles: 4-6 <10 (++) L: Follicles: 4-6 <10 (++)	R: Follicles: 7-10 <1O(+++), 4-6 > 10 (++), 17.6, 17, 16.3, 15.5 L: Follicles: 4-6 <10 (++), 4-6 > 10 (++), 18.9, 16.1, 14.4	2011-02-18	Request	Request	Request	2011-02-19	124 (M)	55 (M)	40 (M)	2011-02-21	265 (M)	51 (M)	26 (M)
35	E2 Patch	28.2828	1500	0.2	14	12	0.857143	0	0	0	0	0	0	N	N	N	0	170	165	2	2				R: 7-10 <1O(+++) L: 7-10 <1O(+++)	R: 7-10 <1O(+++) L: 7-10 <1O(+++)	R: 7-10 > 10 (+++), 19.5, 18, 17.5, 16.5 L: 18.5, 17.5, 17.5					19.5	18.5	R: Follicles: 7-10 <1O(+++) L: Follicles: 7-10 <1O(+++)	R: Follicles: 7-10 <1O(+++) L: Follicles: 7-10 <1O(+++)	R: Follicles: 7-10 > 10 (+++), 19.5, 18, 17.5, 16.5 L: Follicles: 18.5, 17.5, 17.5
28	OCP/No Lupron/Gani	26.5625	1500	0.2	31	27	0.870968	20	0.740741	6	0	1	0	N	N	N	0	149	160	0	0	0			R: 7-10 <1O(+++) L: 7-10 <1O(+++)	R: 7-10 <1O(+++) L: 7-10 <1O(+++)	R: More than 10(++++), 18, 17.5, 16.5 L: 7-10 <1O(+++), 18.5, 18, 17.5					18.5	18	R: Follicles: 7-10 <1O(+++) L: Follicles: 7-10 <1O(+++)	R: Follicles: 7-10 <1O(+++) L: Follicles: 7-10 <1O(+++)	R: Follicles: More than 10(++++), 18, 17.5, 16.5 L: Follicles: 7-10 <1O(+++), 18.5, 18, 17.5	2013-04-22	< 5 (CM)	279 (CM)	26.9 (CM)
41	No Lupron/Ganirelix	24.3375	1500	0.2	30	22	0.733333	17	0.772727	2	2	1	0	E	Y	N	0	158	172	2	0	2			R: 2-3 < 10 (+) L: More than 10(++++)		R: 2-3 < 10 (+), 1221, 13.5 L: 7-10 <1O(+++), 18.5, 17.5, 17, 16, 15.5, 15					1221	18.5	R: Follicles: 2-3 < 10 (+) L: Follicles: More than 10(++++)		R: Follicles: 2-3 < 10 (+), 1221, 13.5 L: Follicles: 7-10 <1O(+++), 18.5, 17.5, 17, 16, 15.5, 15	2011-07-20	<5	<20.0 pg/m
35	E2 Patch	22.4813	1500	0.2	11	9	0.818182	7	0.777778	2	0	0	0	N	Y	N	0	129	162	3	3				R: 2-3 < 10 (+) L: 4-6 <10 (++)	R: 2-3 < 10 (+) L: 4-6 <10 (++)	R: 12, 10 L: 4-6 > 10 (++), 19, 18, 17					19	18	R: Follicles: 2-3 < 10 (+) L: Cyst(25), Follicles: 4-6 <10 (++)	R: Follicles: 2-3 < 10 (+) L: Cyst(25), Follicles: 4-6 <10 (++)	R: Follicles: 12, 10 L: Cyst(20), Follicles: 4-6 > 10 (++), 19, 18, 17	2012-08-27	167 (M)	337 (M)	21.8 (M)	2012-08-29	326 (M)	490 (M)	37.4 (M)	2012-09-04	2853 (M)	691 (M)	22.5 (M)	2012-09-14
42	E2 Patch	24.6711	1500	0.2	10	9	0.9	9	1	0	0	0	0	N	N	N	4	125	152	3		3		8	R: 4-6 <10 (++) L: 2-3 < 10 (+)	R: 4-6 <10 (++) L: 2-3 < 10 (+)	R: 2-3 > 10 (+), 17, 16.5, 16 L: 2-3 > 10 (+), 17, 15, 13					17	17	R: Follicles: 4-6 <10 (++) L: Follicles: 2-3 < 10 (+)	R: Follicles: 4-6 <10 (++) L: Follicles: 2-3 < 10 (+)	R: Follicles: 2-3 > 10 (+), 17, 16.5, 16 L: Follicles: 2-3 > 10 (+), 17, 15, 13	2012-03-05	266	772	41.9	2012-03-12	2315	892	28.9	2012-03-27	10019	1914	49.4	2012-03-27
38	OCP/No Lupron/Gani	21.6413	1500	0.2	17	16	0.941176	14	0.875	2	0	0	0	N	Y	N	0	111	152	0							R: 2-3 < 10 (+), 2-3 > 10 (+), 18.1, 17.9, 15.1, 14.6 L: 4-6 <10 (++), 4-6 > 10 (++), 20.7, 15.7, 15.6, 15.4					20.7	18.1	R: OK L: OK	R: OK L: OK	R: Follicles: 2-3 < 10 (+), 2-3 > 10 (+), 18.1, 17.9, 15.1, 14.6 L: Free Fluid, Follicles: 4-6 <10 (++), 4-6 > 10 (++), 20.7, 15.7, 15.6, 15.4	2012-03-09	< 5 (CM)	903 (CM)	48.3 (CM)
23	OCP/No Lupron/Gani	36.9183	1500	0.2	8	8	1	1	0.125	5	1	0	1	N	Y	N	0	200	157	0					R: 2-3 < 10 (+) L: 2-3 < 10 (+)	R: 2-3 < 10 (+) L: 2-3 < 10 (+)	R: 7-10 <1O(+++), 18, 17.5, 17, 16.5 L: 2-3 < 10 (+), 15.5, 10					18	17.5	R: Follicles: 2-3 < 10 (+) L: Follicles: 2-3 < 10 (+)	R: Follicles: 2-3 < 10 (+) L: Follicles: 2-3 < 10 (+)	R: Follicles: 7-10 <1O(+++), 18, 17.5, 17, 16.5 L: Follicles: 2-3 < 10 (+), 15.5, 10	2012-09-25	21.9	444	26.4	2012-09-27	51.2	697	19.1	2012-09-29	137	583	17.6
42	OCP/No Lupron/Gani	20.7031	1500	0.2	20	20	1	18	0.9	0	2	0	0	E	Y	N	0	116	160	1	0	1			R: 4-6 <10 (++) L: 4-6 <10 (++)	R: 4-6 <10 (++) L: 4-6 <10 (++)	R: 17.9, 17.2, 16.4, 15.7, 15 L: 4-6 <10 (++), 4-6 > 10 (++), 18.5, 17.6, 16.8					18.5	17.9	R: Follicles: 4-6 <10 (++) L: Follicles: 4-6 <10 (++)	R: Follicles: 4-6 <10 (++) L: Follicles: 4-6 <10 (++)	R: Follicles: 17.9, 17.2, 16.4, 15.7, 15 L: Follicles: 4-6 <10 (++), 4-6 > 10 (++), 18.5, 17.6, 16.8	2013-04-25	266	1318	63.2	2013-04-29	1827	1695	77.3	2013-05-06	19289	1636	69	2013-05-20
40	OCP/No Lupron/Gani	25.9516	1500	0.2	20	17	0.85	1	0.0588235	16	0	0	0	N	Y	N	0	165	170	3	1	1	1				R: 4-6 <10 (++), 19, 18, 17, 17 L: 7-10 > 10 (+++), 20, 17, 17					20	19	R: PCO Like L: PCO Like	R: PCO Like L: PCO Like	R: Follicles: 4-6 <10 (++), 19, 18, 17, 17 L: Follicles: 7-10 > 10 (+++), 20, 17, 17	2014-02-11	< 5 (LC)	61.4 (LC)	0.4 (LC)
39	E2 Patch	19.2672	1500	0.2	20	17	0.85	16	0.941176	1	0	0	0	N	Y	N	0	125	172	5	1	4		2			R: 4-6 <10 (++), 4-6 > 10 (++), 19.9, 19, 18.3, 18, 17.1 L: 1 < 10					19.9	19	R: 1<10 L: 16<10	R: 1<10 L: 16<10	R: Follicles: 4-6 <10 (++), 4-6 > 10 (++), 19.9, 19, 18.3, 18, 17.1 L: Follicles: 1 < 10	2013-12-26	< 5 (CRMI)	80.4 (CRMI)	18.9 (CRMI)
30	Letrozole	22.3133	1500	0.2	37	27	0.72973	0	0	0	0	0	0	N	N	N	0	122	157	0					R: 7-10 <1O(+++) L: 7-10 <1O(+++)		R: 7-10 > 10 (+++), 23.5, 23, 22 L: 7-10 > 10 (+++), 22, 21, 19.5					23.5	23	R: Follicles: 7-10 <1O(+++) L: Follicles: 7-10 <1O(+++)		R: Follicles: 7-10 > 10 (+++), 23.5, 23, 22 L: Follicles: 7-10 > 10 (+++), 22, 21, 19.5
43	No Lupron/Ganirelix	24.7475	1500	0.2	22	17	0.772727	13	0.764706	2	0	0	2	N	Y	N	0	134	157	1		1			R: 4-6 <10 (++) L: 4-6 <10 (++)	R: 4-6 <10 (++) L: 4-6 <10 (++)	R: 7-10 > 10 (+++), 19, 16, 15, 14.5 L: 7-10 > 10 (+++), 17.5, 16, 15, 12.5					19	17.5	R: Follicles: 4-6 <10 (++) L: Follicles: 4-6 <10 (++)	R: Follicles: 4-6 <10 (++) L: Follicles: 4-6 <10 (++)	R: Follicles: 7-10 > 10 (+++), 19, 16, 15, 14.5 L: Follicles: 7-10 > 10 (+++), 17.5, 16, 15, 12.5	2013-06-10	<5	190	22.4
32	OCP/No Lupron/Gani	19.3625	1500	0.2	28	25	0.892857	21	0.84	2	0	0	2	N	Y	Y	0	119	167	0					R: 7-10 <1O(+++) L: 7-10 <1O(+++)	R: 7-10 <1O(+++) L: 7-10 <1O(+++)	R: 4-6 > 10 (++), 17.2, 16.9, 16.5, 15.2 L: More than 10(++++), 17.7, 17.3, 16.4					17.7	17.3	R: Follicles: 7-10 <1O(+++) L: Follicles: 7-10 <1O(+++)	R: Follicles: 7-10 <1O(+++) L: Follicles: 7-10 <1O(+++)	R: Follicles: 4-6 > 10 (++), 17.2, 16.9, 16.5, 15.2 L: Follicles: More than 10(++++), 17.7, 17.3, 16.4	2013-02-20	<5	996	55.6
40	OCP/No Lupron/Gani	21.3382	1500	0.2	11	11	1	6	0.545455	4	1	0	0	N	N	N	0	124	162	0	0				R: 4-6 <10 (++) L: 7-10 <1O(+++)	R: 4-6 <10 (++) L: 7-10 <1O(+++)	R: 2-3 < 10 (+), 2-3 > 10 (+), 21, 18.4, 18.2 L: 2-3 < 10 (+), 2-3 > 10 (+), 18, 17.1, 16.9, 16.8					21	18.4	R: Follicles: 4-6 <10 (++) L: Follicles: 7-10 <1O(+++)	R: Follicles: 4-6 <10 (++) L: Follicles: 7-10 <1O(+++)	R: Follicles: 2-3 < 10 (+), 2-3 > 10 (+), 21, 18.4, 18.2 L: Follicles: 2-3 < 10 (+), 2-3 > 10 (+), 18, 17.1, 16.9, 16.8	2013-09-10	269 (CM)	746 (CM)	269 (CM)	2013-09-12	666.2 (CM)	836 (CM)	56.15 (CM)	2013-09-17	7048 (CM)	1384 (CM)	87.35 (CM)	2013-09-30
25	OCP/No Lupron/Gani	21.0962	1500	0.2	9	8	0.888889	7	0.875	0	0	0	1	N	Y	N	0	115	157	0					R: More than 10(++++) L: More than 10(++++)		R: 2-3 > 10 (+), 18, 14.5, 13.8 L: 2-3 > 10 (+), 24.5, 22, 19.5					24.5	22	R: Follicles: More than 10(++++) L: Follicles: More than 10(++++)		R: Follicles: 2-3 > 10 (+), 18, 14.5, 13.8 L: Follicles: 2-3 > 10 (+), 24.5, 22, 19.5	2012-05-25	< 5 (Quest)	2071 (Quest)	39.3 (Quest)
38	OCP/No Lupron/Gani	23.1247	1500	0.2	24	21	0.875	16	0.761905	0	0	5	0	N	N	N	0	125	157	0					R: 2-3 < 10 (+) L: 4-6 <10 (++)	R: 2-3 < 10 (+) L: 4-6 <10 (++)	R: More than 10(++++), 18, 16.5, 16.5 L: 7-10 > 10 (+++), 19, 16, 15.5					19	18	R: Follicles: 2-3 < 10 (+) L: Follicles: 4-6 <10 (++)	R: Follicles: 2-3 < 10 (+) L: Follicles: 4-6 <10 (++)	R: Follicles: More than 10(++++), 18, 16.5, 16.5 L: Follicles: 7-10 > 10 (+++), 19, 16, 15.5	2012-05-03	<0.5 (CM)	400 (CM)	30.19 (CM)
31	OCP/No Lupron/Gani	24.0055	1500	0.2	33	27	0.818182	19	0.703704	7	1	0	0	N	Y	N	0	138	162	0					R: More than 10(++++) L: More than 10(++++)	R: More than 10(++++) L: More than 10(++++)	R: More than 10(++++), 19, 17, 16.5, 16, 15 L: 7-10 <1O(+++), 17, 17, 15.5					19	17	R: Cyst(14.5), Follicles: More than 10(++++) L: Follicles: More than 10(++++)	R: Cyst(14.5), Follicles: More than 10(++++) L: Follicles: More than 10(++++)	R: Follicles: More than 10(++++), 19, 17, 16.5, 16, 15 L: Follicles: 7-10 <1O(+++), 17, 17, 15.5	2013-10-18	19.5	584	27.8	2013-10-21	12.7	652	27.5	2013-10-24	6.63	36.7	1.5
36	E2 Patch	20.1951	1500	0.2	15	12	0.8	10	0.833333	1	0	0	1	E	Y	N	3	117	162	1		1			R: 4-6 <10 (++) L: 7-10 <1O(+++)		R: 2-3 > 10 (+), 19.4, 17.2, 15.2 L: 2-3 > 10 (+), 17.2, 16.8, 16					19.4	17.2	R: Follicles: 4-6 <10 (++) L: Follicles: 7-10 <1O(+++)		R: Follicles: 2-3 > 10 (+), 19.4, 17.2, 15.2 L: Follicles: 2-3 > 10 (+), 17.2, 16.8, 16	2012-03-02	157.8 (CM)	667 (CM)	12.16 (CM)	2012-03-05	573 (Quest)	625 (Quest)	21.5 (Quest)	2012-03-09	2209 (CM)	759 (CM)	19.95 (CM)	2012-03-23
34	E2 Patch	21.9076	1500	0.2	20	17	0.85	10	0.588235	1	1	4	1	E	Y	N	0	118	157	2		2				R: 4-6 <10 (++) L: 7-10 <1O(+++)	R: 7-10 <1O(+++), 17, 16.5, 16, 15.5 L: 7-10 <1O(+++), 19, 17.5, 17					19	17.5		R: Follicles: 4-6 <10 (++) L: Follicles: 7-10 <1O(+++)	R: Follicles: 7-10 <1O(+++), 17, 16.5, 16, 15.5 L: Follicles: 7-10 <1O(+++), 19, 17.5, 17	2012-04-03	146 (Other)	571 (Other)	51.78 (Other)	2012-04-05	393 (CRMI)	734 (CRMI)	46.14 (CRMI)					2012-04-24
38	OCP/No Lupron/Gani	19.3625	1500	0.2	15	14	0.933333	3	0.214286	8	3	0	0	N	Y	N	0	118	167	0					R: 7-10 <1O(+++) L: 7-10 <1O(+++)	R: 7-10 <1O(+++) L: 7-10 <1O(+++)	R: More than 10(++++), 18.8, 18.7, 17.7, 17.5, 16.3 L: 2-3 < 10 (+), 17.5, 15.6, 13					18.8	18.7	R: OK, Follicles: 7-10 <1O(+++) L: OK, Follicles: 7-10 <1O(+++)	R: OK, Follicles: 7-10 <1O(+++) L: OK, Follicles: 7-10 <1O(+++)	R: Follicles: More than 10(++++), 18.8, 18.7, 17.7, 17.5, 16.3 L: Follicles: 2-3 < 10 (+), 17.5, 15.6, 13	2012-03-26	256 (LC)	373.2 (LC)	19.9 (LC)	2012-04-02	4953 (LC)	652.2 (LC)	27.7 (LC)					2012-04-19
30	OCP/No Lupron/Gani	18.75	1500	0.2	15	14	0.933333	11	0.785714	0	3	0	0	N	N	N	0	106	160								R: More than 10(++++), 18.5, 17.5, 17 L: More than 10(++++), 18, 17					18.5	18			R: Follicles: More than 10(++++), 18.5, 17.5, 17 L: Follicles: More than 10(++++), 18, 17	2013-11-25	374	249	17.5	2013-11-27	892	305	14.3	2013-12-03	7671	469	18.7	2013-12-11
33	No Lupron/Ganirelix	22.1003	1500	0.2	22	18	0.818182	12	0.666667	6	0	0	0	N	N	N	0	128	162	0					R: 2-3 < 10 (+) L: 2-3 < 10 (+)	R: 2-3 < 10 (+) L: 2-3 < 10 (+)	R: 24, 16.9, 12.7 L: 2-3 < 10 (+), 2-3 > 10 (+), 20.8, 20.1, 19.3, 18.3					24	20.8	R: Follicles: 2-3 < 10 (+) L: Cyst(29), Follicles: 2-3 < 10 (+)	R: Follicles: 2-3 < 10 (+) L: Cyst(29), Follicles: 2-3 < 10 (+)	R: Follicles: 24, 16.9, 12.7 L: Cyst, Follicles: 2-3 < 10 (+), 2-3 > 10 (+), 20.8, 20.1, 19.3, 18.3	2010-12-23	55.7	414	17.5	2010-12-28	189	260	20	2010-12-30	87.2	197	23.1
41	E2 Patch	24.1415	1500	0.2	14	13	0.928571	9	0.692308	0	1	1	2	N	Y	N	0	128	155	0				2	R: 4-6 <10 (++) L: 7-10 <1O(+++)	R: 4-6 <10 (++) L: 7-10 <1O(+++)	R: 2-3 > 10 (+), 20, 18, 17, 16.5 L: 2-3 > 10 (+), 18, 17, 16.5					20	18	R: Follicles: 4-6 <10 (++) L: Follicles: 7-10 <1O(+++)	R: Follicles: 4-6 <10 (++) L: Follicles: 7-10 <1O(+++)	R: Follicles: 2-3 > 10 (+), 20, 18, 17, 16.5 L: Follicles: 2-3 > 10 (+), 18, 17, 16.5	2012-09-26	6.4 (CM)	502 (CM)	27.11 (CM)	2012-09-28	< 5 (CM)	<20 (CM)	5.35 (CM)
34	OCP/No Lupron/Gani	20.3954	1500	0.2	13	13	1	8	0.615385	4	1	0	0	N	Y	N	0	109	155	0	0	0		3	R: 7-10 <1O(+++) L: 7-10 <1O(+++)	R: 7-10 <1O(+++) L: 7-10 <1O(+++)	R: 4-6 <10 (++), 4-6 > 10 (++), 17.9, 17.6, 16, 15.7, 14.2 L: 2-3 < 10 (+), 4-6 > 10 (++), 19, 17.6, 17.5, 17.2					19	17.9	R: Follicles: 7-10 <1O(+++) L: Follicles: 7-10 <1O(+++)	R: Follicles: 7-10 <1O(+++) L: Follicles: 7-10 <1O(+++)	R: Follicles: 4-6 <10 (++), 4-6 > 10 (++), 17.9, 17.6, 16, 15.7, 14.2 L: Follicles: 2-3 < 10 (+), 4-6 > 10 (++), 19, 17.6, 17.5, 17.2	2012-12-24	301	666	33.1	2012-12-26	720	778	44.3	2013-01-04	13487	1342	52.8	2013-01-18
40	OCP/No Lupron/Gani	25.6055	1500	0.2	26	23	0.884615	21	0.913043	0	0	2	0	N	Y	N	0	162	170	0					R: 4-6 <10 (++) L: 2-3 < 10 (+)	R: 4-6 <10 (++) L: 2-3 < 10 (+)	R: 22, 22, 18.5 L: 19.5, 19.5					22	22	R: Follicles: 4-6 <10 (++) L: Follicles: 2-3 < 10 (+)	R: Follicles: 4-6 <10 (++) L: Follicles: 2-3 < 10 (+)	R: Follicles: 22, 22, 18.5 L: Follicles: 19.5, 19.5	2013-04-15	7.4 (CM)	232 (CM)	29.48 (CM)	2013-04-17	< 5 (OOT)	176 (OOT)	34.42 (OOT)
40	No Lupron/Ganirelix	19.2653	1500	0.2	27	24	0.888889	23	0.958333	0	0	1	0	N	Y	N	0	129	175	0					R: 7-10 <1O(+++) L: More than 10(++++)	R: More than 10(++++) L: More than 10(++++)	R: 17.3, 16.3, 14.5, 13.6 L: 19.5, 17.6, 17.5, 17, 16.2, 16.1, 15.7					19.5	17.6	R: Follicles: 7-10 <1O(+++) L: Follicles: More than 10(++++)	R: Follicles: More than 10(++++) L: Follicles: More than 10(++++)	R: + 15, Follicles: 17.3, 16.3, 14.5, 13.6 L: + 15, Follicles: 19.5, 17.6, 17.5, 17, 16.2, 16.1, 15.7
31	OCP/No Lupron/Gani	19.9219	1500	0.2	74	65	0.878378	55	0.846154	5	2	3	0	N	N	Y	0	113	160	2	1	1		3	R: 7-10 <1O(+++) L: 7-10 <1O(+++)	R: 7-10 <1O(+++) L: 7-10 <1O(+++)	R: More than 10(++++), 18.1, 16.9, 16.4, 14.7 L: More than 10(++++), 16.8, 15.8, 14					18.1	16.9	R: Follicles: 7-10 <1O(+++) L: Follicles: 7-10 <1O(+++)	R: Follicles: 7-10 <1O(+++) L: Follicles: 7-10 <1O(+++)	R: Follicles: More than 10(++++), 18.1, 16.9, 16.4, 14.7 L: Follicles: More than 10(++++), 16.8, 15.8, 14
37	OCP/No Lupron/Gani	21.6713	1500	0.2	28	26	0.928571	22	0.846154	2	0	2	0	N	Y	Y	0	131	165	2	2		3		R: 7-10 <1O(+++) L: More than 10(++++)	R: 7-10 <1O(+++) L: More than 10(++++)	R: 4-6 > 10 (++), 18.5, 17, 16.5, 15 L: 4-6 > 10 (++), 18.5, 17, 17, 16					18.5	18.5	R: Follicles: 7-10 <1O(+++) L: Follicles: More than 10(++++)	R: Follicles: 7-10 <1O(+++) L: Follicles: More than 10(++++)	R: Follicles: 4-6 > 10 (++), 18.5, 17, 16.5, 15 L: Follicles: 4-6 > 10 (++), 18.5, 17, 17, 16
34	No Lupron/Ganirelix	22.8624	1500	0.2	18	15	0.833333	14	0.933333	0	0	0	1	N	Y	N	3	132	162	2	1	1			R: 4-6 <10 (++) L: 2-3 < 10 (+)	R: 4-6 <10 (++) L: 2-3 < 10 (+), 16.2	R: More than 10(++++), More than 10(++++), 18, 17, 16.1 L: More than 10(++++), More than 10(++++), 18.8, 17.8, 14.7			16.2		18.8	18	R: Cyst(18), Follicles: 4-6 <10 (++) L: Cyst(67), Follicles: 2-3 < 10 (+)	R: Follicles: 4-6 <10 (++) L: Cyst(59.4), Follicles: 2-3 < 10 (+), 16.2	R: Follicles: More than 10(++++), More than 10(++++), 18, 17, 16.1 L: Cyst(62), Follicles: More than 10(++++), More than 10(++++), 18.8, 17.8, 14.7	2013-09-17	<5	213	50.7
39	OCP/No Lupron/Gani	20.8117	1500	0.2	21	19	0.904762	11	0.578947	4	1	0	3	N	Y	N	0	110	155	3	3			0	R: 4-6 <10 (++) L: 4-6 <10 (++)	R: 4-6 <10 (++) L: 4-6 <10 (++)	R: 4-6 <10 (++), 18, 18, 16.5, 16 L: 2-3 < 10 (+), 15, 15					18	18	R: Follicles: 4-6 <10 (++) L: Follicles: 4-6 <10 (++)	R: Follicles: 4-6 <10 (++) L: Follicles: 4-6 <10 (++)	R: Follicles: 4-6 <10 (++), 18, 18, 16.5, 16 L: Follicles: 2-3 < 10 (+), 15, 15	2010-08-24		Request	Request	2010-08-25	<5	107	39.7
35	E2 Patch	21.0938	1500	0.2	17	15	0.882353	11	0.733333	2	0	0	2	N	Y	N	0	118	160	0					R: 4-6 <10 (++) L: 4-6 <10 (++)	R: 4-6 <10 (++) L: 4-6 <10 (++)	R: 2-3 < 10 (+), 4-6 > 10 (++), 18, 17.4, 17.1 L: 4-6 <10 (++), 2-3 > 10 (+), 17.7, 17, 16.8					18	17.7	R: Follicles: 4-6 <10 (++) L: Follicles: 4-6 <10 (++)	R: Follicles: 4-6 <10 (++) L: Follicles: 4-6 <10 (++)	R: Follicles: 2-3 < 10 (+), 4-6 > 10 (++), 18, 17.4, 17.1 L: Follicles: 4-6 <10 (++), 2-3 > 10 (+), 17.7, 17, 16.8	2011-11-17	<5	229	33.4
42	OCP/No Lupron/Gani	20.898	1500	0.2	14	11	0.785714	10	0.909091	1	0	0	0	E	Y	N	0	142	175	2	1	1			R: 4-6 <10 (++) L: 7-10 <1O(+++)	R: 4-6 <10 (++) L: 7-10 <1O(+++)	R: 2-3 > 10 (+), 19, 17, 15, 15 L: 4-6 > 10 (++), 18, 18, 17					19	18	R: Follicles: 4-6 <10 (++) L: Follicles: 7-10 <1O(+++)	R: Follicles: 4-6 <10 (++) L: Follicles: 7-10 <1O(+++)	R: Follicles: 2-3 > 10 (+), 19, 17, 15, 15 L: Follicles: 4-6 > 10 (++), 18, 18, 17	2013-05-07	<5	474	18.6
39	No Lupron/Ganirelix	17.9982	1500	0.2	17	16	0.941176	12	0.75	0	0	4	0	N	N	N	0	109	165	4		4	6		R: More than 10(++++) L: More than 10(++++)	R: More than 10(++++) L: More than 10(++++)	R: 4-6 <10 (++), 2-3 > 10 (+), 19, 16.2, 16.1, 15.4, 14.6 L: 4-6 <10 (++), 2-3 > 10 (+), 17.1, 16.8, 16.2, 15.7					19	17.1	R: Follicles: More than 10(++++) L: Follicles: More than 10(++++)	R: Follicles: More than 10(++++) L: Follicles: More than 10(++++)	R: Follicles: 4-6 <10 (++), 2-3 > 10 (+), 19, 16.2, 16.1, 15.4, 14.6 L: Follicles: 4-6 <10 (++), 2-3 > 10 (+), 17.1, 16.8, 16.2, 15.7	2013-10-18	<5	149	40.8	2013-12-10	<5	63.7	0.253	2014-01-07	<5	<20.0 pg/m	<0.20 ng/m
43	E2 Patch	18.3907	1500	0.2	9	7	0.777778	6	0.857143	0	1	0	0	N	Y	N	0	143	188	0					R: 2-3 < 10 (+) L: 4-6 <10 (++)	R: 2-3 < 10 (+) L: 4-6 <10 (++)	R: 2-3 < 10 (+), 15, 14 L: 17, 16.5, 16, 15.5					17	16.5	R: Follicles: 2-3 < 10 (+) L: Follicles: 4-6 <10 (++)	R: Follicles: 2-3 < 10 (+) L: Follicles: 4-6 <10 (++)	R: Follicles: 2-3 < 10 (+), 15, 14 L: Follicles: 17, 16.5, 16, 15.5	2013-11-18	<5	309	25.8
36	E2 Patch	20.9572	1500	0.2	13	11	0.846154	10	0.909091	1	0	0	0	E	Y	N	3	121	162	3	3	1			R: 7-10 <1O(+++) L: 7-10 <1O(+++)	R: 7-10 <1O(+++) L: 7-10 <1O(+++)	R: 2-3 < 10 (+), 19, 16.5, 16.5, 16 L: 2-3 < 10 (+), 18, 17.5, 17, 16.5					19	18	R: Follicles: 7-10 <1O(+++) L: Follicles: 7-10 <1O(+++)	R: Follicles: 7-10 <1O(+++) L: Follicles: 7-10 <1O(+++)	R: Follicles: 2-3 < 10 (+), 19, 16.5, 16.5, 16 L: Follicles: 2-3 < 10 (+), 18, 17.5, 17, 16.5	2012-07-02	< 5 (CM)	698 (CM)	28.14 (CM)
36	E2 Patch	20.5761	1500	0.2	12	11	0.916667	8	0.727273	2	0	1	0	E	Y	N	0	118	162	1	1				R: 7-10 <1O(+++) L: 4-6 <10 (++)	R: 7-10 <1O(+++) L: 4-6 <10 (++)	R: 4-6 > 10 (++), 21, 17.5, 17, 16.5, 16.4 L: 2-3 > 10 (+), 19.3, 18.8, 17.6, 16.3					21	19.3	R: Follicles: 7-10 <1O(+++) L: Follicles: 4-6 <10 (++)	R: Follicles: 7-10 <1O(+++) L: Follicles: 4-6 <10 (++)	R: Follicles: 4-6 > 10 (++), 21, 17.5, 17, 16.5, 16.4 L: Follicles: 2-3 > 10 (+), 19.3, 18.8, 17.6, 16.3	2011-11-04	<5	602	25.8
27	No Lupron/Ganirelix	38.7249	1500	0.2	10	8	0.8	4	0.5	3	1	0	0	N	Y	N	3	237	167	5	2	3			R: 7-10 <1O(+++) L: 7-10 <1O(+++)	R: 7-10 <1O(+++) L: 7-10 <1O(+++)	R: 4-6 > 10 (++), 24, 23, 20 L: 4-6 > 10 (++), 22, 21, 20					24	23	R: Follicles: 7-10 <1O(+++) L: Follicles: 7-10 <1O(+++)	R: Follicles: 7-10 <1O(+++) L: Follicles: 7-10 <1O(+++)	R: Follicles: 4-6 > 10 (++), 24, 23, 20 L: Follicles: 4-6 > 10 (++), 22, 21, 20	2012-04-11	63.5	255	16.9	2012-04-13	Request	Request	Request	2012-04-15	488	456	38.7
35	OCP/No Lupron/Gani	22.9481	1500	0.2	11	11	1	0	0	0	0	0	0	N	N	N	0	141	167	0					R: 2-3 < 10 (+) L: 2-3 < 10 (+)	R: 2-3 < 10 (+) L: 2-3 < 10 (+)	R: 4-6 <10 (++), 19, 17.6, 15.6 L: 19.4, 19.3					19.4	19.3	R: Follicles: 2-3 < 10 (+) L: Follicles: 2-3 < 10 (+)	R: Follicles: 2-3 < 10 (+) L: Follicles: 2-3 < 10 (+)	R: Follicles: 4-6 <10 (++), 19, 17.6, 15.6 L: Follicles: 19.4, 19.3
43	E2 Patch	25.3444	1500	0.2	12	11	0.916667	11	1	0	0	0	0	N	Y	N	0	152	165	0					R: 4-6 <10 (++) L: 2-3 < 10 (+)	R: 4-6 <10 (++) L: 2-3 < 10 (+)	R: 2-3 < 10 (+), 18, 16.6, 13.3 L: 2-3 < 10 (+), 2-3 > 10 (+), 20.5, 19, 18, 17.5					20.5	19	R: Follicles: 4-6 <10 (++) L: Follicles: 2-3 < 10 (+)	R: Follicles: 4-6 <10 (++) L: Follicles: 2-3 < 10 (+)	R: Follicles: 2-3 < 10 (+), 18, 16.6, 13.3 L: Follicles: 2-3 < 10 (+), 2-3 > 10 (+), 20.5, 19, 18, 17.5	2013-01-28	143	486	19.4	2013-02-04	1020	988	28.7	2013-02-28	44523	942	33.4	2013-02-21
44	OCP/No Lupron/Gani	23.3234	1500	0.2	21	19	0.904762	9	0.473684	7	2	0	1	N	Y	N	5	153	172	1	1	0			R: 7-10 <1O(+++) L: 4-6 <10 (++)	R: 7-10 <1O(+++) L: 4-6 <10 (++)	R: 7-10 <1O(+++), 16.5, 16.5, 16, 16 L: 17.5, 17, 17, 15.5					17.5	17	R: Follicles: 7-10 <1O(+++) L: Follicles: 4-6 <10 (++)	R: Follicles: 7-10 <1O(+++) L: Follicles: 4-6 <10 (++)	R: Follicles: 7-10 <1O(+++), 16.5, 16.5, 16, 16 L: Follicles: 17.5, 17, 17, 15.5	2012-03-26	< 5 (OOT)	178.1 (OOT)	37.3 (OOT)
38	E2 Patch	21.2279	1500	0.2	20	15	0.75	15	1	0	0	0	0	E	Y	N	3	113	155	7		7			R: 4-6 <10 (++) L: 4-6 <10 (++)	R: 4-6 <10 (++) L: 4-6 <10 (++)	R: 7-10 > 10 (+++), 20, 18, 17.5, 15 L: 2-3 < 10 (+), 19, 17.8, 15.8					20	19	R: Follicles: 4-6 <10 (++) L: Follicles: 4-6 <10 (++)	R: Follicles: 4-6 <10 (++) L: Follicles: 4-6 <10 (++)	R: Follicles: 7-10 > 10 (+++), 20, 18, 17.5, 15 L: Follicles: 2-3 < 10 (+), 19, 17.8, 15.8	2012-06-18	98.1 (CM)	835 (CM)	26.97 (CM)	2012-06-20	186.3 (CM)	1188 (CM)	26.3 (CM)	2012-06-25	1062	1688	30.2	2012-07-05
35	OCP/No Lupron/Gani	21.3382	1500	0.2	16	12	0.75	8	0.666667	4	0	0	0	N	Y	N	0	123	162	4	1	3			R: 7-10 <1O(+++)	R: 7-10 <1O(+++)	R: 4-6 <10 (++), 4-6 > 10 (++), 21.5, 19.4, 17.4, 16.5 L: 4-6 <10 (++), 7-10 > 10 (+++), 17.4, 17.3, 17.1, 15.1					21.5	19.4	R: Follicles: 7-10 <1O(+++)	R: Follicles: 7-10 <1O(+++)	R: Follicles: 4-6 <10 (++), 4-6 > 10 (++), 21.5, 19.4, 17.4, 16.5 L: Follicles: 4-6 <10 (++), 7-10 > 10 (+++), 17.4, 17.3, 17.1, 15.1	2013-12-26	312 (CM)	959 (CM)	31.89 (CM)	2014-01-02	7037 (CM)	1761 (CM)	43.8 (CM)	2014-01-16	95535	2568	46.3	2014-01-16
32	OCP/No Lupron/Gani	31.6337	1500	0.2	7	5	0.714286	5	1	0	0	0	0	N	N	N	0	168	155	0				1	R: 7-10 <1O(+++) L: 7-10 <1O(+++)	R: 7-10 <1O(+++) L: 7-10 <1O(+++)	R: 7-10 <1O(+++), 18.5, 18, 17, 15 L: 7-10 <1O(+++), 15, 13, 12					18.5	18	R: Follicles: 7-10 <1O(+++) L: Follicles: 7-10 <1O(+++)	R: Follicles: 7-10 <1O(+++) L: Follicles: 7-10 <1O(+++)	R: Follicles: 7-10 <1O(+++), 18.5, 18, 17, 15 L: Follicles: 7-10 <1O(+++), 15, 13, 12	2012-08-20	<5	182	17.8
30	OCP/No Lupron/Gani	0	1500	0.2	29	23	0.793103	0	0	22	1	0	0	N	Y	N	0			0							R: 7-10 <1O(+++), 18.5, 17.2, 16.3 L: 7-10 <1O(+++), 17.5, 17					18.5	17.5			R: Follicles: 7-10 <1O(+++), 18.5, 17.2, 16.3 L: Follicles: 7-10 <1O(+++), 17.5, 17
32	OCP/No Lupron/Gani	24.7676	1500	0.2	26	22	0.846154	17	0.772727	2	1	0	2	N	Y	N	0	143	162	1		1			R: More than 10(++++) L: More than 10(++++)	R: More than 10(++++) L: More than 10(++++)	R: More than 10(++++), 17.5, 17, 16.5, 14, 13 L: 7-10 > 10 (+++), 17.8, 16, 14, 13					17.8	17.5	R: Follicles: More than 10(++++) L: Follicles: More than 10(++++)	R: Follicles: More than 10(++++) L: Follicles: More than 10(++++)	R: Follicles: More than 10(++++), 17.5, 17, 16.5, 14, 13 L: Follicles: 7-10 > 10 (+++), 17.8, 16, 14, 13	2013-11-21	115	202	23.9	2013-11-23	247.9 (CM)	260 (CM)	25.97 (CM)	2013-11-27	1142	253	10.2	2013-12-10
40	OCP/No Lupron/Gani	35.4367	1500	0.2	7	5	0.714286	3	0.6	1	0	0	1	N	Y	N	0	204	162	4	0	4			R: 4-6 <10 (++) L: 4-6 <10 (++)	R: 4-6 <10 (++) L: 4-6 <10 (++)	R: 18, 17.5, 15.5, 15.5 L: 4-6 > 10 (++), 20, 19					20	19	R: Follicles: 4-6 <10 (++) L: Follicles: 4-6 <10 (++)	R: Follicles: 4-6 <10 (++) L: Follicles: 4-6 <10 (++)	R: Follicles: 18, 17.5, 15.5, 15.5 L: Follicles: 4-6 > 10 (++), 20, 19	2013-03-16	101	626	22.7	2013-03-18	203	780	17.9	2013-03-20	365	736	15.9	2013-04-06
34	No Lupron/Ganirelix	23.0469	1500	0.2	13	10	0.769231	3	0.3	5	0	2	0	N	Y	N	0	131	160	4		4			R: 4-6 <10 (++) L: 4-6 <10 (++)	R: 4-6 <10 (++) L: 4-6 <10 (++)	R: 2-3 < 10 (+), 21, 20, 18, 16 L: 2-3 < 10 (+), 21.5, 18.5, 17.5, 17					21.5	21	R: Cyst(12.5), Follicles: 4-6 <10 (++) L: Follicles: 4-6 <10 (++)	R: Cyst(10.5), Follicles: 4-6 <10 (++) L: Follicles: 4-6 <10 (++)	R: Follicles: 2-3 < 10 (+), 21, 20, 18, 16 L: Follicles: 2-3 < 10 (+), 21.5, 18.5, 17.5, 17	2010-09-29	Request	Request	Request	2010-09-30	< 5 (Other)	481 (Other)	59 (Other)
41	E2/Ganirelix	23.1405	1500	0.2	20	16	0.8	16	1	0	0	0	0	N	Y	N	0	139	165	6	6				R: 4-6 <10 (++) L: 7-10 <1O(+++)	R: 4-6 <10 (++) L: 7-10 <1O(+++)	R: 4-6 <10 (++), 17, 17, 16, 15.5, 15.5 L: 4-6 <10 (++), 16.5, 16.5, 16, 15					17	17	R: Follicles: 4-6 <10 (++) L: Follicles: 7-10 <1O(+++)	R: Follicles: 4-6 <10 (++) L: Follicles: 7-10 <1O(+++)	R: Follicles: 4-6 <10 (++), 17, 17, 16, 15.5, 15.5 L: Follicles: 4-6 <10 (++), 16.5, 16.5, 16, 15	2011-07-13		103 (Other)	4.87 (Other)
31	OCP/No Lupron/Gani	21.875	1500	0.2	9	4	0.444444	4	1	0	0	0	0	N	Y	N	0	124	160	0				6	R: 7-10 <1O(+++) L: 7-10 <1O(+++)	R: 7-10 <1O(+++) L: 7-10 <1O(+++)	R: 17.5, 17, 16, 15.5 L: 7-10 > 10 (+++), 16, 15, 15					17.5	17	R: Follicles: 7-10 <1O(+++) L: Follicles: 7-10 <1O(+++)	R: Follicles: 7-10 <1O(+++) L: Follicles: 7-10 <1O(+++)	R: Follicles: 17.5, 17, 16, 15.5 L: Follicles: 7-10 > 10 (+++), 16, 15, 15	2013-06-28	313	822	30.2	2013-06-30	782	930	35.3	2013-07-05	8569	844	26.9	2013-07-22
35	OCP/No Lupron/Gani	33.2671	1500	0.2	24	18	0.75	16	0.888889	0	1	0	1	N	Y	N	0	180	157						R: 4-6 <10 (++) L: 4-6 <10 (++)	R: 4-6 <10 (++) L: 4-6 <10 (++)	R: 7-10 > 10 (+++), 19, 18, 16.5 L: 7-10 > 10 (+++), 17.3, 16.5, 15					19	18	R: Follicles: 4-6 <10 (++) L: Follicles: 4-6 <10 (++)	R: Follicles: 4-6 <10 (++) L: Follicles: 4-6 <10 (++)	R: Follicles: 7-10 > 10 (+++), 19, 18, 16.5 L: Follicles: 7-10 > 10 (+++), 17.3, 16.5, 15
41	E2/Ganirelix	24.2424	1500	0.2	13	11	0.846154	8	0.727273	1	1	1	0	N	N	N	0	146	165	0					R: 2-3 < 10 (+) L: 2-3 < 10 (+)	R: 2-3 < 10 (+) L: 2-3 < 10 (+)	R: 7-10 > 10 (+++), 19.6, 19, 18 L: 7-10 > 10 (+++), 21, 19.5, 18.5, 16					21	19.6	R: Follicles: 2-3 < 10 (+) L: Follicles: 2-3 < 10 (+)	R: Follicles: 2-3 < 10 (+) L: Follicles: 2-3 < 10 (+)	R: Follicles: 7-10 > 10 (+++), 19.6, 19, 18 L: Follicles: 7-10 > 10 (+++), 21, 19.5, 18.5, 16	2013-04-10	< 5 (CM)	596 (CM)	38.33 (CM)
43	E2 Patch	18.7305	1500	0.2	9	9	1	4	0.444444	4	1	0	0	E	Y	N	0	100	155	0					R: 4-6 <10 (++) L: 2-3 < 10 (+)	R: 4-6 <10 (++) L: 2-3 < 10 (+)	R: 19, 18.2, 17.2 L: 2-3 < 10 (+), 18.5, 14.5, 12					19	18.5	R: Follicles: 4-6 <10 (++) L: Follicles: 2-3 < 10 (+)	R: Follicles: 4-6 <10 (++) L: Follicles: 2-3 < 10 (+)	R: Follicles: 19, 18.2, 17.2 L: Follicles: 2-3 < 10 (+), 18.5, 14.5, 12	2012-06-08	9.71	282	32.9	2012-06-11	7.5	219	33.4	2012-06-15	<5
37	Clomid	21.3382	1500	0.2	18	12	0.666667	9	0.75	2	1	0	0	E	Y	N	0	123	162	4	1	3			R: 4-6 <10 (++) L: 4-6 <10 (++)	R: 4-6 <10 (++) L: 4-6 <10 (++)	R: 2-3 < 10 (+), 17, 17, 16.5, 13.8 L: 2-3 < 10 (+), 19, 18, 17					19	18	R: Follicles: 4-6 <10 (++) L: Follicles: 4-6 <10 (++)	R: Follicles: 4-6 <10 (++) L: Follicles: 4-6 <10 (++)	R: Follicles: 2-3 < 10 (+), 17, 17, 16.5, 13.8 L: Follicles: 2-3 < 10 (+), 19, 18, 17	2011-03-28	(CM)	405 (CM)	63.05 (CM)	2011-04-08	Pending (CM)
37	E2 Patch/Clomid	26.6728	1500	0.2	45	42	0.933333	31	0.738095	6	0	5	0	N	N	N	0	155	162	3	3						R: 7-10 > 10 (+++), 20.7, 19.7, 18 L: 7-10 > 10 (+++), 21, 19, 17.8					21	20.7	R: PCO Like L: PCO Like, Cyst(17)	R: PCO Like L: PCO Like, Cyst(17)	R: Follicles: 7-10 > 10 (+++), 20.7, 19.7, 18 L: Follicles: 7-10 > 10 (+++), 21, 19, 17.8	2013-04-29	104	374	29.8	2013-05-01	167	463	28.9	2013-05-03	391	512	32.5	2013-05-21
39	E2 Patch	21.1553	1500	0.2	11	8	0.727273	6	0.75	0	0	0	2	E	Y	N	0	129	167	1		1			R: 2-3 < 10 (+) L: 4-6 <10 (++)	R: 2-3 < 10 (+) L: 4-6 <10 (++)	R: 2-3 > 10 (+), 17, 16.5, 16, 15.5 L: 2-3 > 10 (+), 19.5, 17.5, 16.5					19.5	17.5	R: Follicles: 2-3 < 10 (+) L: Follicles: 4-6 <10 (++)	R: Follicles: 2-3 < 10 (+) L: Follicles: 4-6 <10 (++)	R: Follicles: 2-3 > 10 (+), 17, 16.5, 16, 15.5 L: Follicles: 2-3 > 10 (+), 19.5, 17.5, 16.5	2012-08-29	5 (Quest)	77 (Quest)	26.1 (Quest)	2012-08-31	Request	Request	Request	2012-09-21		192 (Quest)	0.5 (Quest)
34	OCP/No Lupron/Gani	21.9076	1500	0.2	13	13	1	11	0.846154	0	1	1	0	N	N	N	0	118	157						R: 7-10 <1O(+++) L: 4-6 <10 (++)	R: 7-10 <1O(+++) L: 4-6 <10 (++)	R: 4-6 <10 (++), 18, 17.5, 16 L: 2-3 < 10 (+), 16, 16, 14.5					18	17.5	R: Follicles: 7-10 <1O(+++) L: Follicles: 4-6 <10 (++)	R: Follicles: 7-10 <1O(+++) L: Follicles: 4-6 <10 (++)	R: Follicles: 4-6 <10 (++), 18, 17.5, 16 L: Follicles: 2-3 < 10 (+), 16, 16, 14.5	2012-05-25	197	983	56.5	2012-06-01	3428	1777	89.9					2012-06-12
34	E2 Patch	20.7612	1500	0.2	15	12	0.8	10	0.833333	0	0	0	2	E	Y	N	0	132	170	1		1			R: 4-6 <10 (++) L: 2-3 < 10 (+)	R: 4-6 <10 (++) L: 2-3 < 10 (+)	R: 7-10 > 10 (+++), 17, 16, 14.5 L: 7-10 > 10 (+++), 18, 16, 15					18	17	R: Follicles: 4-6 <10 (++) L: Follicles: 2-3 < 10 (+)	R: Follicles: 4-6 <10 (++) L: Follicles: 2-3 < 10 (+)	R: Follicles: 7-10 > 10 (+++), 17, 16, 14.5 L: Follicles: 7-10 > 10 (+++), 18, 16, 15	2013-06-17	7.83	22.9	18.9	2013-06-19	<5	21.7	36.3	2013-09-03		58.8	6.17
24	OCP/No Lupron/Gani	20	1500	0.2	21	17	0.809524	15	0.882353	0	0	2	0	N	Y	Y	0	100	150	2		2			R: More than 10(++++) L: More than 10(++++)	R: More than 10(++++) L: More than 10(++++)	R: 7-10 > 10 (+++), 18.2, 17.5, 16 L: 7-10 > 10 (+++), 17, 16.5, 16					18.2	17.5	R: Follicles: More than 10(++++) L: Follicles: More than 10(++++)	R: Follicles: More than 10(++++) L: Follicles: More than 10(++++)	R: Follicles: 7-10 > 10 (+++), 18.2, 17.5, 16 L: Follicles: 7-10 > 10 (+++), 17, 16.5, 16	2012-03-05	<5	202	43.4
35	OCP/No Lupron/Gani	23.5304	1500	0.2	21	20	0.952381	16	0.8	2	1	1	0	N	Y	N	0	127	157	0					R: 7-10 <1O(+++) L: 7-10 <1O(+++)	R: 7-10 <1O(+++) L: 7-10 <1O(+++)	R: 7-10 > 10 (+++), 18, 17, 16, 16 L: 7-10 > 10 (+++), 17.2, 15, 15					18	17.2	R: Follicles: 7-10 <1O(+++) L: Follicles: 7-10 <1O(+++)	R: Follicles: 7-10 <1O(+++) L: Follicles: 7-10 <1O(+++)	R: Follicles: 7-10 > 10 (+++), 18, 17, 16, 16 L: Follicles: 7-10 > 10 (+++), 17.2, 15, 15	2011-04-01	< 5 (LabCorp)	428 (LabCorp)	31.5 (LabCorp)
35	OCP/No Lupron/Gani	20.0692	1500	0.2	35	25	0.714286	23	0.92	2	0	0	0	N	Y	N	0	127	170	0					R: 4-6 <10 (++) L: 4-6 <10 (++)	R: 4-6 <10 (++) L: 4-6 <10 (++)	R: More than 10(++++), 19.5, 18, 17 L: More than 10(++++), 18.5, 17.5					19.5	18.5	R: Follicles: 4-6 <10 (++) L: Follicles: 4-6 <10 (++)	R: Follicles: 4-6 <10 (++) L: Follicles: 4-6 <10 (++)	R: Follicles: More than 10(++++), 19.5, 18, 17 L: Follicles: More than 10(++++), 18.5, 17.5
35	OCP/No Lupron/Gani	24.5268	1500	0.2	17	16	0.941176	14	0.875	1	1	0	0	E	Y	N	0	117	147	1		1			R: 7-10 <1O(+++) L: 4-6 <10 (++)	R: 7-10 <1O(+++) L: 4-6 <10 (++)	R: More than 10(++++), 16.5, 15, 15, 15 L: 16.5, 16.5, 16.2, 15.5					16.5	16.5	R: Follicles: 7-10 <1O(+++) L: Follicles: 4-6 <10 (++)	R: Follicles: 7-10 <1O(+++) L: Follicles: 4-6 <10 (++)	R: Follicles: More than 10(++++), 16.5, 15, 15, 15 L: Follicles: 16.5, 16.5, 16.2, 15.5	2013-02-04	539.4 (CM)	1207 (CM)	38.32 (CM)	2013-02-06	2004 (CM)	1255 (CM)	47.85 (CM)	2013-02-13	27797 (CM)	1154 (CM)	36.09 (CM)	2013-02-20
42	E2 Patch	29.6158	1500	0.2	38	32	0.842105	25	0.78125	4	1	0	2	N	Y	Y	0	161	157	0					R: 4-6 <10 (++) L: 4-6 <10 (++)	R: 4-6 <10 (++) L: 4-6 <10 (++)	R: 7-10 > 10 (+++), 17, 16, 16, 15 L: 7-10 > 10 (+++), 17, 17, 15					17	17	R: Follicles: 4-6 <10 (++) L: Follicles: 4-6 <10 (++)	R: Follicles: 4-6 <10 (++) L: Follicles: 4-6 <10 (++)	R: Follicles: 7-10 > 10 (+++), 17, 16, 16, 15 L: Follicles: 7-10 > 10 (+++), 17, 17, 15	2012-11-05	< 5 (CM)	92 (CM)	16.95 (CM)
46	No Lupron/Ganirelix	18.662	1500	0.2	29	20	0.689655	13	0.65	1	0	3	3	N	Y	N	8	102	157	0					R: 2-3 < 10 (+) L: 4-6 <10 (++)	R: 2-3 < 10 (+) L: 4-6 <10 (++)	R: 7-10 <1O(+++), 16.5, 16, 16, 16, 14 L: 4-6 <10 (++), 16, 15.5, 14.5					16.5	16	R: Follicles: 2-3 < 10 (+) L: Follicles: 4-6 <10 (++)	R: Follicles: 2-3 < 10 (+) L: Follicles: 4-6 <10 (++)	R: Follicles: 7-10 <1O(+++), 16.5, 16, 16, 16, 14 L: Follicles: 4-6 <10 (++), 16, 15.5, 14.5	2013-11-11	< 5 (CM)	380 (CM)	42.6 (CM)
33	Letrozole	17.2635	1500	0.2	20	10	0.5	5	0.5	5	0	0	0	N	Y	N	0	104	165	0	0	0			R: More than 10(++++) L: More than 10(++++)		R: 2-3 < 10 (+), 2-3 > 10 (+), 25, 24.1, 20, 19.2 L: 7-10 <1O(+++), 2-3 > 10 (+), 21.5, 19, 17.6					25	24.1	R: Follicles: More than 10(++++) L: Follicles: More than 10(++++)		R: Follicles: 2-3 < 10 (+), 2-3 > 10 (+), 25, 24.1, 20, 19.2 L: Follicles: 7-10 <1O(+++), 2-3 > 10 (+), 21.5, 19, 17.6
32	OCP/No Lupron/Gani	21.2279	1500	0.2	12	0	0	0	#DIV/0!	0	0	0	0	N	N	N	0	112	155	1	1	0			R: 7-10 <1O(+++) L: 4-6 <10 (++)	R: 7-10 <1O(+++) L: 4-6 <10 (++)	R: 7-10 <1O(+++), 24, 24, 23, 21, 20 L: 27, 22, 21					27	24	R: Follicles: 7-10 <1O(+++) L: Follicles: 4-6 <10 (++)	R: Follicles: 7-10 <1O(+++) L: Follicles: 4-6 <10 (++)	R: Follicles: 7-10 <1O(+++), 24, 24, 23, 21, 20 L: Follicles: 27, 22, 21
40	OCP/No Lupron/Gani	22.8928	1500	0.2	30	22	0.733333	14	0.636364	5	2	1	0	N	N	N	0	121	155	0					R: 7-10 <1O(+++) L: 4-6 <10 (++)	R: 7-10 <1O(+++) L: 4-6 <10 (++)	R: 7-10 <1O(+++), 17.5, 17.5, 16, 15.5 L: 4-6 <10 (++), 17.5, 14.5, 13.5					17.5	17.5	R: Follicles: 7-10 <1O(+++) L: Follicles: 4-6 <10 (++)	R: Follicles: 7-10 <1O(+++) L: Follicles: 4-6 <10 (++)	R: Follicles: 7-10 <1O(+++), 17.5, 17.5, 16, 15.5 L: Follicles: 4-6 <10 (++), 17.5, 14.5, 13.5	2012-08-20	11 (Other)	428 (Other)	49.1 (Other)	2012-08-22	40 (Other)	379.7 (Other)	44.4 (Other)	2012-08-24	81 (LabCorp)	195.8 (LabCorp)	33.7 (LabCorp)
26	OCP/No Lupron/Gani	30.0215	1500	0.2	27	15	0.555556	14	0.933333	1	0	0	0	N	Y	N	0	164	157	1	1			2			R: 4-6 > 10 (++), 18.2, 18.1, 16.5, 16.1, 15.1, 13.3 L: 2-3 > 10 (+), 22, 17.8, 17.7, 11.3					22	18.2	R: PCO Like L: PCO Like	R: PCO Like L: PCO Like	R: Follicles: 4-6 > 10 (++), 18.2, 18.1, 16.5, 16.1, 15.1, 13.3 L: Follicles: 2-3 > 10 (+), 22, 17.8, 17.7, 11.3	2011-08-29	< 5 (NWH)	142 (NWH)	13 (NWH)
30	OCP/No Lupron/Gani	36.9183	1500	0.2	36	31	0.861111	21	0.677419	3	5	0	2	N	Y	N	0	200	157	1	1	0		0	R: 7-10 <1O(+++) L: More than 10(++++)		R: More than 10(++++), 19, 18, 16.5, 15, 13.8 L: More than 10(++++), 17.5, 17, 16.3, 16.3					19	18	R: Follicles: 7-10 <1O(+++) L: Follicles: More than 10(++++)		R: Follicles: More than 10(++++), 19, 18, 16.5, 15, 13.8 L: Follicles: More than 10(++++), 17.5, 17, 16.3, 16.3	2013-05-27	124	390	17.6	2013-05-29	356	577	15.5	2013-06-03	2002	680	22.9	2013-06-10
36	OCP/No Lupron/Gani	24.4857	1500	0.2	26	20	0.769231	5	0.25	15	0	0	0	N	Y	N	0	181	183	1		1			R: 4-6 <10 (++) L: 4-6 <10 (++)	R: 4-6 <10 (++) L: 4-6 <10 (++)	R: More than 10(++++), 18, 18, 18 L: 7-10 <1O(+++), 17.5, 16, 15					18	18	R: Follicles: 4-6 <10 (++) L: Follicles: 4-6 <10 (++)	R: Follicles: 4-6 <10 (++) L: Follicles: 4-6 <10 (++)	R: Follicles: More than 10(++++), 18, 18, 18 L: Follicles: 7-10 <1O(+++), 17.5, 16, 15	2012-10-02	< 5 (Other)	302.3 (Other)	46.4 (Other)
41	No Lupron/Ganirelix	20.0692	1500	0.2	21	20	0.952381	18	0.9	1	1	0	0	N	N	N	0	128	170	1		1			R: 7-10 <1O(+++)	L: 4-6 <10 (++)	R: 7-10 > 10 (+++), 16.7, 16.3, 15 L: 7-10 > 10 (+++), 19, 17, 17					19	17	R: OK, Follicles: 7-10 <1O(+++) L: PCO Like	R: Cyst(9) L: Follicles: 4-6 <10 (++)	R: Follicles: 7-10 > 10 (+++), 16.7, 16.3, 15 L: Follicles: 7-10 > 10 (+++), 19, 17, 17
33	OCP/No Lupron/Gani	18.9736	1500	0.2	15	14	0.933333	5	0.357143	8	0	1	0	N	Y	N	0	91	147						R: 7-10 <1O(+++) L: 7-10 <1O(+++)	R: 7-10 <1O(+++) L: 7-10 <1O(+++)	R: 7-10 <1O(+++), 17, 17, 16, 15 L: 7-10 <1O(+++), 18, 17					18	17	R: Follicles: 7-10 <1O(+++) L: Follicles: 7-10 <1O(+++)	R: Follicles: 7-10 <1O(+++) L: Follicles: 7-10 <1O(+++)	R: Follicles: 7-10 <1O(+++), 17, 17, 16, 15 L: Follicles: 7-10 <1O(+++), 18, 17	2013-03-18	536 (LC)	1004 (LC)	48.3 (LC)	2013-03-20	1169 (LC)	1170 (LC)	48 (LC)	2013-03-25	9032 (LC)	1334 (LC)	50 (LC)	2013-04-02
39	No Lupron/Ganirelix	27.7551	1500	0.2	15	14	0.933333	12	0.857143	0	1	1	0	N	Y	N	0	188	175	2		2			R: 4-6 <10 (++) L: 4-6 <10 (++)	R: 4-6 <10 (++) L: 4-6 <10 (++)	R: 7-10 <1O(+++), 20, 19, 18 L: 2-3 < 10 (+), 18, 14, 14					20	19	R: Follicles: 4-6 <10 (++) L: Follicles: 4-6 <10 (++)	R: Follicles: 4-6 <10 (++) L: Follicles: 4-6 <10 (++)	R: Follicles: 7-10 <1O(+++), 20, 19, 18 L: Follicles: 2-3 < 10 (+), 18, 14, 14	2013-04-17	218	355	34.3	2013-04-19	495	617	29	2013-04-25	Request	Request	Request	2013-05-08
32	OCP/No Lupron/Gani	18.6709	1500	0.2	15	14	0.933333	13	0.928571	1	0	0	0	N	Y	N	0	107	162	0				3	R: 7-10 <1O(+++) L: 4-6 <10 (++)	R: 7-10 <1O(+++) L: 4-6 <10 (++)	R: 4-6 <10 (++), 7-10 > 10 (+++), 18.3, 18, 17.8, 17.1, 16.9 L: 2-3 > 10 (+), 17.9, 16.8, 16					18.3	18	R: Follicles: 7-10 <1O(+++) L: Follicles: 4-6 <10 (++)	R: Follicles: 7-10 <1O(+++) L: Follicles: 4-6 <10 (++)	R: Follicles: 4-6 <10 (++), 7-10 > 10 (+++), 18.3, 18, 17.8, 17.1, 16.9 L: Follicles: 2-3 > 10 (+), 17.9, 16.8, 16	2012-06-14	202	1397	69.5	2012-06-16	444	1570	93.4					2012-07-03
29	OCP/No Lupron/Gani	23.3091	1500	0.2	19	18	0.947368	1	0.0555556	15	2	0	0	N	Y	N	0	124	155	0					R: 7-10 <1O(+++) L: 7-10 <1O(+++)	R: 7-10 <1O(+++) L: 7-10 <1O(+++)	R: 4-6 > 10 (++), 17.5, 16.5, 16.5, 16.5 L: 2-3 < 10 (+), 17, 16, 15					17.5	17	R: Follicles: 7-10 <1O(+++) L: Follicles: 7-10 <1O(+++)	R: Follicles: 7-10 <1O(+++) L: Follicles: 7-10 <1O(+++)	R: Follicles: 4-6 > 10 (++), 17.5, 16.5, 16.5, 16.5 L: Follicles: 2-3 < 10 (+), 17, 16, 15	2012-11-28	< 5 (CRMI)	149 (CRMI)	22.98 (CRMI)
42	E2 Patch	32.05	1500	0.2	19	19	1	18	0.947368	1	0	0	0	E	Y	N	0	175	157	1	1				R: 7-10 <1O(+++) L: 4-6 <10 (++)	R: 7-10 <1O(+++) L: 4-6 <10 (++)	R: More than 10(++++), 16.8, 16, 14.6 L: 2-3 < 10 (+), 17.1, 16.5					17.1	16.8	R: Follicles: 7-10 <1O(+++) L: Follicles: 4-6 <10 (++)	R: Follicles: 7-10 <1O(+++) L: Follicles: 4-6 <10 (++)	R: Follicles: More than 10(++++), 16.8, 16, 14.6 L: Follicles: 2-3 < 10 (+), 17.1, 16.5	2013-05-27	<5	489	19.3
40	OCP/No Lupron/Gani	19.721	1500	0.2	29	28	0.965517	0	0	0	0	0	0	N	N	N	0	121	167						R: 4-6 <10 (++) L: 4-6 <10 (++)	R: 4-6 <10 (++) L: 4-6 <10 (++)	R: 4-6 <10 (++), 7-10 > 10 (+++), 17.9, 16.1, 16.1, 16 L: 4-6 <10 (++), 7-10 > 10 (+++), 18.4, 17, 16.9, 16.8					18.4	17.9	R: Follicles: 4-6 <10 (++) L: Follicles: 4-6 <10 (++)	R: Follicles: 4-6 <10 (++) L: Follicles: 4-6 <10 (++)	R: Follicles: 4-6 <10 (++), 7-10 > 10 (+++), 17.9, 16.1, 16.1, 16 L: Follicles: 4-6 <10 (++), 7-10 > 10 (+++), 18.4, 17, 16.9, 16.8
32	OCP/No Lupron/Gani	24.0055	1500	0.2	34	26	0.764706	16	0.615385	9	0	1	0	N	Y	N	0	139	162	3	1	2			R: 7-10 <1O(+++) L: 7-10 <1O(+++)	R: 7-10 <1O(+++) L: 7-10 <1O(+++)	R: More than 10(++++), 17, 16.5, 16 L: 7-10 > 10 (+++), 18, 15.5, 15					18	17	R: Follicles: 7-10 <1O(+++) L: Follicles: 7-10 <1O(+++)	R: Follicles: 7-10 <1O(+++) L: Follicles: 7-10 <1O(+++)	R: Follicles: More than 10(++++), 17, 16.5, 16 L: Follicles: 7-10 > 10 (+++), 18, 15.5, 15	2012-12-03	195	282	18.7	2012-12-05	368	275	13.6	2012-12-10	1422	262	24.7	2012-12-17
44	E2 Patch	27.8876	1500	0.2	18	16	0.888889	13	0.8125	1	0	2	0	E	Y	N	8	148	155	1	1			5	L: 2-3 < 10 (+)	L: 2-3 < 10 (+)	R: 2-3 > 10 (+), 16, 16, 14, 14 L: 4-6 > 10 (++), 17, 16.7, 16					17	16.7	R: Quiet L: Follicles: 2-3 < 10 (+)	R: Quiet L: Follicles: 2-3 < 10 (+)	R: Follicles: 2-3 > 10 (+), 16, 16, 14, 14 L: Follicles: 4-6 > 10 (++), 17, 16.7, 16	2013-05-06	< 5 (Quest)	137 (Quest)	30 (Quest)
44	E2 Patch	20.1951	1500	0.2	21	16	0.761905	14	0.875	0	0	1	1	N	Y	Y	0	117	162	1	1				R: 7-10 <1O(+++), 7.2 L: 7-10 <1O(+++)	R: 7-10 <1O(+++) L: 7-10 <1O(+++)	R: 7-10 <1O(+++), 21, 17.5, 17, 16.5 L: 2-3 < 10 (+), 17, 17, 11.5	7.2				21	17.5	R: Follicles: 7-10 <1O(+++), 7.2 L: Follicles: 7-10 <1O(+++)	R: Follicles: 7-10 <1O(+++) L: Follicles: 7-10 <1O(+++)	R: Follicles: 7-10 <1O(+++), 21, 17.5, 17, 16.5 L: Follicles: 2-3 < 10 (+), 17, 17, 11.5
39	OCP/No Lupron/Gani	22.6562	1500	0.2	32	29	0.90625	15	0.517241	2	2	10	0	N	N	N	0	128	160	1	1				R: 4-6 <10 (++) L: 4-6 <10 (++)	R: 4-6 <10 (++) L: 4-6 <10 (++)	R: 4-6 <10 (++), 17, 17, 15.4, 14.8 L: 4-6 <10 (++), 20, 16.7, 15.6, 14.5, 13, 13, 12					20	17	R: Follicles: 4-6 <10 (++) L: Follicles: 4-6 <10 (++)	R: Follicles: 4-6 <10 (++) L: Follicles: 4-6 <10 (++)	R: Follicles: 4-6 <10 (++), 17, 17, 15.4, 14.8 L: Follicles: 4-6 <10 (++), 20, 16.7, 15.6, 14.5, 13, 13, 12	2011-04-29	62.5 (CM)	110 (CM)	22.5 (CM)	2011-05-02	245	403	28.6	2011-05-06	1223	601	24.8	2011-05-19
35	OCP/No Lupron/Gani	28.2828	1500	0.2	16	13	0.8125	0	0	0	0	0	0	N	N	N	0	170	165	1	1				R: 4-6 <10 (++) L: 7-10 <1O(+++)	R: 4-6 <10 (++) L: 7-10 <1O(+++)	R: 4-6 <10 (++), 20.3, 19.5, 18.5, 14 L: 4-6 <10 (++), 17.4, 16.3, 15.5					20.3	19.5	R: Follicles: 4-6 <10 (++) L: Follicles: 7-10 <1O(+++)	R: Follicles: 4-6 <10 (++) L: Follicles: 7-10 <1O(+++)	R: Follicles: 4-6 <10 (++), 20.3, 19.5, 18.5, 14 L: Follicles: 4-6 <10 (++), 17.4, 16.3, 15.5	2013-07-17
29	OCP/No Lupron/Gani	23.1247	1500	0.2	22	22	1	16	0.727273	2	3	1	0	N	N	N	0	125	157	0				3	R: 7-10 <1O(+++) L: 7-10 <1O(+++)	R: 7-10 <1O(+++) L: 7-10 <1O(+++)	R: 7-10 > 10 (+++), 19, 18, 15.5 L: 7-10 > 10 (+++), 19, 18, 18, 16					19	19	R: Follicles: 7-10 <1O(+++) L: Follicles: 7-10 <1O(+++)	R: Follicles: 7-10 <1O(+++) L: Follicles: 7-10 <1O(+++)	R: Follicles: 7-10 > 10 (+++), 19, 18, 15.5 L: Follicles: 7-10 > 10 (+++), 19, 18, 18, 16	2013-02-02	334	2101	37	2013-02-04	915	2140	39.4	2013-02-11	10221	3365	48.2	2013-02-22
37	E2 Patch	23.6244	1500	0.2	19	15	0.789474	13	0.866667	1	1	0	0	N	Y	N	0	136	162	2	1	1		3	R: 4-6 <10 (++) L: 7-10 <1O(+++)	R: 4-6 <10 (++) L: 7-10 <1O(+++)	R: 7-10 <1O(+++), 16.5, 16, 15.7 L: 7-10 <1O(+++), 19.6, 19.5, 17.5, 17, 15					19.6	19.5	R: Follicles: 4-6 <10 (++) L: Follicles: 7-10 <1O(+++)	R: Follicles: 4-6 <10 (++) L: Follicles: 7-10 <1O(+++)	R: Follicles: 7-10 <1O(+++), 16.5, 16, 15.7 L: Follicles: 7-10 <1O(+++), 19.6, 19.5, 17.5, 17, 15	2013-05-28	51 (LabCorp)	221 (LabCorp)	26 (LabCorp)	2013-05-30	217 (LabCorp)	292 (LabCorp)	30 (LabCorp)	2013-06-04	2403 (CRMI)	353 (CRMI)	27.3 (CRMI)	2013-06-14
43	No Lupron/Ganirelix	21.4844	1500	0.2	14	9	0.642857	5	0.555556	0	1	1	2	N	Y	N	0	122	160	0					R: 4-6 <10 (++) L: 4-6 <10 (++)	R: 4-6 <10 (++) L: 4-6 <10 (++)	R: 21, 21, 18.3 L: 22, 21, 18.1					22	21	R: Follicles: 4-6 <10 (++) L: Follicles: 4-6 <10 (++)	R: Follicles: 4-6 <10 (++) L: Follicles: 4-6 <10 (++)	R: Follicles: 21, 21, 18.3 L: Follicles: 22, 21, 18.1	2012-01-30	<5	425	38.2
44	E2 Patch	19.052	1500	0.2	16	16	1	10	0.625	0	2	4	0	N	N	N	0	110	162	1	1			1	R: More than 10(++++) L: More than 10(++++)	R: More than 10(++++) L: More than 10(++++)	R: 4-6 <10 (++), 17.8, 17, 15 L: 4-6 > 10 (++), 18, 17.1, 16					18	17.8	R: Follicles: More than 10(++++) L: Follicles: More than 10(++++)	R: Follicles: More than 10(++++) L: Follicles: More than 10(++++)	R: Follicles: 4-6 <10 (++), 17.8, 17, 15 L: Follicles: 4-6 > 10 (++), 18, 17.1, 16	2013-09-03	< 5 (CM)	740 (CM)	32.03 (CM)
37	No Lupron/Ganirelix	22.3133	1500	0.2	33	26	0.787879	18	0.692308	3	2	2	1	N	Y	N	0	121	157	0					R: 7-10 <1O(+++) L: 7-10 <1O(+++)	R: 7-10 <1O(+++) L: 7-10 <1O(+++)	R: 4-6 <10 (++), 2-3 > 10 (+), 17.5, 17.5, 17, 13.9 L: 2-3 < 10 (+), 2-3 > 10 (+), 17.4, 17.2, 16.6, 16.5					17.5	17.5	R: Follicles: 7-10 <1O(+++) L: Follicles: 7-10 <1O(+++)	R: Follicles: 7-10 <1O(+++) L: Follicles: 7-10 <1O(+++)	R: Follicles: 4-6 <10 (++), 2-3 > 10 (+), 17.5, 17.5, 17, 13.9 L: Follicles: 2-3 < 10 (+), 2-3 > 10 (+), 17.4, 17.2, 16.6, 16.5	2013-06-27	84	497	35.8	2013-07-02	746	239	24					2013-07-17
43	E2 Patch	21.0962	1500	0.2	13	11	0.846154	0	0	0	0	0	0	N	N	N	0	114	157						R: 4-6 <10 (++) L: 4-6 <10 (++)	R: 4-6 <10 (++) L: 4-6 <10 (++)	R: 7-10 <1O(+++), 17.8, 17.6, 16.6 L: 7-10 <1O(+++), 19.7, 18.7, 16.4					19.7	18.7	R: Follicles: 4-6 <10 (++) L: Follicles: 4-6 <10 (++)	R: Follicles: 4-6 <10 (++) L: Follicles: 4-6 <10 (++)	R: Follicles: 7-10 <1O(+++), 17.8, 17.6, 16.6 L: Follicles: 7-10 <1O(+++), 19.7, 18.7, 16.4
36	OCP/No Lupron/Gani	19.4674	1500	0.2	35	30	0.857143	28	0.933333	0	0	0	2	N	Y	Y	0	116	165	0	0	0	0	0	R: 4-6 <10 (++) L: 7-10 <1O(+++)	R: 4-6 <10 (++) L: 7-10 <1O(+++)	R: 2-3 > 10 (+), 16, 16, 15, 13.5 L: 17.5					17.5	16	R: Follicles: 4-6 <10 (++) L: Follicles: 7-10 <1O(+++)	R: Follicles: 4-6 <10 (++) L: Follicles: 7-10 <1O(+++)	R: Follicles: 2-3 > 10 (+), 16, 16, 15, 13.5 L: Follicles: 17.5	2012-02-02	387.8 (CM)	554 (CM)	48.55 (CM)	2012-02-08	4538 (CM)	953 (CM)	52.4 (CM)					2012-02-21
32	No Lupron/Ganirelix	27.0538	1500	0.2	30	26	0.866667	20	0.769231	0	1	4	1	N	Y	N	0	157	162	0				1	R: 4-6 <10 (++) L: 2-3 < 10 (+)	R: 4-6 <10 (++) L: 2-3 < 10 (+)	R: 7-10 > 10 (+++), 21, 17, 17, 17 L: 7-10 > 10 (+++), 18, 18, 17					21	18	R: Follicles: 4-6 <10 (++) L: Follicles: 2-3 < 10 (+)	R: Follicles: 4-6 <10 (++) L: Follicles: 2-3 < 10 (+)	R: Follicles: 7-10 > 10 (+++), 21, 17, 17, 17 L: Follicles: 7-10 > 10 (+++), 18, 18, 17	2012-08-20	<5	76.9	27.2
45	No Lupron/Ganirelix	27.3356	1500	0.2	17	16	0.941176	14	0.875	1	0	1	0	N	Y	N	0	174	170	2		2			R: 4-6 <10 (++) L: 7-10 <1O(+++)	R: 4-6 <10 (++) L: 7-10 <1O(+++)	R: 20.5, 19.2, 18.6 L: 19.8, 19.6, 19.3					20.5	19.8	R: Follicles: 4-6 <10 (++) L: Follicles: 7-10 <1O(+++)	R: Follicles: 4-6 <10 (++) L: Follicles: 7-10 <1O(+++)	R: Follicles: 20.5, 19.2, 18.6 L: Follicles: 19.8, 19.6, 19.3	2012-06-15	38.7 (Other)	585 (Other)	28.7 (Other)	2012-06-18	66.7 (Other)	1317 (Other)	36.3 (Other)	2012-06-20	91 (M)	1163 (M)	72.1 (M)
40	OCP/No Lupron/Gani	33.1504	1500	0.2	16	14	0.875	12	0.857143	0	0	0	2	N	Y	N	0	191	162	0					R: 7-10 <1O(+++) L: 4-6 <10 (++)	R: 7-10 <1O(+++) L: 4-6 <10 (++)	R: 7-10 <1O(+++), 7-10 > 10 (+++), 17.7, 17, 15.5, 14.3 L: 7-10 <1O(+++), 7-10 > 10 (+++), 18, 17.5, 15.5, 14.6					18	17.7	R: Follicles: 7-10 <1O(+++) L: Follicles: 4-6 <10 (++)	R: Follicles: 7-10 <1O(+++) L: Follicles: 4-6 <10 (++)	R: Follicles: 7-10 <1O(+++), 7-10 > 10 (+++), 17.7, 17, 15.5, 14.3 L: Follicles: 7-10 <1O(+++), 7-10 > 10 (+++), 18, 17.5, 15.5, 14.6	2011-02-01	399	838	23.9	2011-02-03	1027	930	31.3	2011-02-09	19603	1324	30.1	2011-02-14
35	OCP/No Lupron/Gani	30.4272	1500	0.2	9	3	0.333333	1	0.333333	1	0	0	1	N	Y	N	0	166	157	7	7	0	1		R: 4-6 <10 (++) L: 4-6 <10 (++)	R: 4-6 <10 (++) L: 4-6 <10 (++)	R: 4-6 <10 (++), 18.4, 17.4, 15 L: 7-10 <1O(+++), 18.7, 17.8, 15.5					18.7	18.4	R: Cyst(10), Follicles: 4-6 <10 (++) L: Follicles: 4-6 <10 (++)	R: Cyst(10), Follicles: 4-6 <10 (++) L: Follicles: 4-6 <10 (++)	R: Follicles: 4-6 <10 (++), 18.4, 17.4, 15 L: Follicles: 7-10 <1O(+++), 18.7, 17.8, 15.5	2012-09-07	81 (Quest)	244 (Quest)	19.4 (Quest)	2012-09-10	163 (Quest)	360 (Quest)	17.2 (Quest)	2012-09-14	831 (Quest)	626 (Quest)	23.6 (Quest)	2012-09-24
36	E2 Patch	32.4219	1500	0.2	10	6	0.6	5	0.833333	0	1	0	0	N	Y	N	0	182	160	0	0	0			R: 7-10 <1O(+++) L: 7-10 <1O(+++)	R: 7-10 <1O(+++) L: 7-10 <1O(+++)	R: 7-10 <1O(+++), 17.3, 17, 16.8, 16.7, 15 L: 19, 17, 15					19	17.3	R: Follicles: 7-10 <1O(+++) L: Follicles: 7-10 <1O(+++)	R: Follicles: 7-10 <1O(+++) L: Follicles: 7-10 <1O(+++)	R: Follicles: 7-10 <1O(+++), 17.3, 17, 16.8, 16.7, 15 L: Follicles: 19, 17, 15	2013-02-26	263	254	26.9	2013-03-05	4515	578	42.7	2013-03-08	16817	566	37.3	2013-03-18
35	OCP/No Lupron/Gani	17.9089	1500	0.2	31	20	0.645161	3	0.15	10	6	0	1	N	Y	N	2	103	162	2					R: 7-10 <1O(+++) L: 7-10 <1O(+++)		R: 22.9, 19.4, 17.7, 15.9 L: 7-10 <1O(+++), 17.6, 17.5					22.9	19.4	R: Follicles: 7-10 <1O(+++) L: Follicles: 7-10 <1O(+++)		R: Follicles: 22.9, 19.4, 17.7, 15.9 L: Follicles: 7-10 <1O(+++), 17.6, 17.5	2012-04-02	724 (OOT)	3809 (OOT)	164 (OOT)	2012-04-09	7482 (OOT)	6869 (OOT)	284 (OOT)					2012-04-26
32	Clomid	23.1247	1500	0.2	10	4	0.4	4	1	0	0	0	0	E	Y	N	0	125	157						R: 2-3 < 10 (+) L: 2-3 < 10 (+)	R: 2-3 < 10 (+) L: 2-3 < 10 (+)	R: 4-6 > 10 (++), 16.5, 15.5, 14 L: 21, 18, 16					21	18	R: Follicles: 2-3 < 10 (+) L: Follicles: 2-3 < 10 (+)	R: Follicles: 2-3 < 10 (+) L: Follicles: 2-3 < 10 (+)	R: Follicles: 4-6 > 10 (++), 16.5, 15.5, 14 L: Follicles: 21, 18, 16
33	OCP/No Lupron/Gani	26.2917	1500	0.2	20	19	0.95	15	0.789474	2	0	2	0	N	Y	N	0	151	162	0					R: 7-10 <1O(+++) L: More than 10(++++)	R: 7-10 <1O(+++) L: More than 10(++++)	R: 7-10 <1O(+++), 16.5, 16, 15, 15 L: 7-10 <1O(+++), 17, 17, 17, 15.5					17	17	R: Follicles: 7-10 <1O(+++) L: Follicles: More than 10(++++)	R: Follicles: 7-10 <1O(+++) L: Follicles: More than 10(++++)	R: Follicles: 7-10 <1O(+++), 16.5, 16, 15, 15 L: Follicles: 7-10 <1O(+++), 17, 17, 17, 15.5	2011-02-25	105 (LC)	715.3 (LC)	25.7 (LC)	2011-03-04	2476 (LC)	657.4 (LC)	33.2 (LC)	2011-03-08	8654 (LC)	801.5 (LC)	37.2 (LC)	2011-03-22
37	OCP/No Lupron/Gani	30.1021	1500	0.2	25	21	0.84	0	0	0	0	0	0	N	N	N	0	173	162	0					R: 4-6 <10 (++) L: 7-10 <1O(+++), 12.5	R: 4-6 <10 (++) L: 7-10 <1O(+++), 12.5	R: 2-3 > 10 (+), 19.5, 17.7, 17.5 L: 7-10 > 10 (+++), 19.3, 19.2, 17.3	12.5		12.5		19.5	19.3	R: Follicles: 4-6 <10 (++) L: Follicles: 7-10 <1O(+++), 12.5	R: Follicles: 4-6 <10 (++) L: Follicles: 7-10 <1O(+++), 12.5	R: Follicles: 2-3 > 10 (+), 19.5, 17.7, 17.5 L: Follicles: 7-10 > 10 (+++), 19.3, 19.2, 17.3
32	OCP/No Lupron/Gani	22.8928	1500	0.2	21	16	0.761905	14	0.875	1	0	0	1	N	Y	N	0	122	155	0					R: More than 10(++++) L: More than 10(++++)	R: More than 10(++++) L: More than 10(++++)	R: More than 10(++++), 20, 19 L: 4-6 > 10 (++), 18, 17					20	19	R: Follicles: More than 10(++++) L: Follicles: More than 10(++++)	R: Follicles: More than 10(++++) L: Follicles: More than 10(++++)	R: Follicles: More than 10(++++), 20, 19 L: Follicles: 4-6 > 10 (++), 18, 17	2013-06-03	674	1085	39.9	2013-06-05	1571	1210	49.9	2013-06-10	7524	1717	45.5	2013-06-20
26	OCP/No Lupron/Gani	32.6294	1500	0.2	50	33	0.66	29	0.878788	0	0	2	2	N	Y	N	0	200	167	0				3			R: More than 10(++++), 18, 17.5, 16 L: 7-10 <1O(+++), 19, 17.5, 17					19	18	R: PCO Like L: PCO Like	R: PCO Like L: PCO Like	R: Follicles: More than 10(++++), 18, 17.5, 16 L: Follicles: 7-10 <1O(+++), 19, 17.5, 17	2011-12-19	390	919	30.7	2011-12-21	1001	1020	30.5	2011-12-27	8108	1535	29.7	2012-01-03
33	OCP/No Lupron/Gani	24.2188	1500	0.2	25	24	0.96	22	0.916667	1	1	0	0	E	Y	N	0	137	160	3	1	2			R: 7-10 <1O(+++) L: 7-10 <1O(+++)	R: 7-10 <1O(+++) L: 7-10 <1O(+++)	R: More than 10(++++), 17.5, 16.4, 15.6, 15.5, 14.5 L: 4-6 > 10 (++), 18.4, 18.3, 17, 13.8					18.4	18.3	R: Follicles: 7-10 <1O(+++) L: Follicles: 7-10 <1O(+++)	R: Follicles: 7-10 <1O(+++) L: Follicles: 7-10 <1O(+++)	R: Follicles: More than 10(++++), 17.5, 16.4, 15.6, 15.5, 14.5 L: Follicles: 4-6 > 10 (++), 18.4, 18.3, 17, 13.8	2012-04-17	120	2034	86	2012-04-19	205	2128	105	2012-04-24	1234	2374	87.1	2012-05-04
30	OCP/No Lupron/Gani	23.3067	1500	0.2	24	22	0.916667	13	0.590909	5	0	0	4	N	Y	N	0	144	167	0					R: 4-6 <10 (++) L: 7-10 <1O(+++)	R: 4-6 <10 (++) L: 7-10 <1O(+++)	R: 7-10 <1O(+++), 18, 16.5, 16, 14 L: More than 10(++++), 17.5, 17, 16.5					18	17.5	R: Cyst(11.5), Follicles: 4-6 <10 (++) L: Follicles: 7-10 <1O(+++)	R: Cyst(11.5), Follicles: 4-6 <10 (++) L: Follicles: 7-10 <1O(+++)	R: Follicles: 7-10 <1O(+++), 18, 16.5, 16, 14 L: Follicles: More than 10(++++), 17.5, 17, 16.5	2011-11-14	<0.5 (CM)	532 (CM)	31.14 (CM)
41	E2 Patch	20.9573	1500	0.2	14	10	0.714286	7	0.7	1	0	2	0	N	Y	Y	0	136	172	1		1		2	R: 4-6 <10 (++) L: 4-6 <10 (++)	R: 4-6 <10 (++) L: 4-6 <10 (++)	R: 2-3 > 10 (+), 17, 15.5, 14.5 L: 2-3 < 10 (+), 16.5, 16.5, 14.5					17	16.5	R: Follicles: 4-6 <10 (++) L: Follicles: 4-6 <10 (++)	R: Follicles: 4-6 <10 (++) L: Follicles: 4-6 <10 (++)	R: Follicles: 2-3 > 10 (+), 17, 15.5, 14.5 L: Follicles: 2-3 < 10 (+), 16.5, 16.5, 14.5	2012-09-26	<5	289	25.6
40	No Lupron/Ganirelix	20.0692	1500	0.2	24	15	0.625	14	0.933333	0	0	1	0	N	Y	N	0	127	170						R: More than 10(++++) L: More than 10(++++)	R: More than 10(++++) L: More than 10(++++)	R: 18, 18, 17.8 L: 16.5, 15.6, 15.5					18	18	R: Follicles: More than 10(++++) L: Follicles: More than 10(++++)	R: Follicles: More than 10(++++) L: Follicles: More than 10(++++)	R: Follicles: 18, 18, 17.8 L: Follicles: 16.5, 15.6, 15.5	2012-02-27	691 (OOT)	1013 (OOT)	56.3 (OOT)	2012-03-05	10443	1809	54.8	2012-03-15	77167	1726	65	2012-03-14
37	Letrozole	27.7177	1500	0.2	43	10	0.232558	8	0.8	1	0	1	0	N	Y	N	0	180	172	0	0	0	0	0	R: 4-6 <10 (++), 15.6 L: 4-6 <10 (++)	R: 4-6 <10 (++), 15.6 L: 4-6 <10 (++)	R: More than 10(++++), 23, 21, 19, 18 L: More than 10(++++), 19, 18, 17	15.6		15.6		23	21	R: Follicles: 4-6 <10 (++), 15.6 L: Follicles: 4-6 <10 (++)	R: Follicles: 4-6 <10 (++), 15.6 L: Follicles: 4-6 <10 (++)	R: Follicles: More than 10(++++), 23, 21, 19, 18 L: Follicles: More than 10(++++), 19, 18, 17
36	E2 Patch	27.2509	1500	0.2	15	13	0.866667	0	0	0	0	0	0	N	N	N	0	167	167	0					R: 4-6 <10 (++) L: 4-6 <10 (++)	R: 4-6 <10 (++) L: 4-6 <10 (++)	R: 7-10 <1O(+++), 17, 17, 16, 15.5 L: 4-6 <10 (++), 17.5, 16.5, 16.5					17.5	17	R: Follicles: 4-6 <10 (++) L: Follicles: 4-6 <10 (++)	R: Follicles: 4-6 <10 (++) L: Follicles: 4-6 <10 (++)	R: Follicles: 7-10 <1O(+++), 17, 17, 16, 15.5 L: Follicles: 4-6 <10 (++), 17.5, 16.5, 16.5
38	No Lupron/Ganirelix	23.1834	1500	0.2	17	5	0.294118	5	1	0	0	0	0	N	Y	N	0	147	170						R: 4-6 <10 (++) L: 7-10 <1O(+++)	R: 4-6 <10 (++) L: 7-10 <1O(+++)	R: More than 10(++++), 18, 16.5 L: More than 10(++++), 18, 17.5					18	18	R: Follicles: 4-6 <10 (++) L: Follicles: 7-10 <1O(+++)	R: Follicles: 4-6 <10 (++) L: Follicles: 7-10 <1O(+++)	R: Follicles: More than 10(++++), 18, 16.5 L: Follicles: More than 10(++++), 18, 17.5
33	E2 Patch	18.2563	1500	0.2	16	13	0.8125	9	0.692308	4	0	0	0	E	Y	N	0	100	157						R: 4-6 <10 (++) L: More than 10(++++)	R: 4-6 <10 (++) L: More than 10(++++)	R: 4-6 > 10 (++), 18.7, 17.7, 17.5 L: 18.3, 18.2, 13.7					18.7	18.3	R: Follicles: 4-6 <10 (++) L: Follicles: More than 10(++++)	R: Follicles: 4-6 <10 (++) L: Follicles: More than 10(++++)	R: Follicles: 4-6 > 10 (++), 18.7, 17.7, 17.5 L: Follicles: 18.3, 18.2, 13.7	2013-10-15	< 5 (CRMI)	104.1 (CRMI)	28.3 (CRMI)
28	OCP/No Lupron/Gani	25.3333	1500	0.2	18	13	0.722222	9	0.692308	2	1	1	0	N	Y	N	0	126	150						R: 7-10 <1O(+++) L: More than 10(++++)	R: 7-10 <1O(+++) L: More than 10(++++)	R: More than 10(++++), 17, 17, 15.5, 15.5 L: More than 10(++++), 18, 17, 17, 16					18	17	R: Follicles: 7-10 <1O(+++) L: Follicles: More than 10(++++)	R: Follicles: 7-10 <1O(+++) L: Follicles: More than 10(++++)	R: Follicles: More than 10(++++), 17, 17, 15.5, 15.5 L: Follicles: More than 10(++++), 18, 17, 17, 16	2013-06-25	233	1466	36.6	2013-06-27	437	1791	40.8	2013-07-02	3636	2348	41.7	2013-07-11
33	No Lupron/Ganirelix	18.6709	1500	0.2	14	12	0.857143	6	0.5	3	0	3	0	N	N	N	0	107	162	0					R: More than 10(++++)	R: More than 10(++++)	R: More than 10(++++), 17.5, 15 L: More than 10(++++), 18.5, 17.5, 17					18.5	17.5	R: Follicles: More than 10(++++)	R: Follicles: More than 10(++++)	R: Follicles: More than 10(++++), 17.5, 15 L: Follicles: More than 10(++++), 18.5, 17.5, 17	2013-06-24	< 5 (CM)	2345 (CM)	27.07 (CM)
35	No Lupron/Ganirelix	20.5761	1500	0.2	15	13	0.866667	12	0.923077	0	1	0	0	N	N	N	0	120	162	3		3			R: 2-3 < 10 (+) L: 4-6 <10 (++)	R: 2-3 < 10 (+) L: 4-6 <10 (++)	R: 2-3 > 10 (+), 23, 19, 17 L: 2-3 > 10 (+), 20, 17, 16					23	20	R: Follicles: 2-3 < 10 (+) L: Follicles: 4-6 <10 (++)	R: Follicles: 2-3 < 10 (+) L: Follicles: 4-6 <10 (++)	R: Follicles: 2-3 > 10 (+), 23, 19, 17 L: Follicles: 2-3 > 10 (+), 20, 17, 16	2013-03-18	15.6 (OOT)	186 (OOT)	7.8 (OOT)	2013-03-20	16 (OOT)	202 (OOT)	7.35 (OOT)	2013-03-25	Request	Request	Request
34	E2 Patch	20.4382	1500	0.2	9	8	0.888889	8	1	0	0	0	0	E	Y	N	0	126	167	5	2	3			R: 4-6 <10 (++) L: More than 10(++++)	R: 4-6 <10 (++) L: More than 10(++++)	R: 2-3 > 10 (+), 19, 18.7, 17.2, 15.5 L: 18.9, 18.8, 18.4, 18.3					19	18.9	R: Follicles: 4-6 <10 (++) L: Follicles: More than 10(++++)	R: Follicles: 4-6 <10 (++) L: Follicles: More than 10(++++)	R: Follicles: 2-3 > 10 (+), 19, 18.7, 17.2, 15.5 L: Follicles: 18.9, 18.8, 18.4, 18.3	2011-03-24	< 5 (Other)	441 (Other)	37.5 (Other)
34	OCP/No Lupron/Gani	33.3276	1500	0.2	17	11	0.647059	9	0.818182	2	0	0	0	N	Y	N	0	169	152	0	0	0			R: 4-6 <10 (++) L: 4-6 <10 (++)	R: 4-6 <10 (++) L: 4-6 <10 (++)	R: 7-10 > 10 (+++), 17, 15.2, 14, 12 L: More than 10(++++), 19, 17.5, 15, 15					19	17.5	R: Follicles: 4-6 <10 (++) L: Follicles: 4-6 <10 (++)	R: Follicles: 4-6 <10 (++) L: Follicles: 4-6 <10 (++)	R: Follicles: 7-10 > 10 (+++), 17, 15.2, 14, 12 L: Follicles: More than 10(++++), 19, 17.5, 15, 15	2013-08-26	373	2028	65.2	2013-08-28	729	2378	62.3	2013-09-03	4507	4301	64.2	2013-09-09
28	Letrozole	18.2857	1500	0.2	50	33	0.66	24	0.727273	0	4	2	3	N	Y	N	0	124	175								R: 7-10 <1O(+++), 4-6 > 10 (++), 20.7, 20.5, 20.1, 19.5 L: 7-10 <1O(+++), 2-3 > 10 (+), 22.3, 17, 15.9, 14.8					22.3	20.7			R: Follicles: 7-10 <1O(+++), 4-6 > 10 (++), 20.7, 20.5, 20.1, 19.5 L: Follicles: 7-10 <1O(+++), 2-3 > 10 (+), 22.3, 17, 15.9, 14.8
41	E2 Patch	27.5482	1500	0.2	22	21	0.954545	16	0.761905	4	0	0	1	E	Y	N	0	166	165	0					R: 2-3 < 10 (+) L: 2-3 < 10 (+)	R: 2-3 < 10 (+) L: 2-3 < 10 (+)	R: 4-6 > 10 (++), 15.2, 14.4, 12.3 L: 4-6 > 10 (++), 18.5, 18.2, 15.8, 14.5					18.5	18.2	R: Follicles: 2-3 < 10 (+) L: Follicles: 2-3 < 10 (+)	R: Follicles: 2-3 < 10 (+) L: Follicles: 2-3 < 10 (+)	R: Follicles: 4-6 > 10 (++), 15.2, 14.4, 12.3 L: Follicles: 4-6 > 10 (++), 18.5, 18.2, 15.8, 14.5	2013-03-08	56.9	461	32.9	2013-03-10	111	654	26.2	2013-03-16	591	741	31
35	No Lupron/Ganirelix	22.4813	1500	0.2	14	11	0.785714	0	0	0	0	0	0	N	N	N	0	131	162	0					R: 2-3 < 10 (+) L: 4-6 <10 (++)	R: 2-3 < 10 (+) L: 4-6 <10 (++)	R: 2-3 < 10 (+), 2-3 > 10 (+), 19, 15.6, 14.6, 13.9 L: 4-6 > 10 (++), 19, 17.5, 16.4, 16					19	19	R: Follicles: 2-3 < 10 (+) L: Follicles: 4-6 <10 (++)	R: Follicles: 2-3 < 10 (+) L: Follicles: 4-6 <10 (++)	R: Follicles: 2-3 < 10 (+), 2-3 > 10 (+), 19, 15.6, 14.6, 13.9 L: Follicles: 4-6 > 10 (++), 19, 17.5, 16.4, 16
27	OCP/No Lupron/Gani	19.8791	1500	0.2	16	12	0.75	8	0.666667	4	0	0	0	N	Y	N	0	107	157	1		1		4	R: 2-3 < 10 (+) L: 2-3 < 10 (+)	R: 2-3 < 10 (+) L: 2-3 < 10 (+)	R: 2-3 < 10 (+), 2-3 > 10 (+), 18.4, 18, 18 L: 2-3 < 10 (+), 2-3 > 10 (+), 19, 18, 18, 15.3					19	18.4	R: Follicles: 2-3 < 10 (+) L: Follicles: 2-3 < 10 (+)	R: Follicles: 2-3 < 10 (+) L: Follicles: 2-3 < 10 (+)	R: Follicles: 2-3 < 10 (+), 2-3 > 10 (+), 18.4, 18, 18 L: Follicles: 2-3 < 10 (+), 2-3 > 10 (+), 19, 18, 18, 15.3	2011-02-04	<5	28.6	8.94
37	E2 Patch/Clomid	20.5761	1500	0.2	19	14	0.736842	13	0.928571	0	0	0	1	E	Y	N	3	118	162	5	4	1			R: 4-6 <10 (++) L: 4-6 <10 (++)	R: 4-6 <10 (++) L: 4-6 <10 (++)	R: 4-6 > 10 (++), 18.6, 14.1, 14.1, 13.8 L: 2-3 > 10 (+), 21, 19, 17.8, 15.5					21	19	R: Cyst(21.5), Follicles: 4-6 <10 (++) L: Follicles: 4-6 <10 (++)	R: Cyst(21.5), Follicles: 4-6 <10 (++) L: Follicles: 4-6 <10 (++)	R: Follicles: 4-6 > 10 (++), 18.6, 14.1, 14.1, 13.8 L: Follicles: 2-3 > 10 (+), 21, 19, 17.8, 15.5	2012-10-04	171 (M)	564 (M)	39.4 (M)	2012-10-08	994 (Quest)	627 (Quest)	47.7 (Quest)	2012-10-11	2737 (CRMI)	781 (CRMI)	40.1 (CRMI)	2012-10-25
31	OCP/No Lupron/Gani	30.8594	1500	0.2	37	29	0.783784	26	0.896552	1	0	1	1	N	Y	Y	0	173	160	1		1			R: 7-10 <1O(+++) L: 7-10 <1O(+++)	R: 7-10 <1O(+++)	R: 2-3 > 10 (+), 19.3, 18.6, 15.6 L: 2-3 > 10 (+), 17.3, 17.2, 16.9					19.3	18.6	R: Follicles: 7-10 <1O(+++) L: Cyst(23), Follicles: 7-10 <1O(+++)	R: Follicles: 7-10 <1O(+++) L: Cyst(23)	R: Follicles: 2-3 > 10 (+), 19.3, 18.6, 15.6 L: Cyst, Follicles: 2-3 > 10 (+), 17.3, 17.2, 16.9	2011-11-11	29.2	51.3	24	2011-11-13	33.7	40	20	2011-11-17	342
35	OCP/No Lupron/Gani	22.231	1500	0.2	9	8	0.888889	8	1	0	0	0	0	N	N	Y	0	136	167	0				1	R: More than 10(++++) L: More than 10(++++)	R: More than 10(++++) L: More than 10(++++)	R: 2-3 > 10 (+), 18, 17.5, 17, 15.5 L: 2-3 > 10 (+), 19, 16.5, 16.5, 16.5					19	18	R: Follicles: More than 10(++++) L: Follicles: More than 10(++++)	R: Follicles: More than 10(++++) L: Follicles: More than 10(++++)	R: Follicles: 2-3 > 10 (+), 18, 17.5, 17, 15.5 L: Follicles: 2-3 > 10 (+), 19, 16.5, 16.5, 16.5	2012-08-29	311.9 (CM)	2015 (CM)	74.2 (CM)	2012-08-31	914 (CM)	2316 (CM)	79.4 (CM)	2012-09-06	10521 (CM)	3562 (CM)	92.1 (CM)	2012-09-20
41	OCP/No Lupron/Gani	23.3091	1500	0.2	23	20	0.869565	15	0.75	3	0	2	0	N	N	N	0	124	155	1	1				R: 7-10 <1O(+++) L: 7-10 <1O(+++)	R: 7-10 <1O(+++) L: 7-10 <1O(+++)	R: More than 10(++++), 17.8, 16, 16, 15.5 L: 7-10 > 10 (+++), 19, 17.5, 16, 15					19	17.8	R: Follicles: 7-10 <1O(+++) L: Follicles: 7-10 <1O(+++)	R: Follicles: 7-10 <1O(+++) L: Follicles: 7-10 <1O(+++)	R: Follicles: More than 10(++++), 17.8, 16, 16, 15.5 L: Follicles: 7-10 > 10 (+++), 19, 17.5, 16, 15	2013-02-04	< 5 (LabCorp)	717.1 (LabCorp)	25.9 (LabCorp)
35	OCP/No Lupron/Gani	24.6094	1500	0.2	18	18	1	15	0.833333	1	0	1	1	N	Y	N	0	139	160	1	1				R: 7-10 <1O(+++) L: 7-10 <1O(+++)	R: 7-10 <1O(+++) L: 7-10 <1O(+++)	R: 4-6 > 10 (++), 16, 15, 14.5, 14 L: 4-6 > 10 (++), 17, 15.5, 15.5, 15					17	16	R: Follicles: 7-10 <1O(+++) L: Follicles: 7-10 <1O(+++)	R: Follicles: 7-10 <1O(+++) L: Follicles: 7-10 <1O(+++)	R: Follicles: 4-6 > 10 (++), 16, 15, 14.5, 14 L: Follicles: 4-6 > 10 (++), 17, 15.5, 15.5, 15	2012-03-21	<5	254	29.9
38	No Lupron/Ganirelix	23.5304	1500	0.2	7	7	1	5	0.714286	0	1	0	1	N	Y	N	0	127	157	2	2	0			R: 4-6 <10 (++) L: 4-6 <10 (++)	R: 4-6 <10 (++) L: 4-6 <10 (++)	R: 2-3 > 10 (+), 18.5, 17.5, 17, 16 L: 2-3 < 10 (+), 18, 17, 16					18.5	18	R: Follicles: 4-6 <10 (++) L: Follicles: 4-6 <10 (++)	R: Follicles: 4-6 <10 (++) L: Follicles: 4-6 <10 (++)	R: Follicles: 2-3 > 10 (+), 18.5, 17.5, 17, 16 L: Follicles: 2-3 < 10 (+), 18, 17, 16	2011-06-21	374 (CM)	125 (CM)	17.97 (CM)	2011-06-28	11312 (CM)	300 (CM)	22.28 (CM)					2011-07-12
34	No Lupron/Ganirelix	22.8374	1500	0.2	15	14	0.933333	0	0	0	0	0	0	N	N	N	0	145	170	0					R: 4-6 <10 (++), 6.5 L: 2-3 < 10 (+), 6.5	R: 4-6 <10 (++), 6.5 L: 2-3 < 10 (+), 6.5	R: 4-6 <10 (++), 2-3 > 10 (+), 19.7, 17.4, 16.3, 13.1 L: 2-3 < 10 (+), 2-3 > 10 (+), 17.6, 16.4, 15.8, 15.5	6.5	6.5	6.5	6.5	19.7	17.6	R: Follicles: 4-6 <10 (++), 6.5 L: Follicles: 2-3 < 10 (+), 6.5	R: Follicles: 4-6 <10 (++), 6.5 L: Follicles: 2-3 < 10 (+), 6.5	R: Follicles: 4-6 <10 (++), 2-3 > 10 (+), 19.7, 17.4, 16.3, 13.1 L: Follicles: 2-3 < 10 (+), 2-3 > 10 (+), 17.6, 16.4, 15.8, 15.5
35	Clomid	22.0968	1500	0.2	6	1	0.166667	1	1	0	0	0	0	N	Y	N	0	162	183	3		3			R: 4-6 <10 (++) L: 2-3 < 10 (+)	R: 4-6 <10 (++) L: 2-3 < 10 (+)	R: 4-6 > 10 (++), 26.5, 23.5, 23, 20 L: 23					26.5	23.5	R: Follicles: 4-6 <10 (++) L: Follicles: 2-3 < 10 (+)	R: Follicles: 4-6 <10 (++) L: Follicles: 2-3 < 10 (+)	R: Follicles: 4-6 > 10 (++), 26.5, 23.5, 23, 20 L: Follicles: 23	2013-08-12	< 5 (CM)	515 (CM)	17.89 (CM)
42	E2 Patch	26.6728	1500	0.2	15	11	0.733333	6	0.545455	2	0	1	2	N	Y	N	5	154	162	5	3	2			R: 2-3 < 10 (+) L: 2-3 < 10 (+)	R: 2-3 < 10 (+) L: 2-3 < 10 (+)	R: 7-10 <1O(+++), 24, 21.5, 16 L: 7-10 <1O(+++), 20.3, 19.5, 18					24	21.5	R: Follicles: 2-3 < 10 (+) L: Cyst(10), 11 cyst oov, Follicles: 2-3 < 10 (+)	R: Follicles: 2-3 < 10 (+) L: Cyst(10), 11 cyst oov, Follicles: 2-3 < 10 (+)	R: Follicles: 7-10 <1O(+++), 24, 21.5, 16 L: Follicles: 7-10 <1O(+++), 20.3, 19.5, 18	2013-02-13	<5	35	27.9
40	No Lupron/Ganirelix	18.75	1500	0.2	36	23	0.638889	0	0	0	0	0	0	N	N	N	0	105	160						R: More than 10(++++) L: More than 10(++++)	R: More than 10(++++) L: More than 10(++++)	R: 7-10 <1O(+++), 18.5, 17, 17, 16 L: 4-6 > 10 (++), 19, 18, 16					19	18.5	R: Follicles: More than 10(++++) L: Cyst(10), Follicles: More than 10(++++)	R: Follicles: More than 10(++++) L: Cyst(10), Follicles: More than 10(++++)	R: Follicles: 7-10 <1O(+++), 18.5, 17, 17, 16 L: Follicles: 4-6 > 10 (++), 19, 18, 16
36	OCP/No Lupron/Gani	19.9219	1500	0.2	15	13	0.866667	6	0.461538	0	0	7	0	N	Y	N	0	112	160	0					R: More than 10(++++) L: More than 10(++++)	R: More than 10(++++) L: More than 10(++++)	R: 2-3 < 10 (+), 22.5, 16, 14.2 L: 2-3 < 10 (+), 18, 17, 15.5, 13					22.5	18	R: Cyst, 0.7cm cyst, small amt of free fluid, Follicles: More than 10(++++) L: Follicles: More than 10(++++)	R: Cyst, 0.7cm cyst, small amt of free fluid, Follicles: More than 10(++++) L: Follicles: More than 10(++++)	R: Follicles: 2-3 < 10 (+), 22.5, 16, 14.2 L: Follicles: 2-3 < 10 (+), 18, 17, 15.5, 13	2011-12-16	66.72 (Other)	819.7 (Other)	38 (Other)	2011-12-18	213 (CRMI)	973 (CRMI)	47 (CRMI)	2011-12-22	Request	Request	Request	2012-01-06
25	OCP/No Lupron/Gani	17.5278	1500	0.2	23	13	0.565217	7	0.538462	5	0	1	0	N	Y	N	0	101	162						R: 7-10 <1O(+++) L: 7-10 <1O(+++)	R: 7-10 <1O(+++) L: 7-10 <1O(+++)	R: More than 10(++++), 17.2, 16.7, 15.7, 15.4, 15, 14.9, 14.3 L: More than 10(++++), 16.8, 15.7, 14.8, 14.7, 14.6					17.2	16.8	R: Follicles: 7-10 <1O(+++) L: Follicles: 7-10 <1O(+++)	R: Follicles: 7-10 <1O(+++) L: Follicles: 7-10 <1O(+++)	R: Follicles: More than 10(++++), 17.2, 16.7, 15.7, 15.4, 15, 14.9, 14.3 L: Follicles: More than 10(++++), 16.8, 15.7, 14.8, 14.7, 14.6
38	No Lupron/Ganirelix	20.9366	1500	0.2	25	23	0.92	22	0.956522	0	0	1	0	N	Y	N	0	125	165						R: 7-10 <1O(+++) L: 4-6 <10 (++)	R: 7-10 <1O(+++) L: 4-6 <10 (++)	R: 4-6 > 10 (++), 17.7, 17, 16.9, 15.5, 15.4, 15 L: 2-3 > 10 (+), 17.2, 15.8, 15.4, 15.1					17.7	17.2	R: Follicles: 7-10 <1O(+++) L: Follicles: 4-6 <10 (++)	R: Follicles: 7-10 <1O(+++) L: Follicles: 4-6 <10 (++)	R: Follicles: 4-6 > 10 (++), 17.7, 17, 16.9, 15.5, 15.4, 15 L: Follicles: 2-3 > 10 (+), 17.2, 15.8, 15.4, 15.1
39	E2 Patch/Clomid	28.7201	1500	0.2	3	3	1	2	0.666667	1	0	0	0	N	Y	N	0	152	155	3	2	1			R: 2-3 < 10 (+) L: 2-3 < 10 (+)	R: 2-3 < 10 (+) L: 2-3 < 10 (+)	R: 4-6 <10 (++), 4-6 > 10 (++), 17.2, 16.3, 15.7 L: 2-3 < 10 (+), 20, 18.6, 18.5, 16.2					20	18.6	R: Follicles: 2-3 < 10 (+) L: Follicles: 2-3 < 10 (+)	R: Follicles: 2-3 < 10 (+) L: Follicles: 2-3 < 10 (+)	R: Cyst, Follicles: 4-6 <10 (++), 4-6 > 10 (++), 17.2, 16.3, 15.7 L: Follicles: 2-3 < 10 (+), 20, 18.6, 18.5, 16.2	2012-06-01	<5	737	29.8
45	Clomid	20.7756	1500	0.2	10	9	0.9	7	0.777778	1	0	1	0	N	Y	N	0	105	152	2	2				R: 2-3 < 10 (+) L: 2-3 < 10 (+)	R: 2-3 < 10 (+) L: 2-3 < 10 (+)	R: 2-3 < 10 (+), 2-3 > 10 (+), 22.5, 18.6, 18 L: 2-3 < 10 (+), 2-3 > 10 (+), 20.4, 19.9, 19.6, 19.5					22.5	20.4	R: Follicles: 2-3 < 10 (+) L: Follicles: 2-3 < 10 (+)	R: Follicles: 2-3 < 10 (+) L: Follicles: 2-3 < 10 (+)	R: Follicles: 2-3 < 10 (+), 2-3 > 10 (+), 22.5, 18.6, 18 L: Follicles: 2-3 < 10 (+), 2-3 > 10 (+), 20.4, 19.9, 19.6, 19.5	2012-02-23	<5	636	34.5
39	OCP/No Lupron/Gani	19.5312	1500	0.2	18	0	0	0	#DIV/0!	0	0	0	0	N	N	N	0	110	160	0							R: 2-3 < 10 (+), 4-6 > 10 (++), 17.1, 16.5, 16.1, 15.1 L: 4-6 > 10 (++), 18.1, 18, 17.8, 15					18.1	18	R: 11 < 10 L: 10 -12 < 10	R: 11 < 10 L: 10 -12 < 10	R: Follicles: 2-3 < 10 (+), 4-6 > 10 (++), 17.1, 16.5, 16.1, 15.1 L: Follicles: 4-6 > 10 (++), 18.1, 18, 17.8, 15
40	E2 Patch	26.7759	1500	0.2	29	25	0.862069	18	0.72	5	2	0	0	N	Y	N	0	145	157	2		2			R: More than 10(++++) L: More than 10(++++)	R: More than 10(++++) L: More than 10(++++)	R: 7-10 <1O(+++), 16.5, 16, 15.5 L: 7-10 <1O(+++), 18, 18					18	18	R: Follicles: More than 10(++++) L: Follicles: More than 10(++++)	R: Follicles: More than 10(++++) L: Follicles: More than 10(++++)	R: Follicles: 7-10 <1O(+++), 16.5, 16, 15.5 L: Follicles: 7-10 <1O(+++), 18, 18	2012-08-27	370	1192	35.6	2012-08-29	617	1640	39.7	2012-09-04	4257	1182	50.7	2012-09-11
40	OCP/No Lupron/Gani	20.2848	1500	0.2	13	13	1	13	1	0	0	0	0	N	N	N	0	111	157	0	0	0			R: 4-6 <10 (++) L: 4-6 <10 (++)	R: 4-6 <10 (++) L: 4-6 <10 (++)	R: 4-6 > 10 (++), 21, 20, 19.5 L: 2-3 > 10 (+), 20, 18					21	20	R: Follicles: 4-6 <10 (++) L: Follicles: 4-6 <10 (++)	R: Follicles: 4-6 <10 (++) L: Follicles: 4-6 <10 (++)	R: Follicles: 4-6 > 10 (++), 21, 20, 19.5 L: Follicles: 2-3 > 10 (+), 20, 18	2012-12-24	Request	Request	Request	2012-12-27	813	1120	79.3	2012-12-31	3002	1195	62.3	2013-01-14
40	E2 Patch	27.6095	1500	0.2	13	13	1	9	0.692308	1	0	3	0	N	N	N	0	170	167	1	0	1		6	R: 4-6 <10 (++) L: 4-6 <10 (++)	R: 4-6 <10 (++) L: 4-6 <10 (++)	R: 4-6 <10 (++), 17.6, 13.6, 12, 11.5 L: 4-6 <10 (++), 19, 18.7, 16.7, 15.6					19	18.7	R: Follicles: 4-6 <10 (++) L: Follicles: 4-6 <10 (++)	R: Follicles: 4-6 <10 (++) L: Follicles: 4-6 <10 (++)	R: Follicles: 4-6 <10 (++), 17.6, 13.6, 12, 11.5 L: Follicles: 4-6 <10 (++), 19, 18.7, 16.7, 15.6	2012-04-17	<5	172	33.9
28	No Lupron/Ganirelix	23.5078	1500	0.2	34	22	0.647059	18	0.818182	2	0	1	1	N	Y	Y	0	140	165	0					R: 4-6 <10 (++)	R: 4-6 <10 (++)	R: 7-10 > 10 (+++), 18.6, 17, 17, 15 L: 7-10 > 10 (+++), 16, 16, 15, 15					18.6	17	R: Follicles: 4-6 <10 (++)	R: Follicles: 4-6 <10 (++)	R: Follicles: 7-10 > 10 (+++), 18.6, 17, 17, 15 L: Follicles: 7-10 > 10 (+++), 16, 16, 15, 15	2013-05-06	242	549	22.1	2013-05-08	821	704	22.2	2013-05-13	4913	1128	30.2	2013-06-16
34	OCP/No Lupron/Gani	24.0055	1500	0.2	26	24	0.923077	22	0.916667	0	1	0	1	N	Y	N	0	138	162	0					R: 7-10 <1O(+++) L: 7-10 <1O(+++)	R: 7-10 <1O(+++) L: 7-10 <1O(+++)	R: 7-10 > 10 (+++), 19, 18, 17.5, 17 L: 7-10 > 10 (+++), 18, 17, 16.5					19	18	R: Follicles: 7-10 <1O(+++) L: Follicles: 7-10 <1O(+++)	R: Follicles: 7-10 <1O(+++) L: Follicles: 7-10 <1O(+++)	R: Follicles: 7-10 > 10 (+++), 19, 18, 17.5, 17 L: Follicles: 7-10 > 10 (+++), 18, 17, 16.5	2013-05-22	237.8 (CM)	1448 (CM)	97 (CM)	2013-05-23	403.7 (CM)	1183 (CM)	104 (CM)	2013-05-28	3963 (CM)	2229 (CM)	160 (CM)	2013-06-06
40	OCP/No Lupron/Gani	20.5761	1500	0.2	15	12	0.8	11	0.916667	0	1	0	0	N	Y	Y	0	119	162								R: 4-6 <10 (++), 2-3 > 10 (+), 18.7, 17, 16.7 L: 17.2, 16.5, 15.9					18.7	17.2	R: PCO Like L: PCO Like	R: PCO Like L: PCO Like	R: Follicles: 4-6 <10 (++), 2-3 > 10 (+), 18.7, 17, 16.7 L: Follicles: 17.2, 16.5, 15.9	2011-10-13	< 5 (Other)	129 (Other)	42.3 (Other)
20	OCP/No Lupron/Gani	24.6711	1500	0.2	25	22	0.88	0	0	18	2	0	2	N	Y	N	0	126	152						R: 7-10 <1O(+++) L: 7-10 <1O(+++)		R: 4-6 <10 (++), 19.5, 17, 17, 16.5 L: 4-6 <10 (++), 19.5, 19, 17					19.5	19.5	R: Cyst(16), Follicles: 7-10 <1O(+++) L: Follicles: 7-10 <1O(+++)		R: Follicles: 4-6 <10 (++), 19.5, 17, 17, 16.5 L: Follicles: 4-6 <10 (++), 19.5, 19, 17
40	E2/Ganirelix	20.5693	1500	0.2	9	8	0.888889	8	1	0	0	0	0	E	Y	N	7	124	165	2	2				R: 4-6 <10 (++) L: 7-10 <1O(+++)	R: 4-6 <10 (++) L: 7-10 <1O(+++)	R: 2-3 < 10 (+), 18, 17, 17, 16 L: 2-3 < 10 (+), 18.5, 18, 17.5					18.5	18	R: Follicles: 4-6 <10 (++) L: Follicles: 7-10 <1O(+++)	R: Follicles: 4-6 <10 (++) L: Follicles: 7-10 <1O(+++)	R: Follicles: 2-3 < 10 (+), 18, 17, 17, 16 L: Follicles: 2-3 < 10 (+), 18.5, 18, 17.5	2010-10-21	< 5 (Other)	1240 (Other)	30.5 (Other)
33	OCP/No Lupron/Gani	24.4857	1500	0.2	25	18	0.72	14	0.777778	4	0	0	0	N	Y	Y	0	180	183	2		2			R: 1 < 10	R: 1 < 10	R: 7-10 <1O(+++), 19, 19, 17 L: 7-10 <1O(+++), 18, 17, 16					19	19	R: Follicles: 1 < 10 L: Cyst, 15*33	R: Follicles: 1 < 10 L: Cyst, 15*33	R: Follicles: 7-10 <1O(+++), 19, 19, 17 L: Cyst, Follicles: 7-10 <1O(+++), 18, 17, 16
38	E2 Patch	23.8281	1500	0.2	31	25	0.806452	21	0.84	1	3	0	0	N	N	N	0	134	160	2		2			R: 7-10 <1O(+++) L: 2-3 < 10 (+)	R: 7-10 <1O(+++) L: 2-3 < 10 (+)	R: 4-6 > 10 (++), 18, 17, 17 L: 4-6 > 10 (++), 18, 18, 17					18	18	R: Follicles: 7-10 <1O(+++) L: Follicles: 2-3 < 10 (+)	R: Follicles: 7-10 <1O(+++) L: Follicles: 2-3 < 10 (+)	R: Follicles: 4-6 > 10 (++), 18, 17, 17 L: Follicles: 4-6 > 10 (++), 18, 18, 17	2013-03-25	Request	Request	Request	2013-03-26	<5	27.1	5.89
30	OCP/No Lupron/Gani	25.3906	1500	0.2	17	14	0.823529	10	0.714286	2	0	2	0	N	N	N	0	143	160	0				3	R: More than 10(++++) L: More than 10(++++)	R: More than 10(++++) L: More than 10(++++)	R: 7-10 > 10 (+++), 16.9, 15.8, 15.5 L: 7-10 <1O(+++), 17.3, 16, 15, 14.2					17.3	16.9	R: Follicles: More than 10(++++) L: Follicles: More than 10(++++)	R: Follicles: More than 10(++++) L: Follicles: More than 10(++++)	R: Follicles: 7-10 > 10 (+++), 16.9, 15.8, 15.5 L: Follicles: 7-10 <1O(+++), 17.3, 16, 15, 14.2	2012-06-15	< 1.20 (M)	212 (M)	30.4 (M)
34	No Lupron/Ganirelix	30.8594	1500	0.2	34	27	0.794118	24	0.888889	0	2	1	0	N	Y	N	0	173	160					1	R: 7-10 <1O(+++)		R: 4-6 <10 (++), 4-6 > 10 (++), 17.9, 16.5, 16.2, 15.3, 14.4					17.9	16.5	R: Follicles: 7-10 <1O(+++) L: Absent	R: PCO Like L: Absent	R: Follicles: 4-6 <10 (++), 4-6 > 10 (++), 17.9, 16.5, 16.2, 15.3, 14.4 L: Absent	2011-12-05	55.8	138	15.3	2011-12-07	125	165	14.7	2011-12-12	1656	190	13.4	2011-12-20
35	OCP/Clomid	17.6471	1500	0.2	8	6	0.75	5	0.833333	0	0	1	0	N	Y	N	0	112	170	3	1	2		7	R: 4-6 <10 (++) L: 2-3 < 10 (+)	R: 4-6 <10 (++) L: 2-3 < 10 (+)	R: 22, 20, 19.5, 19.5 L: 4-6 <10 (++), 21, 20, 20, 19.5					22	21	R: Follicles: 4-6 <10 (++) L: Follicles: 2-3 < 10 (+)	R: Follicles: 4-6 <10 (++) L: Follicles: 2-3 < 10 (+)	R: Follicles: 22, 20, 19.5, 19.5 L: Follicles: 4-6 <10 (++), 21, 20, 20, 19.5	2012-03-14	<5	780	25
32	OCP/No Lupron/Gani	21.9076	1500	0.2	16	10	0.625	9	0.9	0	0	0	1	N	Y	Y	0	118	157	1	1			2	R: More than 10(++++) L: More than 10(++++)	R: More than 10(++++) L: More than 10(++++)	R: 7-10 <1O(+++), 18.5, 17.7, 17.2 L: 7-10 <1O(+++), 19.5, 18.6, 15					19.5	18.6	R: Follicles: More than 10(++++) L: Follicles: More than 10(++++)	R: Follicles: More than 10(++++) L: Follicles: More than 10(++++)	R: Follicles: 7-10 <1O(+++), 18.5, 17.7, 17.2 L: Follicles: 7-10 <1O(+++), 19.5, 18.6, 15	2012-08-13	106	487	26.5	2012-08-15	218	512	24.2	2012-08-20	1810	414	28.7	2012-09-05
37	E2 Patch	25.1486	1500	0.2	21	13	0.619048	6	0.461538	4	2	0	1	N	Y	N	0	145	162	3		3			R: 4-6 <10 (++) L: 7-10 <1O(+++)	R: 4-6 <10 (++) L: 7-10 <1O(+++)	R: 7-10 <1O(+++), 18.5, 18, 15, 15 L: 4-6 <10 (++), 17.5, 16.5, 15, 14					18.5	18	R: Follicles: 4-6 <10 (++) L: Follicles: 7-10 <1O(+++)	R: Follicles: 4-6 <10 (++) L: Follicles: 7-10 <1O(+++)	R: Follicles: 7-10 <1O(+++), 18.5, 18, 15, 15 L: Follicles: 4-6 <10 (++), 17.5, 16.5, 15, 14	2013-10-31	372 (OOT)	1120 (OOT)	53 (OOT)	2013-11-02	927 (Quest)	965 (Quest)	49 (Quest)	2013-11-07	6384 (CRMI)	1629 (CRMI)	83.9 (CRMI)	2013-11-21
44	E2 Patch	23.6244	1500	0.2	17	14	0.823529	11	0.785714	0	0	3	0	E	Y	N	0	136	162	3	1	2			R: 4-6 <10 (++) L: 7-10 <1O(+++)	R: 4-6 <10 (++) L: 7-10 <1O(+++)	R: 4-6 > 10 (++), 17, 16.5, 16 L: 7-10 > 10 (+++), 17, 17, 16					17	17	R: Cyst(23), Follicles: 4-6 <10 (++) L: Follicles: 7-10 <1O(+++)	R: Cyst(23), Follicles: 4-6 <10 (++) L: Follicles: 7-10 <1O(+++)	R: Follicles: 4-6 > 10 (++), 17, 16.5, 16 L: Follicles: 7-10 > 10 (+++), 17, 17, 16	2012-06-04	<5	191	28.5
44	E2 Patch	23.5304	1500	0.2	14	11	0.785714	6	0.545455	3	0	1	1	N	Y	N	0	127	157	2	2	0			R: 4-6 <10 (++) L: 4-6 <10 (++)	R: 4-6 <10 (++) L: 4-6 <10 (++)	R: 4-6 <10 (++), 19.6, 15.5, 13.7, 12.5 L: 2-3 < 10 (+), 2-3 > 10 (+), 26, 18.4, 18.4, 17.5					26	19.6	R: oov 13, Follicles: 4-6 <10 (++) L: Follicles: 4-6 <10 (++)	R: oov 13, Follicles: 4-6 <10 (++) L: Follicles: 4-6 <10 (++)	R: Follicles: 4-6 <10 (++), 19.6, 15.5, 13.7, 12.5 L: Follicles: 2-3 < 10 (+), 2-3 > 10 (+), 26, 18.4, 18.4, 17.5	2013-03-06	< 5 (CRMI)	971 (CRMI)	36.6 (CRMI)
33	No Lupron/Ganirelix	24.2424	1500	0.2	23	23	1	17	0.73913	2	1	1	2	N	Y	N	0	145	165	0					R: 4-6 <10 (++) L: 4-6 <10 (++)	R: 4-6 <10 (++) L: 4-6 <10 (++)	R: 7-10 <1O(+++), 18.5, 18.3, 17.5 L: 17, 17, 16.5					18.5	18.3	R: Follicles: 4-6 <10 (++) L: Follicles: 4-6 <10 (++)	R: Follicles: 4-6 <10 (++) L: Follicles: 4-6 <10 (++)	R: Follicles: 7-10 <1O(+++), 18.5, 18.3, 17.5 L: Follicles: 17, 17, 16.5
27	OCP/No Lupron/Gani	23.5304	1500	0.2	16	12	0.75	12	1	0	0	0	0	N	Y	N	0	127	157					5	R: 7-10 <1O(+++) L: 7-10 <1O(+++)	R: 7-10 <1O(+++) L: 7-10 <1O(+++)	R: More than 10(++++), 28, 18.5, 16.7, 15 L: 7-10 <1O(+++), 19.5, 17.9, 14.2					28	19.5	R: Follicles: 7-10 <1O(+++) L: Follicles: 7-10 <1O(+++)	R: Follicles: 7-10 <1O(+++) L: Follicles: 7-10 <1O(+++)	R: Follicles: More than 10(++++), 28, 18.5, 16.7, 15 L: Follicles: 7-10 <1O(+++), 19.5, 17.9, 14.2	2012-05-29	632 (Quest)	927 (Quest)	20 (Quest)	2012-05-31	1739 (M)	799 (M)	28.5 (M)	2012-06-05	12935 (M)	1320 (M)	23.1 (M)	2012-06-14
38	OCP/No Lupron/Gani	20.8889	1500	0.2	8	5	0.625	4	0.8	1	0	0	0	E	Y	N	0	104	150	4	1	3			R: 4-6 <10 (++) L: 4-6 <10 (++)	R: 4-6 <10 (++) L: 4-6 <10 (++)	R: 18.5, 17, 16.9 L: 15.5					18.5	17	R: Follicles: 4-6 <10 (++) L: Follicles: 4-6 <10 (++)	R: Follicles: 4-6 <10 (++) L: Follicles: 4-6 <10 (++)	R: Follicles: 18.5, 17, 16.9 L: Follicles: 15.5	2012-06-11	306.1 (LC)	< 20 (LC)	0 (LC)	2012-06-18	4743 (LC)	841.9 (LC)	82.8 (LC)					2012-07-06
36	No Lupron/Ganirelix	19.0311	1500	0.2	25	21	0.84	17	0.809524	3	0	1	0	E	Y	N	0	122	170	3		3	1		R: 7-10 <1O(+++) L: 7-10 <1O(+++)	R: 7-10 <1O(+++) L: 7-10 <1O(+++)	R: 4-6 > 10 (++), 17.5, 17, 16, 14 L: 4-6 > 10 (++), 16, 16, 15.5					17.5	17	R: Follicles: 7-10 <1O(+++) L: Follicles: 7-10 <1O(+++)	R: Follicles: 7-10 <1O(+++) L: Follicles: 7-10 <1O(+++)	R: Follicles: 4-6 > 10 (++), 17.5, 17, 16, 14 L: Follicles: 4-6 > 10 (++), 16, 16, 15.5	2013-04-03	7 (Other)	753 (Other)	40.17 (Other)	2013-04-05	18 (Other)	Pending (Other)	Pending (Other)	2013-04-07	41 (Other)	978 (Other)	33.72 (Other)
40	OCP/No Lupron/Gani	21.6333	1500	0.2	40	27	0.675	24	0.888889	3	0	0	0	N	Y	Y	0	140	172						R: 4-6 <10 (++) L: 7-10 <1O(+++)	R: 4-6 <10 (++) L: 7-10 <1O(+++)	R: 4-6 > 10 (++), 17, 16.5, 15.5, 15.5 L: 4-6 > 10 (++), 17.5, 16.5, 16, 15.5					17.5	17	R: Follicles: 4-6 <10 (++) L: Follicles: 7-10 <1O(+++)	R: Follicles: 4-6 <10 (++) L: Follicles: 7-10 <1O(+++)	R: Follicles: 4-6 > 10 (++), 17, 16.5, 15.5, 15.5 L: Follicles: 4-6 > 10 (++), 17.5, 16.5, 16, 15.5
38	OCP/No Lupron/Gani	19.0039	1500	0.2	16	14	0.875	12	0.857143	1	1	0	0	N	Y	N	0	117	167	0					R: 7-10 <1O(+++) L: 7-10 <1O(+++)	R: 7-10 <1O(+++) L: 7-10 <1O(+++)	R: 4-6 <10 (++), 4-6 > 10 (++), 18.5, 17.2, 16.8, 15.7 L: 4-6 <10 (++), 4-6 > 10 (++), 18.5, 16.3, 15.7					18.5	18.5	R: Follicles: 7-10 <1O(+++) L: Follicles: 7-10 <1O(+++)	R: Follicles: 7-10 <1O(+++) L: Follicles: 7-10 <1O(+++)	R: Follicles: 4-6 <10 (++), 4-6 > 10 (++), 18.5, 17.2, 16.8, 15.7 L: Follicles: 4-6 <10 (++), 4-6 > 10 (++), 18.5, 16.3, 15.7	2011-09-23	386.8 (CM)	798 (CM)	69.6 (CM)	2011-09-26	1271	904	63.8	2011-09-30	6980 (CM)	1111 (CM)	101.9 (CM)	2011-10-11
37	E2 Patch	30.8642	1500	0.2	13	10	0.769231	8	0.8	1	0	1	0	N	N	N	0	178	162	3	1	2			R: 2-3 < 10 (+) L: 2-3 < 10 (+)	R: 2-3 < 10 (+) L: 2-3 < 10 (+)	R: 2-3 > 10 (+), 17.5, 17.5, 17 L: 2-3 > 10 (+), 16, 15, 14, 13					17.5	17.5	R: Cyst(7.4), Follicles: 2-3 < 10 (+) L: Follicles: 2-3 < 10 (+)	R: Cyst(7.4), Follicles: 2-3 < 10 (+) L: Follicles: 2-3 < 10 (+)	R: Follicles: 2-3 > 10 (+), 17.5, 17.5, 17 L: Follicles: 2-3 > 10 (+), 16, 15, 14, 13	2012-10-31	69.1	161	18.3	2012-11-02	161	381	12.4	2012-11-07	1428	262	28.4	2012-11-14
31	OCP/No Lupron/Gani	25.1532	1500	0.2	17	13	0.764706	7	0.538462	5	0	0	1	N	Y	N	0	136	157	4	4				R: 4-6 <10 (++) L: 7-10 <1O(+++)	R: 4-6 <10 (++) L: 7-10 <1O(+++)	R: More than 10(++++), 18, 17, 17 L: 4-6 <10 (++), 23, 18					23	18	R: Follicles: 4-6 <10 (++) L: Follicles: 7-10 <1O(+++)	R: Follicles: 4-6 <10 (++) L: Follicles: 7-10 <1O(+++)	R: Follicles: More than 10(++++), 18, 17, 17 L: Follicles: 4-6 <10 (++), 23, 18	2013-12-10	13 (LC)	21 (LC)	24.4 (LC)	2013-12-12	6 (LabCorp)	139.2 (LabCorp)	37.2 (LabCorp)
39	E2 Patch	22.7732	1500	0.2	21	20	0.952381	17	0.85	2	1	0	0	N	Y	N	0	137	165	0					R: 4-6 <10 (++) L: 2-3 < 10 (+)	R: 4-6 <10 (++) L: 2-3 < 10 (+)	R: 4-6 <10 (++), 18.4, 18, 17, 15.8 L: 2-3 < 10 (+), 17, 14.5, 13.5					18.4	18	R: Cyst(13), Follicles: 4-6 <10 (++) L: Cyst(19.5), Follicles: 2-3 < 10 (+)	R: Cyst(13), Follicles: 4-6 <10 (++) L: Cyst(19.5), Follicles: 2-3 < 10 (+)	R: Follicles: 4-6 <10 (++), 18.4, 18, 17, 15.8 L: Follicles: 2-3 < 10 (+), 17, 14.5, 13.5	2012-05-07	<5	104	29.5
32	OCP/No Lupron/Gani	0	1500	0.2	23	21	0.913043	17	0.809524	0	0	4	0	N	N	N	0	107	3						R: 4-6 <10 (++) L: 4-6 <10 (++)	R: 4-6 <10 (++) L: 4-6 <10 (++)	R: 7-10 <1O(+++), 20, 18.5, 17 L: 7-10 <1O(+++), 18, 17.5, 17					20	18.5	R: Follicles: 4-6 <10 (++) L: Follicles: 4-6 <10 (++)	R: Follicles: 4-6 <10 (++) L: Follicles: 4-6 <10 (++)	R: Follicles: 7-10 <1O(+++), 20, 18.5, 17 L: Follicles: 7-10 <1O(+++), 18, 17.5, 17	2013-05-27	128	567	29.3	2013-05-29	307	262	34.2	2013-06-08	8184	264	28.8	2013-06-13
41	OCP/No Lupron/Gani	22.3094	1500	0.2	21	20	0.952381	0	0	0	0	0	0	N	N	N	0	145	172	1	1				R: 4-6 <10 (++) L: 4-6 <10 (++)	R: 4-6 <10 (++) L: 4-6 <10 (++)	R: 2-3 < 10 (+), 2-3 > 10 (+), 22.8, 18.8, 17.4, 17 L: 7-10 > 10 (+++), 19.1, 14.5, 14.4, 13.6					22.8	19.1	R: Follicles: 4-6 <10 (++) L: Follicles: 4-6 <10 (++)	R: Follicles: 4-6 <10 (++) L: Follicles: 4-6 <10 (++)	R: Follicles: 2-3 < 10 (+), 2-3 > 10 (+), 22.8, 18.8, 17.4, 17 L: Follicles: 7-10 > 10 (+++), 19.1, 14.5, 14.4, 13.6
31	Clomid	22.0386	1500	0.2	18	13	0.722222	10	0.769231	1	2	0	0	E	Y	N	0	133	165	2	1	1			R: 4-6 <10 (++) L: 2-3 < 10 (+)	R: 4-6 <10 (++) L: 2-3 < 10 (+)	R: 4-6 > 10 (++), 25, 24, 24, 20 L: 4-6 > 10 (++), 24.5, 23.5, 21					25	24.5	R: Follicles: 4-6 <10 (++) L: Follicles: 2-3 < 10 (+)	R: Follicles: 4-6 <10 (++) L: Follicles: 2-3 < 10 (+)	R: Follicles: 4-6 > 10 (++), 25, 24, 24, 20 L: Follicles: 4-6 > 10 (++), 24.5, 23.5, 21	2013-09-16	<5	137	13.6	2013-10-01
29	OCP/No Lupron/Gani	25.4581	1500	0.2	18	17	0.944444	11	0.647059	2	0	3	1	N	Y	N	0	156	167	5	3	2	1		R: 7-10 <1O(+++) L: 7-10 <1O(+++)	R: 7-10 <1O(+++) L: 7-10 <1O(+++)	R: 7-10 <1O(+++), 17.8, 16.4, 15.3 L: 7-10 > 10 (+++), 17.5, 15.4, 14.5					17.8	17.5	R: Follicles: 7-10 <1O(+++) L: Follicles: 7-10 <1O(+++)	R: Follicles: 7-10 <1O(+++) L: Follicles: 7-10 <1O(+++)	R: Follicles: 7-10 <1O(+++), 17.8, 16.4, 15.3 L: Follicles: 7-10 > 10 (+++), 17.5, 15.4, 14.5	2012-12-28	136 (LabCorp)	514 (LabCorp)	33.9 (LabCorp)	2012-12-31	448 (LC)	984.9 (LC)	37.8 (LC)	2013-01-04	2080	1020	34.1	2013-01-11
30	No Lupron/Ganirelix	22.0604	1500	0.2	19	19	1	16	0.842105	0	1	0	2	N	Y	N	0	117	155	2					R: More than 10(++++) L: More than 10(++++)	R: More than 10(++++) L: More than 10(++++)	R: 7-10 > 10 (+++), 20, 18, 17.7, 16 L: 20.5, 20, 20, 19					20.5	20	R: Follicles: More than 10(++++) L: Follicles: More than 10(++++)	R: Follicles: More than 10(++++) L: Follicles: More than 10(++++)	R: Follicles: 7-10 > 10 (+++), 20, 18, 17.7, 16 L: Follicles: 20.5, 20, 20, 19
27	OCP/No Lupron/Gani	19.2653	1500	0.2	30	28	0.933333	21	0.75	3	3	1	0	N	N	N	0	130	175	0					R: 7-10 <1O(+++) L: 7-10 <1O(+++)	R: 7-10 <1O(+++) L: 7-10 <1O(+++)	R: 7-10 <1O(+++), 19.5, 17.5, 17.4 L: 7-10 <1O(+++), 17.2, 17, 17, 15					19.5	17.5	R: Follicles: 7-10 <1O(+++) L: Follicles: 7-10 <1O(+++)	R: Follicles: 7-10 <1O(+++) L: Follicles: 7-10 <1O(+++)	R: Follicles: 7-10 <1O(+++), 19.5, 17.5, 17.4 L: Follicles: 7-10 <1O(+++), 17.2, 17, 17, 15	2013-12-27	< 5 (CM)	301 (CM)	20.99 (CM)
41	E2/Ganirelix	22.8624	1500	0.2	18	15	0.833333	14	0.933333	1	0	0	0	N	Y	N	0	132	162	0					R: 4-6 <10 (++) L: 2-3 < 10 (+)	R: 4-6 <10 (++) L: 2-3 < 10 (+)	R: 4-6 > 10 (++), 17.5, 16, 15, 14 L: 4-6 > 10 (++), 16, 15.5, 15					17.5	16	R: Follicles: 4-6 <10 (++) L: Cyst(15.9), Follicles: 2-3 < 10 (+)	R: Follicles: 4-6 <10 (++) L: Cyst(15.9), Follicles: 2-3 < 10 (+)	R: Follicles: 4-6 > 10 (++), 17.5, 16, 15, 14 L: Follicles: 4-6 > 10 (++), 16, 15.5, 15	2012-03-15	26.6	254	34.4	2012-03-17	23.1	311	23	2012-03-23	Request
30	OCP/No Lupron/Gani	22.1453	1500	0.2	17	16	0.941176	14	0.875	0	0	2	0	N	N	N	0	141	170						R: More than 10(++++) L: More than 10(++++)		R: 7-10 <1O(+++), 18, 17, 16.5, 14 L: 4-6 <10 (++), 18.6, 16.9, 15.3					18.6	18	R: Follicles: More than 10(++++) L: Follicles: More than 10(++++)		R: Follicles: 7-10 <1O(+++), 18, 17, 16.5, 14 L: Follicles: 4-6 <10 (++), 18.6, 16.9, 15.3	2012-09-14	484	924	38	2012-09-19	2489	1205	33.7					2012-10-05
42	E2 Patch	31.6443	1500	0.2	13	9	0.692308	8	0.888889	0	0	1	0	N	Y	N	0	171	157						R: 1 < 10 L: 1 < 10	R: 1 < 10 L: 1 < 10	R: 4-6 > 10 (++), 18, 17.5, 16.5, 16.5 L: 2-3 < 10 (+), 16, 16					18	17.5	R: Cyst(13.5), Follicles: 1 < 10 L: Follicles: 1 < 10	R: Cyst(13.5), Follicles: 1 < 10 L: Follicles: 1 < 10	R: Follicles: 4-6 > 10 (++), 18, 17.5, 16.5, 16.5 L: Follicles: 2-3 < 10 (+), 16, 16	2013-03-20	<5	1176	25.7
23	OCP/No Lupron/Gani	31.6443	1500	0.2	40	30	0.75	27	0.9	1	0	1	1	N	Y	N	0	172	157								R: More than 10(++++), 18, 17.5, 17, 17 L: 7-10 <1O(+++), 18, 17.5, 17					18	18	R: PCO Like L: PCO Like		R: Follicles: More than 10(++++), 18, 17.5, 17, 17 L: Follicles: 7-10 <1O(+++), 18, 17.5, 17	2010-03-23	51.9	672	21.8	2010-03-25	89.3	971	35.7	2010-03-29	35.4	1407	25.5
29	OCP/No Lupron/Gani	30.4272	1500	0.2	19	17	0.894737	14	0.823529	1	0	2	0	N	N	N	0	165	157	1	1				R: 4-6 <10 (++) L: 4-6 <10 (++)	R: 4-6 <10 (++) L: 4-6 <10 (++)	R: More than 10(++++), 18, 17, 17 L: 4-6 <10 (++), 17.3, 16.5					18	17.3	R: Follicles: 4-6 <10 (++) L: Follicles: 4-6 <10 (++)	R: Follicles: 4-6 <10 (++) L: Follicles: 4-6 <10 (++)	R: Follicles: More than 10(++++), 18, 17, 17 L: Follicles: 4-6 <10 (++), 17.3, 16.5	2013-11-23	304.2 (CM)		148.3 (CM)	2013-11-25	600.2 (CM)	2666 (CM)	173.3 (CM)	2013-12-02	11329 (CM)	4110 (CM)	175.9 (CM)	2013-12-10
35	Clomid	30.4867	1500	0.2	30	21	0.7	20	0.952381	0	0	0	1	N	Y	Y	0	183	165	3	3			7			R: More than 10(++++), 16, 16, 15, 14 L: More than 10(++++), 20.8, 19, 17, 16					20.8	19	R: PCO Like L: PCO Like	R: PCO Like L: PCO Like	R: Follicles: More than 10(++++), 16, 16, 15, 14 L: Follicles: More than 10(++++), 20.8, 19, 17, 16
36	OCP/No Lupron/Gani	22.9854	1500	0.2	26	21	0.807692	20	0.952381	0	0	0	1	N	Y	N	0	150	172	0					R: 2-3 < 10 (+) L: 2-3 < 10 (+)	R: 2-3 < 10 (+) L: 2-3 < 10 (+)	R: 4-6 <10 (++), 4-6 > 10 (++), 17.2, 17, 16.7, 16.1 L: 4-6 <10 (++), 2-3 > 10 (+), 17.8, 17.5, 16.2, 15.8					17.8	17.5	R: Follicles: 2-3 < 10 (+) L: Follicles: 2-3 < 10 (+)	R: Follicles: 2-3 < 10 (+) L: Follicles: 2-3 < 10 (+)	R: Follicles: 4-6 <10 (++), 4-6 > 10 (++), 17.2, 17, 16.7, 16.1 L: Follicles: 4-6 <10 (++), 2-3 > 10 (+), 17.8, 17.5, 16.2, 15.8	2012-03-22	160 (Quest)	570 (Quest)	62.5 (Quest)	2012-03-27	963 (OOT)		92 (OOT)	2012-03-29	Pending (Other)	Pending (Other)	Pending (Other)	2012-04-05
24	OCP/No Lupron/Gani	20.9572	1500	0.2	31	29	0.935484	3	0.103448	19	6	0	1	N	Y	N	0	121	162	1	1						R: More than 10(++++), 16.5, 15.5, 15, 15 L: More than 10(++++), 17, 16.5, 16, 14.5					17	16.5			R: Follicles: More than 10(++++), 16.5, 15.5, 15, 15 L: Follicles: More than 10(++++), 17, 16.5, 16, 14.5	2010-10-26	18 (LC)	211.6 (LC)	28.8 (LC)	2010-10-28	12 (LC)	219 (LC)	37 (LC)	2010-11-01	< 5 (LC)	22.7 (LC)	1.7 (LC)
37	OCP/No Lupron/Gani	20.4382	1500	0.2	17	17	1	10	0.588235	4	1	0	2	N	Y	N	0	126	167	3		3			R: 7-10 <1O(+++) L: 4-6 <10 (++)	R: 7-10 <1O(+++) L: 4-6 <10 (++)	R: 7-10 > 10 (+++), 18.7, 17.8, 17, 16.8 L: 7-10 > 10 (+++), 22.7, 18, 17, 15					22.7	18.7	R: Follicles: 7-10 <1O(+++) L: Follicles: 4-6 <10 (++)	R: Follicles: 7-10 <1O(+++) L: Follicles: 4-6 <10 (++)	R: Follicles: 7-10 > 10 (+++), 18.7, 17.8, 17, 16.8 L: Follicles: 7-10 > 10 (+++), 22.7, 18, 17, 15	2012-06-15	< 5 (Other)	Pending (Other)	30.2 (Other)
41	OCP/No Lupron/Gani	21.4533	1500	0.2	14	12	0.857143	7	0.583333	3	0	2	0	N	Y	N	0	137	170	0					R: 4-6 <10 (++) L: 7-10 <1O(+++)	R: 4-6 <10 (++) L: 7-10 <1O(+++)	R: 21, 16.5, 16.5, 16.5, 15.5 L: More than 10(++++), 18.7, 16.5, 16					21	18.7	R: Follicles: 4-6 <10 (++) L: Follicles: 7-10 <1O(+++)	R: Follicles: 4-6 <10 (++) L: Follicles: 7-10 <1O(+++)	R: Follicles: 21, 16.5, 16.5, 16.5, 15.5 L: Follicles: More than 10(++++), 18.7, 16.5, 16	2010-09-08	<5	244	25.1
36	No Lupron/Ganirelix	20.6905	1500	0.2	17	12	0.705882	12	1	0	0	0	0	N	Y	N	0	113	157	0	0	0		2	R: More than 10(++++), 7 L: More than 10(++++)	R: More than 10(++++), 7 L: More than 10(++++)	R: 7-10 > 10 (+++), 16, 15, 14, 14 L: 7-10 > 10 (+++), 19, 16.5, 15	7		7		19	16.5	R: Follicles: More than 10(++++), 7 L: Follicles: More than 10(++++)	R: Follicles: More than 10(++++), 7 L: Follicles: More than 10(++++)	R: Follicles: 7-10 > 10 (+++), 16, 15, 14, 14 L: Follicles: 7-10 > 10 (+++), 19, 16.5, 15
40	OCP/No Lupron/Gani	23.9995	1500	0.2	25	21	0.84	0	0	0	0	0	0	N	N	N	0	157	172	3	1	2			R: 7-10 <1O(+++) L: 7-10 <1O(+++)	R: 7-10 <1O(+++) L: 7-10 <1O(+++)	R: 7-10 <1O(+++), 4-6 > 10 (++), 20.4, 17.9, 16.7, 15.5, 13.8 L: 4-6 <10 (++), 2-3 > 10 (+), 15.6, 15.6, 14.3, 14.1					20.4	17.9	R: Follicles: 7-10 <1O(+++) L: Follicles: 7-10 <1O(+++)	R: Follicles: 7-10 <1O(+++) L: Follicles: 7-10 <1O(+++)	R: Follicles: 7-10 <1O(+++), 4-6 > 10 (++), 20.4, 17.9, 16.7, 15.5, 13.8 L: Follicles: 4-6 <10 (++), 2-3 > 10 (+), 15.6, 15.6, 14.3, 14.1
41	Clomid	21.0938	1500	0.2	8	7	0.875	7	1	0	0	0	0	E	Y	N	0	119	160	1	1				R: 4-6 <10 (++) L: 7-10 <1O(+++)	R: 4-6 <10 (++) L: 7-10 <1O(+++)	R: 24.5, 18, 17.5, 15.5 L: 4-6 > 10 (++), 28, 18.5, 18.5, 17					28	24.5	R: Follicles: 4-6 <10 (++) L: Follicles: 7-10 <1O(+++)	R: Follicles: 4-6 <10 (++) L: Follicles: 7-10 <1O(+++)	R: Follicles: 24.5, 18, 17.5, 15.5 L: Follicles: 4-6 > 10 (++), 28, 18.5, 18.5, 17	2011-06-28	111.4 (CM)	251 (CM)	49.25 (CM)	2011-06-30	189.3 (CM)	348 (CM)	49.3 (CM)	2011-07-05	Request	Request	Request	2011-07-21
32	E2/Ganirelix	19.721	1500	0.2	16	14	0.875	13	0.928571	0	0	0	1	N	Y	Y	0	122	167	1	1				R: 7-10 <1O(+++) L: 4-6 <10 (++)	R: 7-10 <1O(+++) L: 4-6 <10 (++)	R: 2-3 < 10 (+), 2-3 > 10 (+), 19.5, 19.5, 18, 16.9 L: 2-3 < 10 (+), 2-3 > 10 (+), 16.5, 16.2, 14.7					19.5	19.5	R: Follicles: 7-10 <1O(+++) L: Follicles: 4-6 <10 (++)	R: Follicles: 7-10 <1O(+++) L: Follicles: 4-6 <10 (++)	R: Follicles: 2-3 < 10 (+), 2-3 > 10 (+), 19.5, 19.5, 18, 16.9 L: Follicles: 2-3 < 10 (+), 2-3 > 10 (+), 16.5, 16.2, 14.7	2011-12-29	< 5 (Quest)	393 (Quest)	22.1 (Quest)
25	OCP/Clomid	22.6757	1500	0.2	13	12	0.923077	1	0.0833333	11	0	0	0	E	Y	N	0	108	147	2	2				R: 7-10 <1O(+++) L: 7-10 <1O(+++)	R: 7-10 <1O(+++) L: 7-10 <1O(+++)	R: 2-3 < 10 (+), 18.5, 18.5, 18.5, 16.5 L: 2-3 < 10 (+), 19, 19, 19					19	19	R: Follicles: 7-10 <1O(+++) L: Follicles: 7-10 <1O(+++)	R: Follicles: 7-10 <1O(+++) L: Follicles: 7-10 <1O(+++)	R: Follicles: 2-3 < 10 (+), 18.5, 18.5, 18.5, 16.5 L: Follicles: 2-3 < 10 (+), 19, 19, 19	2012-11-21	<5	494	29.3
38	E2 Patch	20.4152	1500	0.2	16	12	0.75	0	0	0	0	0	0	N	N	N	0	130	170	0					R: 1 < 10, 9.8 L: 2-3 < 10 (+)	R: 1 < 10, 9.8 L: 2-3 < 10 (+)	R: 4-6 <10 (++), 17.3, 17, 17, 16 L: 4-6 <10 (++), 18, 17.5, 16.5	9.8		9.8		18	17.5	R: Follicles: 1 < 10, 9.8 L: Follicles: 2-3 < 10 (+)	R: Follicles: 1 < 10, 9.8 L: Follicles: 2-3 < 10 (+)	R: Follicles: 4-6 <10 (++), 17.3, 17, 17, 16 L: Follicles: 4-6 <10 (++), 18, 17.5, 16.5
39	No Lupron/Ganirelix	21.0938	1500	0.2	28	26	0.928571	23	0.884615	0	0	1	2	N	Y	Y	0	118	160						R: 4-6 <10 (++) L: 4-6 <10 (++)		R: 7-10 > 10 (+++), 17.5, 17, 17 L: 7-10 > 10 (+++), 20, 19, 18					20	19	R: Follicles: 4-6 <10 (++) L: Follicles: 4-6 <10 (++)		R: Follicles: 7-10 > 10 (+++), 17.5, 17, 17 L: Follicles: 7-10 > 10 (+++), 20, 19, 18	2010-09-13	< 5 (Cerner)	114 (Cerner)	41.25 (Cerner)
41	OCP/No Lupron/Gani	27.3356	1500	0.2	35	34	0.971429	30	0.882353	0	0	4	0	N	Y	N	0	174	170	1		1		0	R: 7-10 <1O(+++) L: 7-10 <1O(+++)	R: 7-10 <1O(+++) L: 7-10 <1O(+++)	R: 4-6 > 10 (++), 18.5, 18, 17 L: 7-10 > 10 (+++), 18, 18, 17					18.5	18	R: Follicles: 7-10 <1O(+++) L: Cyst(14.3), Follicles: 7-10 <1O(+++)	R: Follicles: 7-10 <1O(+++) L: Cyst(14.3), Follicles: 7-10 <1O(+++)	R: Follicles: 4-6 > 10 (++), 18.5, 18, 17 L: Follicles: 7-10 > 10 (+++), 18, 18, 17	2012-09-17	185	291	18	2012-09-19	306	323	27.6	2012-09-25	2304	386	26.8	2012-10-09
34	No Lupron/Ganirelix	22.4766	1500	0.2	23	18	0.782609	6	0.333333	7	4	1	0	N	N	N	0	120	155						R: 4-6 <10 (++) L: 4-6 <10 (++)	R: 4-6 <10 (++) L: 4-6 <10 (++)	R: 2-3 > 10 (+), 20, 19.5, 18.5, 17.5 L: 16.5, 15.5, 15.5					20	19.5	R: Cyst, Follicles: 4-6 <10 (++) L: Follicles: 4-6 <10 (++)	R: Cyst, Follicles: 4-6 <10 (++) L: Follicles: 4-6 <10 (++)	R: Follicles: 2-3 > 10 (+), 20, 19.5, 18.5, 17.5 L: Follicles: 16.5, 15.5, 15.5	2013-04-04	52 (CM)	458 (CM)	26.31 (CM)	2013-04-08	591.1 (CM)	719 (CM)	29.77 (CM)	2013-04-11	2023 (CM)	412 (CM)	20.46 (CM)	2013-04-19
41	E2/Ganirelix	22.8624	1500	0.2	16	15	0.9375	10	0.666667	2	0	3	0	N	Y	N	0	132	162	1	1				R: 7-10 <1O(+++) L: 2-3 < 10 (+)	R: 7-10 <1O(+++) L: 2-3 < 10 (+)	R: 4-6 > 10 (++), 17, 14.5, 14, 14, 13.5 L: 7-10 > 10 (+++), 16.5, 16.5, 15.5, 15.5, 15					17	16.5	R: Follicles: 7-10 <1O(+++) L: Follicles: 2-3 < 10 (+)	R: Follicles: 7-10 <1O(+++) L: Follicles: 2-3 < 10 (+)	R: Follicles: 4-6 > 10 (++), 17, 14.5, 14, 14, 13.5 L: Follicles: 7-10 > 10 (+++), 16.5, 16.5, 15.5, 15.5, 15	2012-06-25	429	719	42.4	2012-07-02	8955	1752	54.9	2012-07-16	67994		69.8	2012-07-16
30	E2 Patch	22.8624	1500	0.2	26	21	0.807692	16	0.761905	4	0	0	1	N	Y	Y	0	132	162	0	0	0			R: 7-10 <1O(+++) L: More than 10(++++)	R: 7-10 <1O(+++) L: More than 10(++++)	R: 7-10 > 10 (+++), 18, 18, 17.7, 17.5, 16 L: 7-10 > 10 (+++), 18.5, 18					18.5	18	R: Follicles: 7-10 <1O(+++) L: Follicles: More than 10(++++)	R: Follicles: 7-10 <1O(+++) L: Follicles: More than 10(++++)	R: Follicles: 7-10 > 10 (+++), 18, 18, 17.7, 17.5, 16 L: Follicles: 7-10 > 10 (+++), 18.5, 18	2012-04-09	166	296	21.1	2012-04-16	2994	150	21.1					2012-04-25
39	OCP/No Lupron/Gani	25.1429	1500	0.2	22	19	0.863636	18	0.947368	1	0	0	0	N	Y	N	0	170	175	0					R: 7-10 <1O(+++) L: 7-10 <1O(+++)	R: 7-10 <1O(+++) L: 7-10 <1O(+++)	R: More than 10(++++), 19, 17, 16.5, 16.5, 16.5 L: More than 10(++++), 19.5, 17, 16.5					19.5	19	R: Follicles: 7-10 <1O(+++) L: Follicles: 7-10 <1O(+++)	R: Follicles: 7-10 <1O(+++) L: Follicles: 7-10 <1O(+++)	R: Follicles: More than 10(++++), 19, 17, 16.5, 16.5, 16.5 L: Follicles: More than 10(++++), 19.5, 17, 16.5	2013-06-11	565	2296	82.5	2013-06-13	1203	3050	89.1	2013-06-18	6408	4279	100	2013-07-03
34	OCP/No Lupron/Gani	20.9572	1500	0.2	40	28	0.7	21	0.75	5	2	0	0	N	N	N	0	122	162					5	R: 2-3 < 10 (+) L: 4-6 <10 (++)	R: 2-3 < 10 (+) L: 4-6 <10 (++)	R: 4-6 <10 (++), 4-6 > 10 (++), 18.3, 17.4, 17.1, 16.8, 16.4 L: 4-6 <10 (++), 4-6 > 10 (++), 18.3, 17, 16.6, 15.5					18.3	18.3	R: Follicles: 2-3 < 10 (+) L: Follicles: 4-6 <10 (++)	R: Follicles: 2-3 < 10 (+) L: Follicles: 4-6 <10 (++)	R: Follicles: 4-6 <10 (++), 4-6 > 10 (++), 18.3, 17.4, 17.1, 16.8, 16.4 L: Follicles: 4-6 <10 (++), 4-6 > 10 (++), 18.3, 17, 16.6, 15.5	2011-10-13	249	810	52.5	2011-10-17	1305	1237	56.2	2011-10-20	4074	1376	56.8	2011-10-27
37	OCP/No Lupron/Gani	22.2656	1500	0.2	14	12	0.857143	11	0.916667	0	1	0	0	N	Y	N	0	126	160	0							R: 7-10 > 10 (+++), 23, 22, 16, 15, 13 L: 7-10 > 10 (+++), 15, 14, 13					23	22	R: PCO Like L: PCO Like	R: PCO Like L: PCO Like	R: Follicles: 7-10 > 10 (+++), 23, 22, 16, 15, 13 L: Follicles: 7-10 > 10 (+++), 15, 14, 13	2012-02-20	137.4 (CM)	823 (CM)	36.16 (CM)	2012-02-22	257.6 (CM)	879 (CM)	36.88 (CM)	2012-02-27	1920	910	42.1
36	No Lupron/Ganirelix	21.4844	1500	0.2	40	35	0.875	32	0.914286	1	1	0	1	N	Y	N	0	122	160	0					R: 4-6 <10 (++) L: 7-10 <1O(+++)	R: 4-6 <10 (++) L: 7-10 <1O(+++)	R: 7-10 <1O(+++), 4-6 > 10 (++), 19.5, 16.8, 15.8, 13.9 L: 4-6 <10 (++), 4-6 > 10 (++), 16.3, 15.4, 15.1					19.5	16.8	R: Follicles: 4-6 <10 (++) L: Follicles: 7-10 <1O(+++)	R: Follicles: 4-6 <10 (++) L: Follicles: 7-10 <1O(+++)	R: Follicles: 7-10 <1O(+++), 4-6 > 10 (++), 19.5, 16.8, 15.8, 13.9 L: Follicles: 4-6 <10 (++), 4-6 > 10 (++), 16.3, 15.4, 15.1	2011-11-14	118.8 (CM)	949 (CM)	54.65 (CM)	2011-11-22	5254 (CM)	2838 (CM)	152.1 (CM)					2011-12-06
40	E2 Patch	27.1809	1500	0.2	18	16	0.888889	12	0.75	2	0	2	0	N	Y	N	0	162	165	2		2			R: 1 < 10 L: 7-10 <1O(+++)	R: 1 < 10 L: 7-10 <1O(+++)	R: 2-3 < 10 (+), 4-6 > 10 (++), 17.7, 15.7, 15.2, 14 L: 7-10 > 10 (+++), 18.8, 18, 15					18.8	18	R: Follicles: 1 < 10 L: Follicles: 7-10 <1O(+++)	R: Follicles: 1 < 10 L: Follicles: 7-10 <1O(+++)	R: Follicles: 2-3 < 10 (+), 4-6 > 10 (++), 17.7, 15.7, 15.2, 14 L: Follicles: 7-10 > 10 (+++), 18.8, 18, 15	2013-10-30	119	365	19.2	2013-11-01	315	642	18.2	2013-11-06	1424	769	20.9	2013-11-13
33	OCP/No Lupron/Gani	20.4382	1500	0.2	27	10	0.37037	9	0.9	1	0	0	0	N	Y	N	0	126	167						R: More than 10(++++) L: More than 10(++++)	R: More than 10(++++) L: More than 10(++++)	R: More than 10(++++), 18, 17, 15.5, 14 L: 7-10 <1O(+++), 17, 16.5, 15					18	17	R: Follicles: More than 10(++++) L: Follicles: More than 10(++++)	R: Follicles: More than 10(++++) L: Follicles: More than 10(++++)	R: Follicles: More than 10(++++), 18, 17, 15.5, 14 L: Follicles: 7-10 <1O(+++), 17, 16.5, 15	2012-02-18	Request	Request	Request	2012-02-19	<0.5 (CM)	419 (CM)	39.7 (CM)
44	E2 Patch	18.6709	1500	0.2	11	11	1	10	0.909091	0	0	1	0	N	N	N	0	109	162	0				1	R: 7-10 <1O(+++) L: 4-6 <10 (++)	R: 7-10 <1O(+++) L: 4-6 <10 (++)	R: 2-3 < 10 (+), 22, 17, 17, 16 L: 2-3 < 10 (+), 17.5, 16, 16					22	17.5	R: Follicles: 7-10 <1O(+++) L: Follicles: 4-6 <10 (++)	R: Follicles: 7-10 <1O(+++) L: Follicles: 4-6 <10 (++)	R: Follicles: 2-3 < 10 (+), 22, 17, 17, 16 L: Follicles: 2-3 < 10 (+), 17.5, 16, 16	2013-05-03	22.4	765	32.1	2013-05-05	15.7	814	18.5	2013-05-10	<5
34	No Lupron/Ganirelix	27.1816	1500	0.2	17	6	0.352941	5	0.833333	1	0	0	0	E	Y	N	0	147	157	3		3			R: 7-10 <1O(+++) L: 7-10 <1O(+++)	R: 7-10 <1O(+++) L: 4-6 <10 (++)	R: 7-10 <1O(+++), 21, 16.5, 15, 11 L: 4-6 > 10 (++), 20, 17.6, 14					21	20	R: Follicles: 7-10 <1O(+++) L: Follicles: 7-10 <1O(+++)	R: Follicles: 7-10 <1O(+++) L: Follicles: 4-6 <10 (++)	R: Follicles: 7-10 <1O(+++), 21, 16.5, 15, 11 L: Follicles: 4-6 > 10 (++), 20, 17.6, 14	2013-05-27	Request	Request	Request	2013-05-28	173	188	18.6	2013-05-30	416	253	16.8	2013-06-13
37	OCP/No Lupron/Gani	0	1500	0.2	23	22	0.956522	15	0.681818	4	1	0	2	N	Y	N	0			0					R: 7-10 <1O(+++) L: 7-10 <1O(+++)	R: 7-10 <1O(+++) L: 7-10 <1O(+++)	R: 2-3 > 10 (+), 20, 19, 18.5 L: 4-6 > 10 (++), 18, 14.5					20	19	R: Follicles: 7-10 <1O(+++) L: Follicles: 7-10 <1O(+++)	R: Follicles: 7-10 <1O(+++) L: Follicles: 7-10 <1O(+++)	R: Follicles: 2-3 > 10 (+), 20, 19, 18.5 L: Follicles: 4-6 > 10 (++), 18, 14.5	2011-03-28	< 5 (Other)	24 (Other)	26.8 (Other)
34	E2 Patch	19.8141	1500	0.2	28	24	0.857143	21	0.875	0	2	1	0	N	N	N	0	115	162	0					R: 7-10 <1O(+++) L: 7-10 <1O(+++)	R: More than 10(++++) L: 7-10 <1O(+++)	R: 7-10 > 10 (+++), 16.8, 16.8, 16 L: 4-6 > 10 (++), 17, 16.5, 14, 13					17	16.8	R: Follicles: 7-10 <1O(+++) L: Follicles: 7-10 <1O(+++)	R: Follicles: More than 10(++++) L: Follicles: 7-10 <1O(+++)	R: Follicles: 7-10 > 10 (+++), 16.8, 16.8, 16 L: Follicles: 4-6 > 10 (++), 17, 16.5, 14, 13	2013-06-10	44.8	213	21.4	2013-06-12	56.1	208	18.8	2013-06-14	31.1	115	18.4
38	E2/Ganirelix	21.0962	1500	0.2	22	20	0.909091	19	0.95	0	0	1	0	E	Y	N	0	114	157	2		2			R: 4-6 <10 (++) L: 4-6 <10 (++)	R: 4-6 <10 (++) L: 4-6 <10 (++)	R: 7-10 > 10 (+++), 16.5, 16, 15, 15 L: 4-6 > 10 (++), 17, 16, 15					17	16.5	R: Follicles: 4-6 <10 (++) L: Follicles: 4-6 <10 (++)	R: Follicles: 4-6 <10 (++) L: Follicles: 4-6 <10 (++)	R: Follicles: 7-10 > 10 (+++), 16.5, 16, 15, 15 L: Follicles: 4-6 > 10 (++), 17, 16, 15	2010-08-30	134 (Other)	750 (Other)	35.6 (Other)	2010-09-07	< 5 (OOT)	355 (OOT)	31.6 (OOT)
32	Letrozole	0	1500	0.2	28	16	0.571429	13	0.8125	2	0	1	0	N	Y	Y	0	132	5	0					R: More than 10(++++) L: More than 10(++++)	R: More than 10(++++) L: More than 10(++++)	R: 4-6 <10 (++), 4-6 > 10 (++), 20, 19.6, 18, 17.1 L: 19, 18.8, 18.2, 14.9					20	19.6	R: Follicles: More than 10(++++) L: Follicles: More than 10(++++)	R: Follicles: More than 10(++++) L: Follicles: More than 10(++++)	R: Follicles: 4-6 <10 (++), 4-6 > 10 (++), 20, 19.6, 18, 17.1 L: Follicles: 19, 18.8, 18.2, 14.9
33	Clomid	20.9366	1500	0.2	30	27	0.9	25	0.925926	2	0	0	0	N	Y	Y	0	125	165	1	1				R: 7-10 <1O(+++) L: More than 10(++++)	R: 7-10 <1O(+++) L: More than 10(++++)	R: More than 10(++++), 18.8, 17.5, 17, 14.4, 14.4 L: More than 10(++++), 18.5, 18.3, 16.1, 15.8					18.8	18.5	R: Follicles: 7-10 <1O(+++) L: Follicles: More than 10(++++)	R: Follicles: 7-10 <1O(+++) L: Follicles: More than 10(++++)	R: Follicles: More than 10(++++), 18.8, 17.5, 17, 14.4, 14.4 L: Follicles: More than 10(++++), 18.5, 18.3, 16.1, 15.8
34	OCP/No Lupron/Gani	23.6244	1500	0.2	18	14	0.777778	8	0.571429	6	0	0	0	N	Y	N	0	136	162	3		3			R: 7-10 <1O(+++) L: 7-10 <1O(+++)	R: 7-10 <1O(+++) L: 7-10 <1O(+++)	R: 7-10 <1O(+++), 18, 16.5, 15 L: More than 10(++++), 18, 17, 15, 14					18	18	R: Follicles: 7-10 <1O(+++) L: Follicles: 7-10 <1O(+++)	R: Follicles: 7-10 <1O(+++) L: Follicles: 7-10 <1O(+++)	R: Follicles: 7-10 <1O(+++), 18, 16.5, 15 L: Follicles: More than 10(++++), 18, 17, 15, 14	2010-12-27	30 (Other)	185 (Other)	21.7 (Other)	2010-12-29	12 (CRMI)	59 (CRMI)	28.6 (CRMI)	2011-01-04	Request
31	OCP/No Lupron/Gani	21.7193	1500	0.2	32	26	0.8125	15	0.576923	8	3	0	0	N	N	N	0	125	162						R: More than 10(++++) L: More than 10(++++)	R: More than 10(++++) L: More than 10(++++)	R: 21, 18.5, 16.5, 13.8, 13, 13, 13, 13, 10.5 L: 19.4, 16.6, 16.1, 16, 15, 13.3					21	19.4	R: Follicles: More than 10(++++) L: Follicles: More than 10(++++)	R: Follicles: More than 10(++++) L: Follicles: More than 10(++++)	R: Follicles: 21, 18.5, 16.5, 13.8, 13, 13, 13, 13, 10.5 L: Follicles: 19.4, 16.6, 16.1, 16, 15, 13.3	2011-12-01	332	720	47.7	2011-12-08	3748	1054	77.7					2011-12-19
44	E2 Patch	22.4813	1500	0.2	3	2	0.666667	1	0.5	1	0	0	0	N	Y	N	0	130	162	0					R: 2-3 < 10 (+)	R: 2-3 < 10 (+)	R: 4-6 <10 (++), 2-3 > 10 (+), 17.7, 14.4, 13.3 L: 19, 19, 17.7, 17.6, 17.5					19	19	R: Follicles: 2-3 < 10 (+) L: Quiet	R: Follicles: 2-3 < 10 (+) L: Quiet	R: Follicles: 4-6 <10 (++), 2-3 > 10 (+), 17.7, 14.4, 13.3 L: Follicles: 19, 19, 17.7, 17.6, 17.5	2013-09-10	20.4 (CM)	380 (CM)	27.46 (CM)	2013-09-12	65.7 (CM)	539 (CM)	29.17 (CM)	2013-09-14	162 (Other)	389 (Other)	22.7 (Other)
35	E2 Patch	23.8281	1500	0.2	16	15	0.9375	13	0.866667	0	1	1	0	N	Y	Y	0	135	160	0				4	R: 4-6 <10 (++) L: 4-6 <10 (++)	R: 4-6 <10 (++) L: 4-6 <10 (++)	R: 7-10 <1O(+++), 18.5, 18, 17 L: 7-10 <1O(+++), 18, 17.7, 16, 15					18.5	18	R: Follicles: 4-6 <10 (++) L: Cyst(15), oov, Follicles: 4-6 <10 (++)	R: Follicles: 4-6 <10 (++) L: Cyst(15), oov, Follicles: 4-6 <10 (++)	R: Follicles: 7-10 <1O(+++), 18.5, 18, 17 L: Follicles: 7-10 <1O(+++), 18, 17.7, 16, 15
36	OCP/No Lupron/Gani	27.6095	1500	0.2	19	19	1	15	0.789474	0	2	2	0	N	N	N	0	169	167	1		1			R: More than 10(++++) L: More than 10(++++)	R: More than 10(++++) L: More than 10(++++)	R: 7-10 > 10 (+++), 18.6, 18, 17 L: 7-10 > 10 (+++), 18, 15					18.6	18	R: Follicles: More than 10(++++) L: Follicles: More than 10(++++)	R: Follicles: More than 10(++++) L: Follicles: More than 10(++++)	R: Follicles: 7-10 > 10 (+++), 18.6, 18, 17 L: Follicles: 7-10 > 10 (+++), 18, 15	2013-10-08	183 (CM)	2292 (CM)	54 (CM)	2013-10-10	507.8 (CM)	2372 (CM)	68.3 (CM)	2013-10-15	4491 (CM)	3208 (CM)	108.8 (CM)	2013-10-21
32	OCP/No Lupron/Gani	21.6713	1500	0.2	27	23	0.851852	22	0.956522	1	0	0	0	N	Y	N	2	129	165	2	2			2	R: 2-3 < 10 (+) L: 4-6 <10 (++)	R: 2-3 < 10 (+) L: 4-6 <10 (++)	R: 4-6 > 10 (++), 17.7, 17.3, 17, 16.3 L: 4-6 > 10 (++), 17.8, 16.5, 16					17.8	17.7	R: Follicles: 2-3 < 10 (+) L: Follicles: 4-6 <10 (++)	R: Follicles: 2-3 < 10 (+) L: Follicles: 4-6 <10 (++)	R: Follicles: 4-6 > 10 (++), 17.7, 17.3, 17, 16.3 L: Follicles: 4-6 > 10 (++), 17.8, 16.5, 16	2011-10-03	<0.5 (CM)	241 (CM)	32.47 (CM)
42	Clomid	30.4832	1500	0.2	25	18	0.72	11	0.611111	7	0	0	0	E	Y	N	0	177	162					4	R: 7-10 <1O(+++) L: 7-10 <1O(+++)	R: 7-10 <1O(+++) L: 7-10 <1O(+++)	R: 4-6 > 10 (++), 18, 17, 16, 16, 15 L: 7-10 > 10 (+++), 16, 16, 16					18	17	R: Follicles: 7-10 <1O(+++) L: Follicles: 7-10 <1O(+++)	R: Follicles: 7-10 <1O(+++) L: Follicles: 7-10 <1O(+++)	R: Follicles: 4-6 > 10 (++), 18, 17, 16, 16, 15 L: Follicles: 7-10 > 10 (+++), 16, 16, 16	2011-07-05	<5	338	20.8
39	E2/Ganirelix	22.719	1500	0.2	32	22	0.6875	18	0.818182	2	0	2	0	N	Y	Y	0	124	157	0					R: 4-6 <10 (++) L: 4-6 <10 (++)		R: 2-3 < 10 (+), 18, 17.7, 16 L: 4-6 <10 (++), 17.2, 16, 15.2					18	17.7	R: Cyst(16), Follicles: 4-6 <10 (++) L: Cyst(20), Follicles: 4-6 <10 (++)		R: Follicles: 2-3 < 10 (+), 18, 17.7, 16 L: Follicles: 4-6 <10 (++), 17.2, 16, 15.2	2010-11-01	389	1211	20.6	2010-11-04	479	1478	25.7	2010-11-08	1521	1369	20.7
28	No Lupron/Ganirelix	21.9076	1500	0.2	21	20	0.952381	0	0	0	0	0	0	N	N	N	0	119	157	0						R: 7-10 <1O(+++) L: 4-6 <10 (++)	R: 2-3 < 10 (+), 7-10 > 10 (+++), 20, 19.8, 16.9 L: 7-10 <1O(+++), 4-6 > 10 (++), 18, 17.8					20	19.8	R: PCO Like, Cyst(17.5) L: PCO Like, Cyst(15.8)	R: Cyst(17), Follicles: 7-10 <1O(+++) L: Cyst(25), Follicles: 4-6 <10 (++)	R: Follicles: 2-3 < 10 (+), 7-10 > 10 (+++), 20, 19.8, 16.9 L: Follicles: 7-10 <1O(+++), 4-6 > 10 (++), 18, 17.8
39	No Lupron/Ganirelix	21.7993	1500	0.2	20	17	0.85	13	0.764706	1	0	3	0	N	Y	N	0	139	170						R: 7-10 <1O(+++), 7.8 L: 7-10 <1O(+++)	R: 7-10 <1O(+++), 7.8 L: 7-10 <1O(+++)	R: 4-6 > 10 (++), 21.8, 18.2, 15.2, 14.8, 14.5 L: 4-6 > 10 (++), 17.2, 16.8, 16.3, 14	7.8		7.8		21.8	18.2	R: Follicles: 7-10 <1O(+++), 7.8 L: Follicles: 7-10 <1O(+++)	R: Follicles: 7-10 <1O(+++), 7.8 L: Follicles: 7-10 <1O(+++)	R: Follicles: 4-6 > 10 (++), 21.8, 18.2, 15.2, 14.8, 14.5 L: Follicles: 4-6 > 10 (++), 17.2, 16.8, 16.3, 14	2011-10-03	372	591	37.2	2011-10-05	766	735	42.9	2011-10-10	4246	1180	44.8	2011-10-26
41	Clomid	26.0276	1500	0.2	28	24	0.857143	8	0.333333	14	1	1	0	N	Y	N	0	170	172	5	4	1			R: 4-6 <10 (++) L: 4-6 <10 (++)	R: 4-6 <10 (++) L: 4-6 <10 (++)	R: 4-6 <10 (++), 2-3 > 10 (+), 19.8, 18.8, 16.3, 16, 15 L: 2-3 < 10 (+), 4-6 > 10 (++), 19, 18.3, 17.3, 15.5					19.8	19	R: Follicles: 4-6 <10 (++) L: Follicles: 4-6 <10 (++)	R: Follicles: 4-6 <10 (++) L: Follicles: 4-6 <10 (++)	R: Follicles: 4-6 <10 (++), 2-3 > 10 (+), 19.8, 18.8, 16.3, 16, 15 L: Follicles: 2-3 < 10 (+), 4-6 > 10 (++), 19, 18.3, 17.3, 15.5	2013-04-04	139 (CM)	644 (CM)	24.31 (CM)	2013-04-06	291.5 (CM)	767 (CM)	21.68 (CM)	2013-04-11	1630 (Other)	410.7 (Other)	34.4 (Other)	2013-04-19
42	No Lupron/Ganirelix	18.3391	1500	0.2	24	14	0.583333	11	0.785714	3	0	0	0	N	Y	Y	0	116	170	1	1				R: 4-6 <10 (++) L: 4-6 <10 (++)	R: 4-6 <10 (++) L: 4-6 <10 (++)	R: 4-6 > 10 (++), 19, 19, 18.4, 16.5 L: 4-6 > 10 (++), 20, 19.5, 17					20	19.5	R: Follicles: 4-6 <10 (++) L: Follicles: 4-6 <10 (++)	R: Follicles: 4-6 <10 (++) L: Follicles: 4-6 <10 (++)	R: Follicles: 4-6 > 10 (++), 19, 19, 18.4, 16.5 L: Follicles: 4-6 > 10 (++), 20, 19.5, 17
42	OCP/No Lupron/Gani	18.7305	1500	0.2	12	11	0.916667	4	0.363636	5	0	2	0	N	N	N	0	99	155	1	1				R: 7-10 <1O(+++) L: 4-6 <10 (++)	R: 7-10 <1O(+++) L: 4-6 <10 (++)	R: 4-6 > 10 (++), 20.5, 18, 15, 14 L: 19, 19, 17, 17					20.5	19	R: Follicles: 7-10 <1O(+++) L: Follicles: 4-6 <10 (++)	R: Follicles: 7-10 <1O(+++) L: Follicles: 4-6 <10 (++)	R: Follicles: 4-6 > 10 (++), 20.5, 18, 15, 14 L: Follicles: 19, 19, 17, 17	2013-12-23	178	479	30.6	2013-12-26	341	615	30.3	2013-12-30	811	768	37.9
40	Clomid	26.0276	1500	0.2	16	14	0.875	14	1	0	0	0	0	N	Y	N	0	170	172	4	3	1			R: 7-10 <1O(+++) L: 7-10 <1O(+++)		R: 2-3 > 10 (+), 22.5, 21.5, 21, 18.5 L: 2-3 > 10 (+), 17, 17					22.5	21.5	R: Follicles: 7-10 <1O(+++) L: Follicles: 7-10 <1O(+++)		R: Follicles: 2-3 > 10 (+), 22.5, 21.5, 21, 18.5 L: Follicles: 2-3 > 10 (+), 17, 17	2012-11-26	< 5 (Other)	180 (Other)	27.7 (Other)
24	E2 Patch	20.2848	1500	0.2	25	18	0.72	16	0.888889	1	1	0	0	N	Y	Y	0	110	157	1		1		4										R: PCO Like L: PCO Like	R: PCO Like L: PCO Like		2011-02-22	100 (LC)	933 (LC)	29.8 (LC)	2011-02-24	258 (LC)	870 (LC)	21.4 (LC)	2011-03-01	1490	1197	21.8	2011-03-09
38	OCP/No Lupron/Gani	19.1467	1500	0.2	33	32	0.969697	0	0	0	0	0	0	N	N	N	0	102	155	0					R: More than 10(++++) L: More than 10(++++)		R: More than 10(++++), 17, 17, 16.5, 16, 15 L: More than 10(++++), 17, 16, 15, 14					17	17	R: Follicles: More than 10(++++) L: Follicles: More than 10(++++)		R: Follicles: More than 10(++++), 17, 17, 16.5, 16, 15 L: Follicles: More than 10(++++), 17, 16, 15, 14
26	OCP/No Lupron/Gani	22.3133	1500	0.2	18	13	0.722222	12	0.923077	1	0	0	0	N	Y	N	0	121	157	1	1			5	R: 7-10 <1O(+++) L: 4-6 <10 (++)	R: 7-10 <1O(+++) L: 4-6 <10 (++)	R: 7-10 > 10 (+++), 18, 17.5, 17.5, 17.2 L: 2-3 > 10 (+), 16.9, 16.7, 15					18	17.5	R: Follicles: 7-10 <1O(+++) L: Follicles: 4-6 <10 (++)	R: Follicles: 7-10 <1O(+++) L: Follicles: 4-6 <10 (++)	R: Follicles: 7-10 > 10 (+++), 18, 17.5, 17.5, 17.2 L: Follicles: 2-3 > 10 (+), 16.9, 16.7, 15	2013-03-29	127 (M)	1352 (M)	62.4 (M)	2013-03-31	248.2 (CM)	1938 (CM)	53.6 (CM)	2013-04-07	4445 (CM)	1587 (CM)	58.7 (CM)	2013-04-17
41	No Lupron/Ganirelix	28.7317	1500	0.2	17	14	0.823529	12	0.857143	2	0	0	0	N	Y	N	0	187	172	0					R: 4-6 <10 (++) L: 4-6 <10 (++)	R: 4-6 <10 (++) L: 4-6 <10 (++)	R: 4-6 > 10 (++), 21, 20, 19 L: 4-6 > 10 (++), 18, 17					21	20	R: Follicles: 4-6 <10 (++) L: Cyst(30), Follicles: 4-6 <10 (++)	R: Follicles: 4-6 <10 (++) L: Cyst(30), Follicles: 4-6 <10 (++)	R: Follicles: 4-6 > 10 (++), 21, 20, 19 L: Follicles: 4-6 > 10 (++), 18, 17	2012-11-19	56 (LC)	328.7 (LC)	26.5 (LC)	2012-11-21	91 (LC)	119.3 (LC)	16 (LC)	2012-11-26	33 (Quest)	161 (Quest)	18.1 (Quest)
35	OCP/No Lupron/Gani	22.3133	1500	0.2	23	22	0.956522	21	0.954545	0	0	1	0	E	N	N	0	122	157			3			R: 7-10 <1O(+++) L: 7-10 <1O(+++)	R: 7-10 <1O(+++) L: 7-10 <1O(+++)	R: 7-10 > 10 (+++), 19.5, 18.5, 18 L: 4-6 > 10 (++), 19, 19, 18					19.5	19	R: Follicles: 7-10 <1O(+++) L: Follicles: 7-10 <1O(+++)	R: Follicles: 7-10 <1O(+++) L: Follicles: 7-10 <1O(+++)	R: Follicles: 7-10 > 10 (+++), 19.5, 18.5, 18 L: Follicles: 4-6 > 10 (++), 19, 19, 18	2010-06-29	338 (Other)	868 (Other)	70.6 (Other)	2010-07-01	757 (OOT)			2010-07-06	7045 (OOT)	1622 (OOT)	93 (OOT)	2010-07-13
27	No Lupron/Ganirelix	16.5289	1500	0.2	41	35	0.853659	24	0.685714	6	2	2	1	N	Y	N	0	100	165						R: 7-10 <1O(+++) L: 7-10 <1O(+++)		R: 7-10 <1O(+++), 18.5, 18, 16.5, 16, 15 L: 7-10 <1O(+++), 15.5, 15, 13.5, 13					18.5	18	R: Cyst(37), Follicles: 7-10 <1O(+++) L: Follicles: 7-10 <1O(+++)		R: Follicles: 7-10 <1O(+++), 18.5, 18, 16.5, 16, 15 L: Follicles: 7-10 <1O(+++), 15.5, 15, 13.5, 13	2013-04-01	38.2 (OOT)	210 (OOT)	30.1 (OOT)	2013-04-03	75.1 (OOT)	249 (OOT)	29.2 (OOT)	2013-04-05	81 (Other)	Pending (Other)	Pending (Other)
36	OCP/Clomid	21.6713	1500	0.2	24	15	0.625	7	0.466667	3	3	2	0	N	Y	N	0	130	165	8	1	7	1		R: 7-10 <1O(+++) L: More than 10(++++)		R: 4-6 <10 (++), 21.6, 20, 19 L: 4-6 <10 (++), 19, 18.6, 18.3, 11					21.6	20	R: Follicles: 7-10 <1O(+++) L: Follicles: More than 10(++++)		R: Follicles: 4-6 <10 (++), 21.6, 20, 19 L: Follicles: 4-6 <10 (++), 19, 18.6, 18.3, 11	2012-10-04	83.3	178	21.3	2012-10-11	2101	142	21.7					2012-10-22
44	No Lupron/Ganirelix	22.4813	1500	0.2	22	11	0.5	11	1	0	0	0	0	N	Y	N	0	131	162						R: 2-3 < 10 (+) L: 2-3 < 10 (+)	R: 2-3 < 10 (+) L: 2-3 < 10 (+)	R: 7-10 > 10 (+++), 17, 15, 15 L: 2-3 > 10 (+), 20, 18.5, 17					20	18.5	R: Cyst, Follicles: 2-3 < 10 (+) L: Follicles: 2-3 < 10 (+)	R: Cyst, Follicles: 2-3 < 10 (+) L: Follicles: 2-3 < 10 (+)	R: Follicles: 7-10 > 10 (+++), 17, 15, 15 L: Follicles: 2-3 > 10 (+), 20, 18.5, 17	2009-11-30	<5	22.6	25.3
38	No Lupron/Ganirelix	23.9995	1500	0.2	18	0	0	17	#DIV/0!	0	0	0	0	N	N	N	0	156	172	0					R: 7-10 <1O(+++) L: 4-6 <10 (++)		R: 2-3 > 10 (+), 17, 16, 16, 16, 16, 15 L: 2-3 < 10 (+), 12.5, 12					17	16	R: Follicles: 7-10 <1O(+++) L: Follicles: 4-6 <10 (++)		R: Follicles: 2-3 > 10 (+), 17, 16, 16, 16, 16, 15 L: Follicles: 2-3 < 10 (+), 12.5, 12	2013-01-13		Request
28	OCP/No Lupron/Gani	21.0938	1500	0.2	25	21	0.84	6	0.285714	8	1	0	6	N	Y	N	0	119	160	1		1			R: 4-6 <10 (++) L: 2-3 < 10 (+), 11.6	R: 4-6 <10 (++) L: 2-3 < 10 (+), 11.6	R: 2-3 < 10 (+), 2-3 > 10 (+), 16.8, 16.3, 15.8, 14, 12.6 L: 2-3 < 10 (+), 2-3 > 10 (+), 17.9, 16.4, 15.5, 15, 13.5	11.6		11.6		17.9	16.8	R: Follicles: 4-6 <10 (++) L: Follicles: 2-3 < 10 (+), 11.6	R: Follicles: 4-6 <10 (++) L: Follicles: 2-3 < 10 (+), 11.6	R: Follicles: 2-3 < 10 (+), 2-3 > 10 (+), 16.8, 16.3, 15.8, 14, 12.6 L: Follicles: 2-3 < 10 (+), 2-3 > 10 (+), 17.9, 16.4, 15.5, 15, 13.5	2012-03-22	41 (Quest)	399 (Quest)	48.4 (Quest)	2012-03-24	139 (OOT)	298 (OOT)	37.4 (OOT)	2012-03-29	2111 (CRMI)	356 (CRMI)	50 (CRMI)	2012-04-12
32	No Lupron/Ganirelix	25.6055	1500	0.2	18	15	0.833333	13	0.866667	2	0	0	0	N	N	N	0	164	170	3	2	1			R: 4-6 <10 (++) L: 7-10 <1O(+++)	R: 4-6 <10 (++) L: 7-10 <1O(+++)	R: 4-6 <10 (++), 4-6 > 10 (++), 18.6, 18, 17.1, 16.4 L: 4-6 <10 (++), 2-3 > 10 (+), 20, 19.5, 17.6					20	19.5	R: Follicles: 4-6 <10 (++) L: Follicles: 7-10 <1O(+++)	R: Follicles: 4-6 <10 (++) L: Follicles: 7-10 <1O(+++)	R: Follicles: 4-6 <10 (++), 4-6 > 10 (++), 18.6, 18, 17.1, 16.4 L: Follicles: 4-6 <10 (++), 2-3 > 10 (+), 20, 19.5, 17.6
33	No Lupron/Ganirelix	19.3625	1500	0.2	26	22	0.846154	21	0.954545	0	1	0	0	N	Y	N	0	119	167	1		1			R: 7-10 <1O(+++) L: 7-10 <1O(+++)	R: 7-10 <1O(+++) L: 7-10 <1O(+++)	R: 7-10 <1O(+++), 17.5, 16, 15 L: 4-6 <10 (++), 185.5, 18.5, 18.5, 17					185.5	18.5	R: Follicles: 7-10 <1O(+++) L: Follicles: 7-10 <1O(+++)	R: Follicles: 7-10 <1O(+++) L: Follicles: 7-10 <1O(+++)	R: Follicles: 7-10 <1O(+++), 17.5, 16, 15 L: Follicles: 4-6 <10 (++), 185.5, 18.5, 18.5, 17
40	No Lupron/Ganirelix	23.3091	1500	0.2	13	12	0.923077	9	0.75	0	1	0	2	N	Y	N	0	123	155	0					R: 4-6 <10 (++) L: 4-6 <10 (++)	R: 4-6 <10 (++) L: 4-6 <10 (++)	R: 4-6 > 10 (++), 18, 18, 17.5 L: 2-3 > 10 (+), 19, 17.5					19	18	R: Follicles: 4-6 <10 (++) L: Cyst(16), Follicles: 4-6 <10 (++)	R: Follicles: 4-6 <10 (++) L: Cyst(16), Follicles: 4-6 <10 (++)	R: Follicles: 4-6 > 10 (++), 18, 18, 17.5 L: Follicles: 2-3 > 10 (+), 19, 17.5	2013-02-05	7.1	498	44	2013-02-07	26.2	517	43	2013-02-09	82.3	629	37.1	2013-03-04
38	No Lupron/Ganirelix	20.5693	1500	0.2	18	14	0.777778	10	0.714286	1	0	3	0	N	N	Y	0	123	165	0					R: 7-10 <1O(+++) L: 7-10 <1O(+++)	R: 7-10 <1O(+++) L: 7-10 <1O(+++)	R: 4-6 <10 (++), 21, 17, 16.5, 16 L: 4-6 <10 (++), 15, 15, 14.5					21	17	R: Follicles: 7-10 <1O(+++) L: Follicles: 7-10 <1O(+++)	R: Follicles: 7-10 <1O(+++) L: Follicles: 7-10 <1O(+++)	R: Follicles: 4-6 <10 (++), 21, 17, 16.5, 16 L: Follicles: 4-6 <10 (++), 15, 15, 14.5	2012-03-21	125 (CM)	1018 (CM)	28.97 (CM)	2012-03-28	3059 (CM)	1034 (CM)	43.3 (CM)					2012-04-13
39	Clomid	23.9995	1500	0.2	16	12	0.75	10	0.833333	0	2	0	0	N	Y	N	0	157	172	3	2	1			R: 7-10 <1O(+++) L: More than 10(++++)	R: 7-10 <1O(+++) L: More than 10(++++)	R: 7-10 > 10 (+++), 20, 19, 18 L: 18, 17, 15, 14					20	19	R: Follicles: 7-10 <1O(+++) L: Follicles: More than 10(++++)	R: Follicles: 7-10 <1O(+++) L: Follicles: More than 10(++++)	R: Follicles: 7-10 > 10 (+++), 20, 19, 18 L: Follicles: 18, 17, 15, 14	2011-10-05	59.9 (CM)	79 (CM)	32.95 (CM)	2011-10-07	74.2	149	32.2	2011-10-11	330	168	28.6	2011-10-24
32	OCP/No Lupron/Gani	27.9155	1500	0.2	22	21	0.954545	19	0.904762	1	0	1	0	N	N	N	0	167	165	0				2	R: 4-6 <10 (++) L: 4-6 <10 (++)	R: 4-6 <10 (++) L: 4-6 <10 (++)	R: 4-6 > 10 (++), 17.5, 17, 16 L: 2-3 > 10 (+), 18.8, 17.8, 15, 13					18.8	17.8	R: Follicles: 4-6 <10 (++) L: Follicles: 4-6 <10 (++)	R: Follicles: 4-6 <10 (++) L: Follicles: 4-6 <10 (++)	R: Follicles: 4-6 > 10 (++), 17.5, 17, 16 L: Follicles: 2-3 > 10 (+), 18.8, 17.8, 15, 13	2011-06-10	95.7	660	25.8	2011-06-17	1570	585	26.3					2011-07-07
38	Clomid	25	1500	0.2	21	19	0.904762	12	0.631579	3	1	0	3	E	Y	N	0	142	160	3		3			R: More than 10(++++) L: More than 10(++++)	R: More than 10(++++) L: 7-10 <1O(+++)	R: 4-6 <10 (++), 19, 18.5, 16.5, 15.5 L: 4-6 <10 (++), 18.5, 18, 18					19	18.5	R: Cyst(12.6), Follicles: More than 10(++++) L: Follicles: More than 10(++++)	R: Follicles: More than 10(++++) L: Follicles: 7-10 <1O(+++)	R: Follicles: 4-6 <10 (++), 19, 18.5, 16.5, 15.5 L: Follicles: 4-6 <10 (++), 18.5, 18, 18	2012-05-03	68 (Quest)	433 (Quest)	21.7 (Quest)	2012-05-10	1112	736	26.3	2012-05-15	4747			2012-05-21
22	E2/Ganirelix	15.4183	1500	0.2	17	12	0.705882	11	0.916667	0	0	1	0	N	Y	Y	0	95	167	0							R: 7-10 <1O(+++), 16.5, 16.5, 15.5, 14.5 L: 7-10 <1O(+++), 17.5, 17, 17, 16.5					17.5	17	R: 8 < 10 L: 12 < 10		R: Follicles: 7-10 <1O(+++), 16.5, 16.5, 15.5, 14.5 L: Follicles: 7-10 <1O(+++), 17.5, 17, 17, 16.5	2012-01-31	81 (OOT)	173 (OOT)	36.9 (OOT)	2012-02-02	85 (OOT)	Pending (OOT)	Pending (OOT)	2012-02-03	60 (OOT)
30	Clomid	22.4059	1500	0.2	12	3	0.25	3	1	0	0	0	0	E	Y	N	0	134	165	1		1			R: 7-10 <1O(+++) L: 4-6 <10 (++)	R: 7-10 <1O(+++) L: 4-6 <10 (++)	R: 4-6 > 10 (++), 21, 20, 18 L: 2-3 > 10 (+), 23, 22, 19					23	22	R: Follicles: 7-10 <1O(+++) L: Follicles: 4-6 <10 (++)	R: Follicles: 7-10 <1O(+++) L: Follicles: 4-6 <10 (++)	R: Follicles: 4-6 > 10 (++), 21, 20, 18 L: Follicles: 2-3 > 10 (+), 23, 22, 19	2012-10-10	<5	372	34.8
39	E2/Ganirelix	19.0039	1500	0.2	10	7	0.7	2	0.285714	0	0	2	3	E	Y	N	0	116	167	2	2				R: 4-6 <10 (++) L: 7-10 <1O(+++)	R: 4-6 <10 (++) L: 7-10 <1O(+++)	R: 2-3 < 10 (+), 16.5, 16, 14.5, 14.5 L: 2-3 < 10 (+), 19, 17, 16, 16					19	17	R: OK, Follicles: 4-6 <10 (++) L: OK, Follicles: 7-10 <1O(+++)	R: OK, Follicles: 4-6 <10 (++) L: OK, Follicles: 7-10 <1O(+++)	R: Follicles: 2-3 < 10 (+), 16.5, 16, 14.5, 14.5 L: Follicles: 2-3 < 10 (+), 19, 17, 16, 16	2010-11-03	102	203	29	2010-11-05	339	360	33.5	2010-11-10	3126	479	25.7	2010-11-22
35	OCP/No Lupron/Gani	24.2215	1500	0.2	9	9	1	8	0.888889	0	0	0	1	N	Y	N	0	154	170	2	2						R: 4-6 <10 (++), 17.5, 17, 16, 15 L: 4-6 <10 (++), 16.5, 16, 14.5					17.5	17	R: Cyst(14), 16 L: Cyst, 50.4*25.7	R: Cyst(14), 16 L: Cyst, 50.4*25.7	R: Cyst, Follicles: 4-6 <10 (++), 17.5, 17, 16, 15 L: Cyst, Follicles: 4-6 <10 (++), 16.5, 16, 14.5	2011-10-31	<5	813	23.7
33	No Lupron/Ganirelix	20.1951	1500	0.2	11	11	1	6	0.545455	0	2	3	0	N	N	N	0	117	162	0	0	0	0	3	R: 7-10 <1O(+++) L: 4-6 <10 (++)	R: 7-10 <1O(+++) L: 4-6 <10 (++)	R: 4-6 > 10 (++), 18.5, 18, 17.5 L: 4-6 <10 (++), 21, 18					21	18.5	R: Follicles: 7-10 <1O(+++) L: Follicles: 4-6 <10 (++)	R: Follicles: 7-10 <1O(+++) L: Follicles: 4-6 <10 (++)	R: Follicles: 4-6 > 10 (++), 18.5, 18, 17.5 L: Follicles: 4-6 <10 (++), 21, 18
40	No Lupron/Ganirelix	18.5911	1500	0.2	15	13	0.866667	11	0.846154	1	0	1	0	N	Y	Y	0	122	172	0	0	0			R: 4-6 <10 (++) L: 4-6 <10 (++)	R: 4-6 <10 (++) L: 4-6 <10 (++)	R: 18.7, 18.4, 13.7, 12, 11, 10.8 L: 20.2, 17.2, 16.8, 15.6, 15.1					20.2	18.7	R: Follicles: 4-6 <10 (++) L: Follicles: 4-6 <10 (++)	R: Follicles: 4-6 <10 (++) L: Follicles: 4-6 <10 (++)	R: Follicles: 18.7, 18.4, 13.7, 12, 11, 10.8 L: Follicles: 20.2, 17.2, 16.8, 15.6, 15.1
34	E2/Ganirelix	22.5069	1500	0.2	18	18	1	18	1	0	0	0	0	N	Y	N	0	115	152	2		2					R: 7-10 > 10 (+++), 18, 17, 15, 14.5, 14.5 L: 7-10 > 10 (+++), 17, 16, 15.5, 15					18	17			R: Follicles: 7-10 > 10 (+++), 18, 17, 15, 14.5, 14.5 L: Follicles: 7-10 > 10 (+++), 17, 16, 15.5, 15	2011-08-22	100 (M)	435 (M)	29.5 (M)	2011-08-24	244 (M)	330 (M)	29.4 (M)	2011-08-29	3075 (M)	279 (M)	22.1 (M)	2011-09-08
34	E2 Patch	20.5761	1500	0.2	16	16	1	12	0.75	3	0	1	0	N	Y	N	0	118	162	1	1				R: 1 < 10 L: 1 < 10	R: 1 < 10 L: 1 < 10	R: 7-10 <1O(+++), 15.5, 15.3, 15.3, 14.6, 13.8 L: 2-3 < 10 (+), 4-6 > 10 (++), 1537, 16.5, 16.4, 16					1537	16.5	R: Follicles: 1 < 10 L: Follicles: 1 < 10	R: Follicles: 1 < 10 L: Follicles: 1 < 10	R: Follicles: 7-10 <1O(+++), 15.5, 15.3, 15.3, 14.6, 13.8 L: Follicles: 2-3 < 10 (+), 4-6 > 10 (++), 1537, 16.5, 16.4, 16	2011-02-22	<5	39.6	32.6
41	E2 Patch/Clomid	22.1453	1500	0.2	11	9	0.818182	7	0.777778	0	0	2	0	N	N	N	4	140	170	3	3	0		2	R: 2-3 < 10 (+) L: 2-3 < 10 (+)	R: 2-3 < 10 (+) L: 2-3 < 10 (+)	R: 2-3 > 10 (+), 23, 19, 17.9, 16 L: 4-6 > 10 (++), 22.5, 21.4, 21.3, 18.3					23	22.5	R: Follicles: 2-3 < 10 (+) L: Follicles: 2-3 < 10 (+)	R: Follicles: 2-3 < 10 (+) L: Follicles: 2-3 < 10 (+)	R: Follicles: 2-3 > 10 (+), 23, 19, 17.9, 16 L: Follicles: 4-6 > 10 (++), 22.5, 21.4, 21.3, 18.3	2013-03-06	< 5 (CM)	639 (CM)	24.2 (CM)
39	Clomid	23.1247	1500	0.2	13	8	0.615385	5	0.625	1	0	0	2	E	Y	N	0	126	157	4	1	3			R: 2-3 < 10 (+) L: 4-6 <10 (++)		R: 2-3 < 10 (+), 16, 15.5, 15, 12.5 L: 2-3 < 10 (+), 17.5, 17, 15, 15, 14.5					17.5	17	R: Follicles: 2-3 < 10 (+) L: Follicles: 4-6 <10 (++)		R: Follicles: 2-3 < 10 (+), 16, 15.5, 15, 12.5 L: Follicles: 2-3 < 10 (+), 17.5, 17, 15, 15, 14.5	2010-03-24	< 5 (Other)	52.3 (Other)	35.7 (Other)
42	E2 Patch	23.5304	1500	0.2	24	22	0.916667	20	0.909091	0	1	1	0	N	Y	N	0	127	157	0					R: 2-3 < 10 (+) L: 2-3 < 10 (+)	R: 2-3 < 10 (+) L: 2-3 < 10 (+)	R: 4-6 <10 (++), 17, 16.5, 15.5, 14 L: 18, 17.2, 15.8, 15.5					18	17.2	R: Follicles: 2-3 < 10 (+) L: Follicles: 2-3 < 10 (+)	R: Follicles: 2-3 < 10 (+) L: Follicles: 2-3 < 10 (+)	R: Follicles: 4-6 <10 (++), 17, 16.5, 15.5, 14 L: Follicles: 18, 17.2, 15.8, 15.5	2012-05-21	88.4	88.2	2.91	2012-05-23	88.8	629	25.5	2012-05-25	58.1	555	26.9
38	Clomid	32.6905	1500	0.2	6	5	0.833333	4	0.8	0	0	1	0	E	Y	N	0	195	165	2	2		1				R: 4-6 > 10 (++), 19, 17.5, 17.5, 15.5 L: 7-10 > 10 (+++), 21, 18, 17, 15, 14					21	19	R: OK L: OK	R: OK L: OK	R: Follicles: 4-6 > 10 (++), 19, 17.5, 17.5, 15.5 L: Follicles: 7-10 > 10 (+++), 21, 18, 17, 15, 14	2010-12-14	<5	516	17.3
34	Letrozole	17.2635	1500	0.2	33	22	0.666667	0	0	0	0	0	0	N	N	N	0	104	165	0	0	0			R: 4-6 <10 (++) L: 4-6 <10 (++)	R: 4-6 <10 (++) L: 4-6 <10 (++)	R: 7-10 > 10 (+++), 22, 20.5, 20.5 L: 4-6 > 10 (++), 20.5, 18					22	20.5	R: Follicles: 4-6 <10 (++) L: Follicles: 4-6 <10 (++)	R: Follicles: 4-6 <10 (++) L: Follicles: 4-6 <10 (++)	R: Follicles: 7-10 > 10 (+++), 22, 20.5, 20.5 L: Follicles: 4-6 > 10 (++), 20.5, 18
40	E2/Ganirelix	17.9089	1500	0.2	18	12	0.666667	9	0.75	1	0	1	1	N	Y	N	0	104	162	1	1			1	R: 2-3 < 10 (+) L: 4-6 <10 (++)	R: 2-3 < 10 (+) L: 4-6 <10 (++)	R: 2-3 > 10 (+), 18, 17.4, 16.1 L: 4-6 > 10 (++), 18, 17.2, 14					18	18	R: Follicles: 2-3 < 10 (+) L: Follicles: 4-6 <10 (++)	R: Follicles: 2-3 < 10 (+) L: Follicles: 4-6 <10 (++)	R: Follicles: 2-3 > 10 (+), 18, 17.4, 16.1 L: Follicles: 4-6 > 10 (++), 18, 17.2, 14	2011-06-14	219	852	66.1	2011-06-16	343	1123	77.8	2011-06-18	552	1094	79.2	2011-07-07
32	E2 Patch	21.6713	1500	0.2	14	10	0.714286	8	0.8	2	0	0	0	N	N	N	0	130	165	1	1			2	R: 7-10 <1O(+++) L: 7-10 <1O(+++)	R: 7-10 <1O(+++) L: 7-10 <1O(+++)	R: 4-6 <10 (++), 4-6 > 10 (++), 16.6, 16.6, 15.2, 15 L: 1 < 10, 17.1, 15.3, 12.6, 11.7					17.1	16.6	R: Follicles: 7-10 <1O(+++) L: Follicles: 7-10 <1O(+++)	R: Follicles: 7-10 <1O(+++) L: Follicles: 7-10 <1O(+++)	R: Follicles: 4-6 <10 (++), 4-6 > 10 (++), 16.6, 16.6, 15.2, 15 L: Follicles: 1 < 10, 17.1, 15.3, 12.6, 11.7	2011-05-16	<5	761	29.9
39	OCP/No Lupron/Gani	20.5714	1500	0.2	10	5	0.5	5	1	0	0	0	0	N	Y	N	0	138	175	1		1			R: 4-6 <10 (++) L: 7-10 <1O(+++)	R: 4-6 <10 (++) L: 7-10 <1O(+++)	R: 4-6 > 10 (++), 22, 21, 2 L: 4-6 > 10 (++), 20, 20, 18					22	21	R: Follicles: 4-6 <10 (++) L: Follicles: 7-10 <1O(+++)	R: Follicles: 4-6 <10 (++) L: Follicles: 7-10 <1O(+++)	R: Follicles: 4-6 > 10 (++), 22, 21, 2 L: Follicles: 4-6 > 10 (++), 20, 20, 18	2010-09-06	535	165	20.5	2010-09-08	1470	189	23.9	2010-09-13	9280	211	27	2010-09-28
44	OCP/No Lupron/Gani	25.3444	1500	0.2	19	19	1	13	0.684211	2	1	3	0	N	N	N	0	151	165	4		4			R: 4-6 <10 (++) L: 7-10 <1O(+++)	R: 4-6 <10 (++) L: 7-10 <1O(+++)	R: 7-10 > 10 (+++), 19.5, 18, 18, 17 L: 4-6 > 10 (++), 23, 19, 15.5					23	19.5	R: Follicles: 4-6 <10 (++) L: Follicles: 7-10 <1O(+++)	R: Follicles: 4-6 <10 (++) L: Follicles: 7-10 <1O(+++)	R: Follicles: 7-10 > 10 (+++), 19.5, 18, 18, 17 L: Follicles: 4-6 > 10 (++), 23, 19, 15.5	2012-06-18	< 5 (Quest)	< 20 (Quest)	8.1 (Quest)	2012-06-19	Request	Request	Request
31	E2 Patch	16.7657	1500	0.2	13	8	0.615385	7	0.875	0	1	0	0	N	N	N	0	97	162	1	1				R: 7-10 <1O(+++) L: 4-6 <10 (++)	R: 7-10 <1O(+++) L: 4-6 <10 (++)	R: 7-10 <1O(+++), 7-10 > 10 (+++), 17.5, 16.5, 16.3, 15 L: 7-10 <1O(+++), 4-6 > 10 (++), 18, 18, 15.8					18	18	R: Follicles: 7-10 <1O(+++) L: Follicles: 4-6 <10 (++)	R: Follicles: 7-10 <1O(+++) L: Follicles: 4-6 <10 (++)	R: Follicles: 7-10 <1O(+++), 7-10 > 10 (+++), 17.5, 16.5, 16.3, 15 L: Follicles: 7-10 <1O(+++), 4-6 > 10 (++), 18, 18, 15.8	2013-11-26	196	1003	34.2	2013-12-03	1534	1336	44.4					2013-12-12
35	Clomid	30.4867	1500	0.2	34	21	0.617647	19	0.904762	1	0	1	0	N	N	N	2	183	165	2	2			7	L: 12.4	L: 12.4	R: 4-6 <10 (++), 17.5, 17, 17, 15 L: 7-10 <1O(+++), 17, 17, 16, 16	12.4		12.4		17.5	17	R: PCO Like L: PCO Like, Follicles: 12.4	R: PCO Like L: PCO Like, Follicles: 12.4	R: Follicles: 4-6 <10 (++), 17.5, 17, 17, 15 L: Follicles: 7-10 <1O(+++), 17, 17, 16, 16	2011-04-18	25.9	344	23.3	2011-04-20	49.5	554	30.2	2011-04-23	17.2	234	19
39	OCP/No Lupron/Gani	20.5693	1500	0.2	14	14	1	7	0.5	4	0	0	3	N	Y	N	0	124	165	0					R: 7-10 <1O(+++) L: 7-10 <1O(+++)	R: 7-10 <1O(+++) L: 7-10 <1O(+++)	R: 4-6 <10 (++), 18, 17, 14, 14 L: 7-10 <1O(+++), 16.8, 15, 14.5, 14					18	17	R: Follicles: 7-10 <1O(+++) L: Follicles: 7-10 <1O(+++)	R: Follicles: 7-10 <1O(+++) L: Follicles: 7-10 <1O(+++)	R: Follicles: 4-6 <10 (++), 18, 17, 14, 14 L: Follicles: 7-10 <1O(+++), 16.8, 15, 14.5, 14	2010-03-23	58.4	287	47.1	2010-03-25	123	587	56.8	2010-03-29	782	1134	58.6	2010-04-15
33	OCP/No Lupron/Gani	21.4533	1500	0.2	18	14	0.777778	11	0.785714	2	1	0	0	N	Y	N	0	137	170	1		1			R: 4-6 <10 (++) L: 7-10 <1O(+++)	R: 4-6 <10 (++)	R: 7-10 <1O(+++), 19, 18.5, 17, 16, 15, 14 L: 7-10 <1O(+++), 19, 18, 17.5					19	19	R: Cyst(14.7), Follicles: 4-6 <10 (++) L: Follicles: 7-10 <1O(+++)	R: Cyst(10), Follicles: 4-6 <10 (++) L: PCO Like	R: Follicles: 7-10 <1O(+++), 19, 18.5, 17, 16, 15, 14 L: Follicles: 7-10 <1O(+++), 19, 18, 17.5	2012-10-02	133.8 (CM)	654 (CM)	36.41 (CM)	2012-10-04	347.4 (CM)	829 (CM)	33.4 (CM)	2012-10-09	2594 (CM)	949 (CM)	33.53 (CM)	2012-10-15
38	OCP/No Lupron/Gani	21.2084	1500	0.2	13	12	0.923077	12	1	0	0	0	0	N	Y	N	0	107	152	3	2	1			R: 4-6 <10 (++), 9 L: 4-6 <10 (++)	R: 4-6 <10 (++), 9.5	R: 4-6 > 10 (++), 19.4, 19, 16.7, 15 L: 4-6 > 10 (++), 17.5, 16.5, 15	9		9.5		19.4	19	R: Follicles: 4-6 <10 (++), 9 L: Follicles: 4-6 <10 (++)	R: Follicles: 4-6 <10 (++), 9.5	R: Follicles: 4-6 > 10 (++), 19.4, 19, 16.7, 15 L: Follicles: 4-6 > 10 (++), 17.5, 16.5, 15	2013-03-16	8.6 (OOT)	141 (OOT)	34 (OOT)	2013-03-18	24.9 (OOT)	197 (OOT)	50.8 (OOT)	2013-03-20	117 (OOT)	368 (OOT)	39.8 (OOT)
32	E2 Patch	21.6713	1500	0.2	12	8	0.666667	6	0.75	1	1	0	0	N	Y	N	0	130	165	0					R: 7-10 <1O(+++), 14.1 L: 4-6 <10 (++)	R: 4-6 <10 (++) L: 4-6 <10 (++)	R: 2-3 < 10 (+), 2-3 > 10 (+), 19.5, 18, 17, 16.9 L: 4-6 <10 (++), 4-6 > 10 (++), 20, 18.8, 16.6, 16.6	14.1				20	19.5	R: Follicles: 7-10 <1O(+++), 14.1 L: Follicles: 4-6 <10 (++)	R: Cyst(11.6), Follicles: 4-6 <10 (++) L: Follicles: 4-6 <10 (++)	R: Follicles: 2-3 < 10 (+), 2-3 > 10 (+), 19.5, 18, 17, 16.9 L: Follicles: 4-6 <10 (++), 4-6 > 10 (++), 20, 18.8, 16.6, 16.6	2013-11-22	<5	362	51.3	2014-01-14		196	14.6
35	OCP/No Lupron/Gani	19.1001	1500	0.2	28	4	0.142857	3	0.75	1	0	0	0	N	Y	N	0	115	165	3	2	1			R: More than 10(++++) L: More than 10(++++)	R: More than 10(++++) L: More than 10(++++)	R: 7-10 <1O(+++), 19.5, 18, 16.5 L: 4-6 <10 (++), 17, 16.5					19.5	18	R: Follicles: More than 10(++++) L: Follicles: More than 10(++++)	R: Follicles: More than 10(++++) L: Follicles: More than 10(++++)	R: Follicles: 7-10 <1O(+++), 19.5, 18, 16.5 L: Follicles: 4-6 <10 (++), 17, 16.5	2013-06-05	<5	254	23.7
36	OCP/No Lupron/Gani	25.2595	1500	0.2	11	10	0.909091	8	0.8	1	1	0	0	N	Y	N	0	160	170	4	4				L: 2-3 < 10 (+)		R: 7-10 <1O(+++), 18, 17, 16 L: 7-10 > 10 (+++), 18, 16, 15					18	18	R: Cyst(30), cyst 20, 17.5 L: Follicles: 2-3 < 10 (+)	R: Cyst L: Cyst, 13 x 27	R: Follicles: 7-10 <1O(+++), 18, 17, 16 L: Follicles: 7-10 > 10 (+++), 18, 16, 15	2012-06-13	< 5 (CM)
39	No Lupron/Ganirelix	23.6652	1500	0.2	24	24	1	23	0.958333	0	0	1	0	N	Y	N	0	146	167	3	3			4	R: 7-10 <1O(+++) L: 7-10 <1O(+++)	R: 7-10 <1O(+++) L: 7-10 <1O(+++)	R: 7-10 > 10 (+++), 18, 17, 16 L: 7-10 > 10 (+++), 17, 17, 16					18	17	R: Follicles: 7-10 <1O(+++) L: Follicles: 7-10 <1O(+++)	R: Follicles: 7-10 <1O(+++) L: Follicles: 7-10 <1O(+++)	R: Follicles: 7-10 > 10 (+++), 18, 17, 16 L: Follicles: 7-10 > 10 (+++), 17, 17, 16	2013-04-30	28.4 (CM)	239 (CM)	8.08 (CM)	2013-05-02	105.6 (CM)	413 (CM)	12.57 (CM)	2013-05-04	348.7 (CM)	289 (CM)	11.85 (CM)	2013-05-16
29	OCP/No Lupron/Gani	19.4674	1500	0.2	28	27	0.964286	21	0.777778	1	2	3	0	N	N	N	0	116	165	0					L: More than 10(++++)	L: More than 10(++++)	R: More than 10(++++), 18, 17, 15, 14 L: More than 10(++++), 18.5, 18, 17, 15.8, 15.5					18.5	18	R: PCO Like L: PCO Like, Cyst(16.2), Follicles: More than 10(++++)	R: PCO Like L: PCO Like, Cyst(16.2), Follicles: More than 10(++++)	R: Follicles: More than 10(++++), 18, 17, 15, 14 L: Follicles: More than 10(++++), 18.5, 18, 17, 15.8, 15.5
37	E2/Ganirelix	21.0938	1500	0.2	6	5	0.833333	5	1	0	0	0	0	N	Y	N	0	120	160	1	1	0			R: More than 10(++++), 8.2 L: More than 10(++++)		R: 7-10 > 10 (+++), 18, 17.5, 16.5 L: 4-6 > 10 (++), 21, 21, 18	8.2				21	21	R: Follicles: More than 10(++++), 8.2 L: Follicles: More than 10(++++)		R: Follicles: 7-10 > 10 (+++), 18, 17.5, 16.5 L: Follicles: 4-6 > 10 (++), 21, 21, 18	2013-08-14	<5	295	23.3
35	E2 Patch/Clomid	25.1486	1500	0.2	8	6	0.75	6	1	0	0	0	0	E	Y	N	0	145	162	4	1	3			R: 7-10 <1O(+++) L: 4-6 <10 (++)	R: 7-10 <1O(+++) L: 4-6 <10 (++)	R: 2-3 > 10 (+), 21.4, 19.3, 17.5 L: 2-3 > 10 (+), 19.8, 18.5					21.4	19.8	R: Follicles: 7-10 <1O(+++) L: Follicles: 4-6 <10 (++)	R: Follicles: 7-10 <1O(+++) L: Follicles: 4-6 <10 (++)	R: Follicles: 2-3 > 10 (+), 21.4, 19.3, 17.5 L: Follicles: 2-3 > 10 (+), 19.8, 18.5	2013-04-26	38.14 (Other)	86.76 (Other)	15.8 (Other)	2013-04-29	26 (Other)	Pending (Other)	Pending (Other)	2013-05-01	16.18 (Other)	Pending (Other)	Pending (Other)
34	No Lupron/Ganirelix	24.7676	1500	0.2	33	28	0.848485	21	0.75	2	3	2	0	N	N	N	0	144	162	2	2				R: 7-10 <1O(+++) L: More than 10(++++)	R: 7-10 <1O(+++) L: More than 10(++++)	R: More than 10(++++), More than 10(++++), 16.8, 16.5, 15.3, 15 L: More than 10(++++), More than 10(++++), 17.2, 16.5, 15.5					17.2	16.8	R: Follicles: 7-10 <1O(+++) L: Follicles: More than 10(++++)	R: Follicles: 7-10 <1O(+++) L: Follicles: More than 10(++++)	R: Follicles: More than 10(++++), More than 10(++++), 16.8, 16.5, 15.3, 15 L: Follicles: More than 10(++++), More than 10(++++), 17.2, 16.5, 15.5	2013-03-18	<5	40.8	22.8	2013-03-19	<5	39.1	30.3
36	Clomid	29.4023	1500	0.2	13	9	0.692308	9	1	0	0	0	0	E	Y	N	0	180	167	5	1	4			R: More than 10(++++) L: More than 10(++++)	R: More than 10(++++) L: More than 10(++++)	R: 2-3 < 10 (+), 20.7, 18, 17, 15.2, 15 L: 2-3 < 10 (+), 21, 20, 19, 15					21	20.7	R: Cyst(11), Follicles: More than 10(++++) L: Follicles: More than 10(++++)	R: Cyst(11), Follicles: More than 10(++++) L: Follicles: More than 10(++++)	R: Follicles: 2-3 < 10 (+), 20.7, 18, 17, 15.2, 15 L: Follicles: 2-3 < 10 (+), 21, 20, 19, 15	2010-09-22	5 (LC)	569.2 (LC)	44.7 (LC)
25	No Lupron/Ganirelix	21.3039	1500	0.2	31	28	0.903226	0	0	0	0	0	0	N	N	N	0	128	165						L: 7-10 <1O(+++)		R: More than 10(++++), 19, 18.2, 17.8, 15 L: More than 10(++++), 19.5, 18.8, 16, 15					19.5	19	R: PCO Like, Cyst(10) L: Follicles: 7-10 <1O(+++)		R: Follicles: More than 10(++++), 19, 18.2, 17.8, 15 L: Follicles: More than 10(++++), 19.5, 18.8, 16, 15	2013-11-19
42	OCP/No Lupron/Gani	24.974	1500	0.2	17	15	0.882353	12	0.8	1	0	1	1	N	Y	N	0	133	155	5	0	5			R: 4-6 <10 (++) L: 4-6 <10 (++)	R: 4-6 <10 (++) L: 4-6 <10 (++)	R: 2-3 < 10 (+), 20, 15.5, 15, 14, 13 L: 2-3 < 10 (+), 17, 15.5, 15.5, 15					20	17	R: Follicles: 4-6 <10 (++) L: Follicles: 4-6 <10 (++)	R: Follicles: 4-6 <10 (++) L: Follicles: 4-6 <10 (++)	R: Follicles: 2-3 < 10 (+), 20, 15.5, 15, 14, 13 L: Follicles: 2-3 < 10 (+), 17, 15.5, 15.5, 15	2012-03-27	< 5 (Other)	364.6 (Other)	22.2 (Other)
32	Clomid	24.6097	1500	0.2	18	17	0.944444	15	0.882353	1	0	0	1	N	Y	N	0	147	165	2	0	2		2	R: 7-10 <1O(+++) L: 7-10 <1O(+++)	R: 7-10 <1O(+++) L: 7-10 <1O(+++)	R: 4-6 <10 (++), 18.5, 17.5, 16.5, 16.5 L: 4-6 <10 (++), 19, 18, 17, 16.5					19	18.5	R: Follicles: 7-10 <1O(+++) L: Follicles: 7-10 <1O(+++)	R: Follicles: 7-10 <1O(+++) L: Follicles: 7-10 <1O(+++)	R: Follicles: 4-6 <10 (++), 18.5, 17.5, 16.5, 16.5 L: Follicles: 4-6 <10 (++), 19, 18, 17, 16.5	2012-03-15	9.6	192	28.9	2012-03-17	9.13	348	32.1	2012-03-23	12.5	39.7	0.313
36	Clomid	17.9931	1500	0.2	15	11	0.733333	8	0.727273	3	0	0	0	E	Y	N	0	114	170	2	2	0	1		R: 4-6 <10 (++) L: 4-6 <10 (++)	R: 4-6 <10 (++) L: 4-6 <10 (++)	R: 7-10 <1O(+++), 17, 15.5, 15.5, 15 L: 2-3 < 10 (+), 17.5, 17, 17, 16					17.5	17	R: Follicles: 4-6 <10 (++) L: Follicles: 4-6 <10 (++)	R: Follicles: 4-6 <10 (++) L: Follicles: 4-6 <10 (++)	R: Follicles: 7-10 <1O(+++), 17, 15.5, 15.5, 15 L: Follicles: 2-3 < 10 (+), 17.5, 17, 17, 16	2011-03-01	324 (Other)	1670 (Other)	161.7 (Other)	2011-03-04	1128 (M)	2266 (M)	162.3 (M)	2011-03-08	5173 (M)	2653 (M)	131.5 (M)	2011-03-15
36	Clomid	17.301	1500	0.2	33	22	0.666667	14	0.636364	6	0	0	2	E	Y	N	0	110	170	1		0			R: 4-6 <10 (++) L: 4-6 <10 (++)	R: 4-6 <10 (++) L: 7-10 <1O(+++)	R: 4-6 <10 (++), 2-3 > 10 (+), 18, 17, 16.5, 14 L: 4-6 <10 (++), 2-3 > 10 (+), 17.8, 17.7, 15.2, 15					18	17.8	R: Follicles: 4-6 <10 (++) L: Follicles: 4-6 <10 (++)	R: Follicles: 4-6 <10 (++) L: Follicles: 7-10 <1O(+++)	R: Follicles: 4-6 <10 (++), 2-3 > 10 (+), 18, 17, 16.5, 14 L: Follicles: 4-6 <10 (++), 2-3 > 10 (+), 17.8, 17.7, 15.2, 15	2010-09-09	20 (Cerner)	327 (Cerner)	39 (Cerner)	2010-09-11	45 (Cerner)	477 (Cerner)	50.75 (Cerner)	2010-09-13	126 (Cerner)	409 (Cerner)	50 (Cerner)
40	E2 Patch/Clomid	23.8281	1500	0.2	14	14	1	13	0.928571	0	0	1	0	E	N	N	5	135	160	2	2	0		3	R: 2-3 < 10 (+) L: 2-3 < 10 (+)	R: 2-3 < 10 (+) L: 2-3 < 10 (+)	R: 2-3 > 10 (+), 21, 20, 14.5 L: 2-3 > 10 (+), 22.5, 19, 18, 17, 15.5					22.5	21	R: Follicles: 2-3 < 10 (+) L: Follicles: 2-3 < 10 (+)	R: Follicles: 2-3 < 10 (+) L: Follicles: 2-3 < 10 (+)	R: Follicles: 2-3 > 10 (+), 21, 20, 14.5 L: Follicles: 2-3 > 10 (+), 22.5, 19, 18, 17, 15.5	2011-11-16	<5	347	31.2
34	Clomid	27.0538	1500	0.2	11	4	0.363636	3	0.75	0	0	0	1	E	Y	N	0	157	162			6			R: 4-6 <10 (++)	R: 4-6 <10 (++) L: 2-3 < 10 (+)	R: 7-10 <1O(+++), 18.6, 18.2, 17.5 L: 4-6 <10 (++), 19, 17.5, 16.5					19	18.6	R: Follicles: 4-6 <10 (++) L: 3-4<10	R: Follicles: 4-6 <10 (++) L: Follicles: 2-3 < 10 (+)	R: Follicles: 7-10 <1O(+++), 18.6, 18.2, 17.5 L: Follicles: 4-6 <10 (++), 19, 17.5, 16.5	2011-02-28	< 5 (Other)	703 (Other)	27.2 (Other)
35	Clomid	17.4818	1500	0.2	18	10	0.555556	5	0.5	4	0	1	0	N	Y	N	0	93	155	3		3			R: More than 10(++++) L: 4-6 <10 (++)	R: More than 10(++++) L: 4-6 <10 (++)	R: 2-3 < 10 (+), 19, 17.5, 16.5 L: 2-3 < 10 (+), 18, 18, 17.5					19	18	R: Follicles: More than 10(++++) L: Follicles: 4-6 <10 (++)	R: Follicles: More than 10(++++) L: Follicles: 4-6 <10 (++)	R: Follicles: 2-3 < 10 (+), 19, 17.5, 16.5 L: Cyst, Follicles: 2-3 < 10 (+), 18, 18, 17.5	2010-05-25	199 (CRMI)	Pending (CRMI)	Pending (CRMI)	2010-06-01	Request	Request	Request					2010-08-11
32	OCP/No Lupron/Gani	20.6905	1500	0.2	47	30	0.638298	19	0.633333	7	2	1	1	N	Y	Y	0	112	157					2	R: More than 10(++++) L: More than 10(++++)	R: More than 10(++++) L: More than 10(++++)	R: 4-6 <10 (++), 2-3 > 10 (+), 18, 17.5, 16.9, 16.1 L: 7-10 <1O(+++), 2-3 > 10 (+), 18.5, 18.5, 13.8					18.5	18.5	R: PCO Like, Follicles: More than 10(++++) L: PCO Like, Follicles: More than 10(++++)	R: PCO Like, Follicles: More than 10(++++) L: PCO Like, Follicles: More than 10(++++)	R: Follicles: 4-6 <10 (++), 2-3 > 10 (+), 18, 17.5, 16.9, 16.1 L: Follicles: 7-10 <1O(+++), 2-3 > 10 (+), 18.5, 18.5, 13.8	2012-06-07	<5	473	22.3
39	No Lupron/Ganirelix	20.202	1500	0.2	21	11	0.52381	11	1	0	0	0	0	N	Y	Y	0	122	165	2		2			R: 7-10 <1O(+++) L: 4-6 <10 (++)	R: 7-10 <1O(+++) L: 4-6 <10 (++)	R: 2-3 > 10 (+), 16.5, 16, 15.5 L: 4-6 > 10 (++), 18, 17, 16.5, 16					18	17	R: Follicles: 7-10 <1O(+++) L: Follicles: 4-6 <10 (++)	R: Follicles: 7-10 <1O(+++) L: Follicles: 4-6 <10 (++)	R: Follicles: 2-3 > 10 (+), 16.5, 16, 15.5 L: Follicles: 4-6 > 10 (++), 18, 17, 16.5, 16	2013-03-13	91.9 (CM)	1489 (CM)	25.74 (CM)	2013-03-15		Request	Request	2013-03-18	161.1 (CM)	1391 (CM)	32.48 (CM)
43	E2 Patch	22.4813	1500	0.2	26	14	0.538462	13	0.928571	1	0	0	0	N	Y	N	8	130	162	3	2	1		3	R: 7-10 <1O(+++) L: 4-6 <10 (++)	R: 7-10 <1O(+++) L: 4-6 <10 (++)	R: 2-3 < 10 (+), 4-6 > 10 (++), 21, 18.9, 18.9, 17.7 L: 2-3 < 10 (+), 2-3 > 10 (+), 18.5, 17.5, 17.3					21	18.9	R: Follicles: 7-10 <1O(+++) L: Follicles: 4-6 <10 (++)	R: Follicles: 7-10 <1O(+++) L: Follicles: 4-6 <10 (++)	R: Follicles: 2-3 < 10 (+), 4-6 > 10 (++), 21, 18.9, 18.9, 17.7 L: Follicles: 2-3 < 10 (+), 2-3 > 10 (+), 18.5, 17.5, 17.3	2011-03-17	16.5 (Other)	399 (Other)	30.9 (Other)	2011-03-19	76.2 (CRMI)	714 (CRMI)	23.7 (CRMI)	2011-03-21	234 (Other)	704 (Other)	30.7 (Other)	2011-04-07
35	No Lupron/Ganirelix	18.2563	1500	0.2	18	16	0.888889	10	0.625	2	3	1	0	N	N	N	0	100	157						R: 7-10 <1O(+++) L: 7-10 <1O(+++)	R: 7-10 <1O(+++) L: 7-10 <1O(+++)	R: 4-6 <10 (++), 18, 17, 17, 16.5 L: 2-3 < 10 (+), 17.5, 16, 15, 14					18	17.5	R: Follicles: 7-10 <1O(+++) L: Follicles: 7-10 <1O(+++)	R: Follicles: 7-10 <1O(+++) L: Follicles: 7-10 <1O(+++)	R: Follicles: 4-6 <10 (++), 18, 17, 17, 16.5 L: Follicles: 2-3 < 10 (+), 17.5, 16, 15, 14	2012-03-08	285	1208	33.8	2012-03-15	2948	1570	68.8	2012-04-02		2236	57.4	2012-03-29
25	OCP/No Lupron/Gani	18.3655	1500	0.2	14	13	0.928571	10	0.769231	1	2	0	0	N	Y	N	0	110	165						R: 7-10 <1O(+++) L: 7-10 <1O(+++)	R: 7-10 <1O(+++) L: 7-10 <1O(+++)	R: 4-6 <10 (++), 4-6 > 10 (++), 16.5, 16.2, 16.2, 15.8, 15.4 L: 4-6 <10 (++), 2-3 > 10 (+), 17.9, 16.5, 15.3, 15					17.9	16.5	R: Follicles: 7-10 <1O(+++) L: Follicles: 7-10 <1O(+++)	R: Follicles: 7-10 <1O(+++) L: Follicles: 7-10 <1O(+++)	R: Follicles: 4-6 <10 (++), 4-6 > 10 (++), 16.5, 16.2, 16.2, 15.8, 15.4 L: Follicles: 4-6 <10 (++), 2-3 > 10 (+), 17.9, 16.5, 15.3, 15	2011-06-09	Request	Request	Request	2011-06-10	432	426	21.3	2011-06-13	1264	995	32.9	2011-07-05
30	OCP/No Lupron/Gani	16.7657	1500	0.2	24	24	1	20	0.833333	0	2	2	0	N	N	N	0	97	162	2	2	0	2		R: 4-6 <10 (++) L: 7-10 <1O(+++)	R: 4-6 <10 (++) L: 7-10 <1O(+++)	R: 7-10 <1O(+++), 14.2, 14, 12.8, 12.2 L: 7-10 <1O(+++), 15.5, 14.6, 13.7					15.5	14.6	R: Cyst(11.5), Follicles: 4-6 <10 (++) L: Follicles: 7-10 <1O(+++)	R: Cyst(11.5), Follicles: 4-6 <10 (++) L: Follicles: 7-10 <1O(+++)	R: Follicles: 7-10 <1O(+++), 14.2, 14, 12.8, 12.2 L: Follicles: 7-10 <1O(+++), 15.5, 14.6, 13.7	2011-12-27	190	1733	76.6	2011-12-29	424	1621	115					2012-01-17
40	Clomid	18.2531	1500	0.2	23	8	0.347826	8	1	0	0	0	0	N	Y	N	0	120	172	3	1	2			R: 7-10 <1O(+++) L: 7-10 <1O(+++)	R: 7-10 <1O(+++) L: 7-10 <1O(+++)	R: 2-3 < 10 (+), 20, 17, 16.5, 16 L: 2-3 < 10 (+), 19, 18, 14.5, 14					20	19	R: Follicles: 7-10 <1O(+++) L: Follicles: 7-10 <1O(+++)	R: Follicles: 7-10 <1O(+++) L: Follicles: 7-10 <1O(+++)	R: Follicles: 2-3 < 10 (+), 20, 17, 16.5, 16 L: Follicles: 2-3 < 10 (+), 19, 18, 14.5, 14	2011-08-18	349 (Other)	1039 (Other)	66.2 (Other)	2011-08-25	5895 (CRMI)	1786 (CRMI)	105 (CRMI)					2011-09-07
31	OCP/No Lupron/Gani	25	1500	0.2	17	15	0.882353	13	0.866667	1	1	0	0	N	Y	N	0	142	160					2	R: 4-6 <10 (++) L: 4-6 <10 (++)	R: 4-6 <10 (++) L: 4-6 <10 (++)	R: 2-3 < 10 (+), 2-3 > 10 (+), 22, 17.3, 16, 15.7, 14.9, 14.6 L: 4-6 > 10 (++), 18.3, 18, 17.2					22	18.3	R: Follicles: 4-6 <10 (++) L: Follicles: 4-6 <10 (++)	R: Follicles: 4-6 <10 (++) L: Follicles: 4-6 <10 (++)	R: Follicles: 2-3 < 10 (+), 2-3 > 10 (+), 22, 17.3, 16, 15.7, 14.9, 14.6 L: Follicles: 4-6 > 10 (++), 18.3, 18, 17.2	2011-12-02	114	534	23.7	2011-12-05	462 (M)	566 (M)	22 (M)	2011-12-09	1956	813	25.3	2011-12-21
40	OCP/No Lupron/Gani	24.7676	1500	0.2	11	10	0.909091	7	0.7	0	2	0	1	N	Y	N	0	144	162	0	0	0			R: 4-6 <10 (++) L: 4-6 <10 (++)	R: 4-6 <10 (++) L: 4-6 <10 (++)	R: 4-6 > 10 (++), 18, 18, 17, 16.8 L: 2-3 < 10 (+), 17, 16.5, 13					18	18	R: Follicles: 4-6 <10 (++) L: Follicles: 4-6 <10 (++)	R: Follicles: 4-6 <10 (++) L: Follicles: 4-6 <10 (++)	R: Follicles: 4-6 > 10 (++), 18, 18, 17, 16.8 L: Follicles: 2-3 < 10 (+), 17, 16.5, 13	2011-10-18	544 (Other)	1241 (Other)	49.36 (Other)	2011-10-20	1320 (Other)	1385 (Other)	50.66 (Other)					2011-11-21
35	OCP/No Lupron/Gani	18.6453	1500	0.2	12	11	0.916667	9	0.818182	2	0	0	0	N	N	N	0	114	167	1	1		3	2			R: 7-10 <1O(+++), 20, 16.5, 16 L: 7-10 <1O(+++), 18.5, 17, 16					20	18.5	R: PCO Like L: PCO Like	R: PCO Like L: PCO Like	R: Follicles: 7-10 <1O(+++), 20, 16.5, 16 L: Follicles: 7-10 <1O(+++), 18.5, 17, 16	2010-09-06	112	657	41.8	2010-09-08	386	830	42.2	2010-09-13	2740	758	40	2010-09-20
32	E2 Patch/Clomid	21.1553	1500	0.2	12	8	0.666667	8	1	0	0	0	0	N	N	N	2	130	167	3	3			2	R: 7-10 <1O(+++) L: 7-10 <1O(+++)	R: 7-10 <1O(+++) L: 7-10 <1O(+++)	R: 19.5, 18.5, 16.5, 16.5 L: 4-6 <10 (++), 16.5, 16, 15					19.5	18.5	R: Follicles: 7-10 <1O(+++) L: Follicles: 7-10 <1O(+++)	R: Follicles: 7-10 <1O(+++) L: Follicles: 7-10 <1O(+++)	R: Follicles: 19.5, 18.5, 16.5, 16.5 L: Follicles: 4-6 <10 (++), 16.5, 16, 15	2011-11-28	103	1516	54	2011-11-30	210	1546	50.1	2011-12-05	1132	1985	74.8
44	E2 Patch	21.8724	1500	0.2	24	17	0.708333	12	0.705882	3	2	0	0	N	N	N	0	135	167						R: 2-3 < 10 (+) L: 2-3 < 10 (+)	R: 2-3 < 10 (+) L: 2-3 < 10 (+)	R: 4-6 <10 (++), 17.5, 16.5, 16 L: 4-6 <10 (++), 18.5, 17, 16.5					18.5	17.5	R: Follicles: 2-3 < 10 (+) L: Follicles: 2-3 < 10 (+)	R: Follicles: 2-3 < 10 (+) L: Follicles: 2-3 < 10 (+)	R: Follicles: 4-6 <10 (++), 17.5, 16.5, 16 L: Follicles: 4-6 <10 (++), 18.5, 17, 16.5	2010-12-20	69.4	92.3	39.2	2010-12-22	217	99.3	58	2010-12-28	Request	Request	Request	2011-01-10
39	E2/Ganirelix	19.3625	1500	0.2	26	22	0.846154	19	0.863636	1	1	0	1	N	Y	Y	0	118	167						R: 7-10 <1O(+++), 10.5 L: 7-10 <1O(+++)	R: 7-10 <1O(+++), 10.5 L: 7-10 <1O(+++)	R: 7-10 > 10 (+++), 18.5, 17.5, 17.5 L: 7-10 > 10 (+++), 18, 18, 16, 15	10.5		10.5		18.5	18	R: Follicles: 7-10 <1O(+++), 10.5 L: Follicles: 7-10 <1O(+++)	R: Follicles: 7-10 <1O(+++), 10.5 L: Follicles: 7-10 <1O(+++)	R: Follicles: 7-10 > 10 (+++), 18.5, 17.5, 17.5 L: Follicles: 7-10 > 10 (+++), 18, 18, 16, 15	2011-08-25	95	280	10.3	2011-09-01	1341	119	10.5	2011-09-20	143682	765	14.7	2011-09-13
44	E2 Patch/Clomid	21.9076	1500	0.2	4	4	1	2	0.5	1	0	0	1	N	Y	N	0	120	157	2	2				R: 4-6 <10 (++)	R: 4-6 <10 (++)	R: 2-3 < 10 (+), 18.5, 18.1, 17.8, 14.3 L: 20, 19, 17.6					20	19	R: Follicles: 4-6 <10 (++) L: Cyst(30), cyst 32	R: Follicles: 4-6 <10 (++) L: Cyst(30), cyst 32	R: Follicles: 2-3 < 10 (+), 18.5, 18.1, 17.8, 14.3 L: Cyst, Follicles: 20, 19, 17.6	2013-09-10	<5	443	19.9
41	No Lupron/Ganirelix	21.0938	1500	0.2	40	23	0.575	22	0.956522	1	0	0	0	N	Y	N	0	119	160	1	0	1			R: 7-10 <1O(+++) L: 7-10 <1O(+++)	R: 7-10 <1O(+++) L: 7-10 <1O(+++)	R: 4-6 <10 (++), 17, 16, 15.5, 12 L: More than 10(++++), 17, 17, 16, 14, 13, 13					17	17	R: Follicles: 7-10 <1O(+++) L: Follicles: 7-10 <1O(+++)	R: Follicles: 7-10 <1O(+++) L: Follicles: 7-10 <1O(+++)	R: Follicles: 4-6 <10 (++), 17, 16, 15.5, 12 L: Follicles: More than 10(++++), 17, 17, 16, 14, 13, 13	2011-02-21	<5	33.7	7.42
35	E2/Ganirelix	25.3444	1500	0.2	33	24	0.727273	18	0.75	2	0	1	3	E	Y	N	0	153	165	1	1				R: 7-10 <1O(+++) L: 7-10 <1O(+++)		R: 4-6 <10 (++), 2-3 > 10 (+), 18, 17.4, 16.5, 15.9, 15.2 L: 2-3 < 10 (+), 2-3 > 10 (+), 16.9, 16.2, 15.5, 15.2					18	17.4	R: PCO Like, Follicles: 7-10 <1O(+++) L: PCO Like, Follicles: 7-10 <1O(+++)	R: PCO Like L: PCO Like	R: Follicles: 4-6 <10 (++), 2-3 > 10 (+), 18, 17.4, 16.5, 15.9, 15.2 L: Follicles: 2-3 < 10 (+), 2-3 > 10 (+), 16.9, 16.2, 15.5, 15.2	2011-12-01	<5	274	27.5
40	E2 Patch	17.9089	1500	0.2	15	11	0.733333	10	0.909091	0	0	0	1	N	Y	Y	0	104	162	2		2			R: 2-3 < 10 (+) L: 2-3 < 10 (+)	R: 2-3 < 10 (+) L: 2-3 < 10 (+)	R: 2-3 < 10 (+), 18.4, 16.6, 11 L: 2-3 > 10 (+), 18.1, 17.5, 17					18.4	18.1	R: Follicles: 2-3 < 10 (+) L: Follicles: 2-3 < 10 (+)	R: Follicles: 2-3 < 10 (+) L: Follicles: 2-3 < 10 (+)	R: Follicles: 2-3 < 10 (+), 18.4, 16.6, 11 L: Follicles: 2-3 > 10 (+), 18.1, 17.5, 17	2011-09-27	<5	152	39.2
41	E2 Patch	17.9089	1500	0.2	14	13	0.928571	8	0.615385	4	0	1	0	N	Y	Y	0	104	162	3	1	2			R: 4-6 <10 (++) L: 7-10 <1O(+++)	R: 4-6 <10 (++) L: 7-10 <1O(+++)	R: 17.6, 17.1, 16.8, 16, 13.7, 13.3 L: 16.9, 15.7, 15.2, 14.5					17.6	17.1	R: Follicles: 4-6 <10 (++) L: Follicles: 7-10 <1O(+++)	R: Follicles: 4-6 <10 (++) L: Follicles: 7-10 <1O(+++)	R: + 3, Follicles: 17.6, 17.1, 16.8, 16, 13.7, 13.3 L: + 3, Follicles: 16.9, 15.7, 15.2, 14.5	2012-03-21	<5	322	40.1
37	Clomid	21.3382	1500	0.2	10	7	0.7	7	1	0	0	0	0	E	Y	N	0	123	162	3		3			R: 4-6 <10 (++) L: 4-6 <10 (++)	R: 4-6 <10 (++) L: 4-6 <10 (++)	R: 4-6 > 10 (++), 18, 17.8, 17 L: 2-3 > 10 (+), 16, 13					18	17.8	R: Follicles: 4-6 <10 (++) L: Follicles: 4-6 <10 (++)	R: Follicles: 4-6 <10 (++) L: Follicles: 4-6 <10 (++)	R: Follicles: 4-6 > 10 (++), 18, 17.8, 17 L: Follicles: 2-3 > 10 (+), 16, 13	2010-12-27	<5	160	117	2010-12-28	< (M)	270 (M)	124.9 (M)
46	E2 Patch	20.3125	1500	0.2	13	11	0.846154	11	1	0	0	0	0	N	N	N	0	115	160	0					R: 4-6 <10 (++) L: 4-6 <10 (++)	R: 4-6 <10 (++) L: 4-6 <10 (++)	R: 1 < 10, 17.8, 11.8 L: 2-3 > 10 (+), 19, 17.1, 16.8, 16.5, 14.3					19	17.8	R: Follicles: 4-6 <10 (++) L: Follicles: 4-6 <10 (++)	R: Follicles: 4-6 <10 (++) L: Follicles: 4-6 <10 (++)	R: Follicles: 1 < 10, 17.8, 11.8 L: Cyst, Follicles: 2-3 > 10 (+), 19, 17.1, 16.8, 16.5, 14.3	2011-06-23	<5	296	37.3
36	Clomid	20.1951	1500	0.2	13	11	0.846154	7	0.636364	3	1	0	0	N	Y	N	3	117	162	2	2				R: 4-6 <10 (++) L: 4-6 <10 (++)	R: 4-6 <10 (++) L: 4-6 <10 (++)	R: 2-3 < 10 (+), 21, 16.5, 14 L: 2-3 < 10 (+), 20, 19.5, 18, 17					21	20	R: Follicles: 4-6 <10 (++) L: Cyst(13), Cyst 12, Follicles: 4-6 <10 (++)	R: Follicles: 4-6 <10 (++) L: Cyst(13), Cyst 12, Follicles: 4-6 <10 (++)	R: Follicles: 2-3 < 10 (+), 21, 16.5, 14 L: Follicles: 2-3 < 10 (+), 20, 19.5, 18, 17	2011-09-15	<5	528	36.1
37	Letrozole	19.1406	1500	0.2	46	14	0.304348	11	0.785714	1	1	1	0	N	N	N	0	108	160	0					R: 7-10 <1O(+++) L: 4-6 <10 (++), 10.5	R: 7-10 <1O(+++) L: 4-6 <10 (++), 10.5	R: 21, 19.5, 18, 17.5 L: 7-10 > 10 (+++), 16, 15, 14, 12	10.5		10.5		21	19.5	R: Follicles: 7-10 <1O(+++) L: Follicles: 4-6 <10 (++), 10.5	R: Follicles: 7-10 <1O(+++) L: Follicles: 4-6 <10 (++), 10.5	R: Follicles: 21, 19.5, 18, 17.5 L: Follicles: 7-10 > 10 (+++), 16, 15, 14, 12	2011-08-15	<0.5 (CM)	187 (CM)	39.3 (CM)
40	E2/Ganirelix	22.6474	1500	0.2	20	17	0.85	7	0.411765	8	0	1	1	N	Y	N	0	147	172	3		3			R: 4-6 <10 (++) L: 4-6 <10 (++)	R: 4-6 <10 (++) L: 4-6 <10 (++)	R: 4-6 <10 (++), 19, 18, 17.5, 17 L: 2-3 < 10 (+), 16, 14					19	18	R: Follicles: 4-6 <10 (++) L: Follicles: 4-6 <10 (++)	R: Follicles: 4-6 <10 (++) L: Follicles: 4-6 <10 (++)	R: Follicles: 4-6 <10 (++), 19, 18, 17.5, 17 L: Follicles: 2-3 < 10 (+), 16, 14	2011-06-27	<5	550	24.4
32	E2 Patch	22.3133	1500	0.2	24	22	0.916667	20	0.909091	1	1	0	0	N	Y	N	0	121	157	1	0	1			R: 4-6 <10 (++) L: 4-6 <10 (++)	R: 4-6 <10 (++) L: 4-6 <10 (++)	R: 7-10 > 10 (+++), 18.2, 18, 16.5 L: 4-6 > 10 (++), 17, 15.5, 15					18.2	18	R: Follicles: 4-6 <10 (++) L: Follicles: 4-6 <10 (++)	R: Follicles: 4-6 <10 (++) L: Follicles: 4-6 <10 (++)	R: Follicles: 7-10 > 10 (+++), 18.2, 18, 16.5 L: Follicles: 4-6 > 10 (++), 17, 15.5, 15	2011-08-16	< 5 (OOT)	440 (OOT)	28.7 (OOT)
26	OCP/No Lupron/Gani	19.9792	1500	0.2	20	18	0.9	15	0.833333	2	0	0	1	N	Y	N	0	105	155	4		4	4		R: 7-10 <1O(+++) L: 7-10 <1O(+++)	R: 7-10 <1O(+++) L: 7-10 <1O(+++)	R: 7-10 <1O(+++), 18, 16.3, 16, 15, 13 L: 7-10 <1O(+++), 19, 16.5, 15.5, 15.5					19	18	R: Follicles: 7-10 <1O(+++) L: Follicles: 7-10 <1O(+++)	R: Follicles: 7-10 <1O(+++) L: Follicles: 7-10 <1O(+++)	R: Follicles: 7-10 <1O(+++), 18, 16.3, 16, 15, 13 L: Follicles: 7-10 <1O(+++), 19, 16.5, 15.5, 15.5	2011-09-27	< 5 (CRMI)	Pending (CRMI)	Pending (CRMI)
43	E2 Patch	25.9107	1500	0.2	20	17	0.85	15	0.882353	0	0	2	0	N	Y	N	0	149	162	0					R: 4-6 <10 (++) L: 4-6 <10 (++)	R: 4-6 <10 (++) L: 4-6 <10 (++)	R: 4-6 > 10 (++), 17, 16, 16, 15 L: 4-6 > 10 (++), 18, 18, 17					18	18	R: Cyst(37), Follicles: 4-6 <10 (++) L: Follicles: 4-6 <10 (++)	R: Cyst(37), Follicles: 4-6 <10 (++) L: Follicles: 4-6 <10 (++)	R: Cyst, Follicles: 4-6 > 10 (++), 17, 16, 16, 15 L: Follicles: 4-6 > 10 (++), 18, 18, 17	2010-02-22	<5	41.3	14.5
38	E2/Ganirelix	20.5761	1500	0.2	23	17	0.73913	15	0.882353	1	1	0	0	N	Y	Y	0	119	162		0	1			R: 7-10 <1O(+++) L: 7-10 <1O(+++)		R: 4-6 <10 (++), 19, 16, 16, 15 L: 4-6 <10 (++), 18, 17, 15.8					19	18	R: Follicles: 7-10 <1O(+++) L: Follicles: 7-10 <1O(+++)		R: Follicles: 4-6 <10 (++), 19, 16, 16, 15 L: Follicles: 4-6 <10 (++), 18, 17, 15.8	2010-11-03	< 5 (CM)	33 (CM)	41.9 (CM)
37	Clomid	20.3125	1500	0.2	10	10	1	9	0.9	1	0	0	0	E	N	N	0	115	160	2	2				R: 7-10 <1O(+++) L: 7-10 <1O(+++)	R: 7-10 <1O(+++) L: 7-10 <1O(+++)	R: 19.5, 18, 16, 16 L: 18, 17, 14.5, 14, 13.5					19.5	18	R: Follicles: 7-10 <1O(+++) L: Follicles: 7-10 <1O(+++)	R: Follicles: 7-10 <1O(+++) L: Follicles: 7-10 <1O(+++)	R: Follicles: 19.5, 18, 16, 16 L: Follicles: 18, 17, 14.5, 14, 13.5	2010-10-08	< 5 (CM)	33 (CM)	37.5 (CM)
34	E2 Patch	30.8642	1500	0.2	9	9	1	8	0.888889	0	0	1	0	N	N	N	0	178	162	2		2					L: 4-6 > 10 (++), 17, 17, 15, 15					17	17	R: Cyst(50) L: Quiet	R: Cyst(50) L: Quiet	R: Cyst L: Follicles: 4-6 > 10 (++), 17, 17, 15, 15	2010-03-22	<5	42.1	13.2
34	Clomid	22.5069	1500	0.2	8	8	1	7	0.875	0	1	0	0	E	Y	N	0	114	152	2	1	1			R: 2-3 < 10 (+) L: 2-3 < 10 (+)	R: 2-3 < 10 (+) L: 2-3 < 10 (+)	R: 4-6 <10 (++), 18, 18, 17 L: 2-3 < 10 (+), 20, 19.5, 17					20	19.5	R: Follicles: 2-3 < 10 (+) L: Follicles: 2-3 < 10 (+)	R: Follicles: 2-3 < 10 (+) L: Follicles: 2-3 < 10 (+)	R: Follicles: 4-6 <10 (++), 18, 18, 17 L: Follicles: 2-3 < 10 (+), 20, 19.5, 17	2011-02-21	< (M)	34 (M)	18.6 (M)
39	OCP/No Lupron/Gani	19.9184	1500	0.2	10	5	0.5	4	0.8	0	1	0	0	N	Y	N	0	135	175	1		1			R: 4-6 <10 (++) L: 4-6 <10 (++)	R: 4-6 <10 (++) L: 4-6 <10 (++)	R: 17.5, 14, 12.4 L: 19, 19, 18, 17.5					19	19	R: Follicles: 4-6 <10 (++) L: Follicles: 4-6 <10 (++)	R: Follicles: 4-6 <10 (++) L: Follicles: 4-6 <10 (++)	R: Follicles: 17.5, 14, 12.4 L: Follicles: 19, 19, 18, 17.5	2010-06-14	148	57.4	25.8	2010-06-16	322	48.8	28	2010-06-18	35.5	41.4	21.1
33	Letrozole	19.4094	1500	0.2	20	11	0.55	0	0	0	0	0	0	N	N	N	0	144	183	0					R: 4-6 <10 (++) L: 4-6 <10 (++)	R: 4-6 <10 (++) L: 4-6 <10 (++)	R: 2-3 > 10 (+), 21.5, 12.5, 12 L: 4-6 > 10 (++), 22, 21.5, 19.5, 19, 16, 15.5					22	21.5	R: Follicles: 4-6 <10 (++) L: Follicles: 4-6 <10 (++)	R: Follicles: 4-6 <10 (++) L: Follicles: 4-6 <10 (++)	R: Follicles: 2-3 > 10 (+), 21.5, 12.5, 12 L: Follicles: 4-6 > 10 (++), 22, 21.5, 19.5, 19, 16, 15.5
38	Clomid	22.4766	1500	0.2	18	3	0.166667	0	0	0	1	2	0	N	Y	N	0	119	155	9	2	7			R: 2-3 < 10 (+) L: 4-6 <10 (++)	R: 2-3 < 10 (+) L: 4-6 <10 (++)	R: 2-3 < 10 (+), 15.7, 14, 11.7, 10.7 L: 19, 17.7, 17, 15.4, 14.6					19	17.7	R: Follicles: 2-3 < 10 (+) L: Follicles: 4-6 <10 (++)	R: Follicles: 2-3 < 10 (+) L: Follicles: 4-6 <10 (++)	R: Follicles: 2-3 < 10 (+), 15.7, 14, 11.7, 10.7 L: Cyst(18.5), Follicles: 19, 17.7, 17, 15.4, 14.6
32	OCP/No Lupron/Gani	32.6294	1500	0.2	11	5	0.454545	5	1	0	0	0	0	N	Y	N	0	200	167	0				3	R: 7-10 <1O(+++) L: More than 10(++++)	R: 7-10 <1O(+++) L: More than 10(++++)	R: More than 10(++++), 22.5, 20.5, 20.5 L: 7-10 <1O(+++), 22.5, 22, 22, 22					22.5	22.5	R: Follicles: 7-10 <1O(+++) L: Follicles: More than 10(++++)	R: Follicles: 7-10 <1O(+++) L: Follicles: More than 10(++++)	R: Follicles: More than 10(++++), 22.5, 20.5, 20.5 L: Follicles: 7-10 <1O(+++), 22.5, 22, 22, 22	2010-06-22	Pending (Cerner)			2010-06-24	Pending (Cerner)		Pending (Cerner)	2010-06-28	2674 (Quest)	1159 (Quest)	42 (Quest)	2010-07-06
34	LDL	24.974	3300		13	10	0.769231	8	0.8	1	0	1	0	N	Y	N	0	132	155	3	3			3
32	OCP/No Lupron/Gani	22.8928	3300		15	15	1	13	0.866667	1	0	1	0	N	N	N	0	121	155	0
39	Clomid	23.1834	3300		16	12	0.75	8	0.666667	4	0	0	0	N	Y	N	0	147	170	3	3	0	0	3
39	OCP Microdose	24.0055	3300		11	11	1	6	0.545455	5	0	0	0	E	Y	N	0	138	162	4	1	3
27	OCP/Lupron	17.9982	3300		22	18	0.818182	8	0.444444	9	1	0	0	N	Y	N	0	107	165	0	0	0
43	E2 Patch	21.9076	3300		14	7	0.5	4	0.571429	1	1	0	1	E	Y	N	0	120	157	1	1
34	E2/Ganirelix	35.8177	3300		27	26	0.962963	20	0.769231	3	0	3	0	E	N	N	0	208	162	4		4
41	No Lupron/Ganirelix	22.0741	3300		18	15	0.833333	12	0.8	1	0	0	2	N	Y	N	0	112	152	8		8
40	OCP/No Lupron/Gani	25.9645	3300		23	15	0.652174	12	0.8	3	0	0	0	E	Y	N	0	141	157	2	0	2
32	Lupron	20.6193	3300		20	18	0.9	14	0.777778	2	1	1	0	N	N	N	0	135	172	1	1	0	1
26	OCP/Lupron	19.1953	3300		13	10	0.769231	7	0.7	2	0	1	0	N	Y	N	0	113	163
36	E2 Patch Ganirelix/Coflare	18.6709	3300		10	10	1	4	0.4	6	0	0	0	N	Y	N	0	107	162	2	2
43	E2/Ganirelix	29.6158	3300		13	11	0.846154	4	0.363636	5	1	1	0	N	Y	N	0	161	157	4		4
31	OCP/No Lupron/Gani	21.1553	3300		25	24	0.96	11	0.458333	12	1	0	0	N	Y	N	0	130	167	0
39	OCP/No Lupron/Gani	21.8724	3300		20	18	0.9	13	0.722222	2	0	2	1	N	Y	N	0	135	167	1	1
39	No Lupron/Ganirelix	19.1406	3300		24	20	0.833333	17	0.85	0	1	2	0	E	N	N	0	108	160	2	2	0		6
43	OCP Microdose	22.0386	3300		12	11	0.916667	11	1	0	0	0	0	E	Y	N	0	133	165	4	4			2
36	OCP/LDL	24.9135	3300		19	18	0.947368	0	0	17	0	0	1	N	Y	N	0	158	170	0
40	OCP/No Lupron/Gani	21.6713	3300		16	14	0.875	14	1	0	0	0	0	N	Y	N	0	130	165	3		3	2
32	LDL	21.8724	3300		18	16	0.888889	7	0.4375	9	0	0	0	N	Y	N	0	134	167	2	2
31	OCP/Lupron	27.5873	3300		9	7	0.777778	5	0.714286	1	0	1	0	N	N	N	0	150	157	1	1			2
39	E2/Ganirelix	27.993	3300		14	8	0.571429	0	0	6	0	1	1	E	Y	N	0	153	157	1	1	0
35	LDL	20.2848	3300		4	3	0.75	1	0.333333	2	0	0	0	N	Y	N	0	110	157	1	1
39	No Lupron/Ganirelix	22.9481	3300		20	19	0.95	14	0.736842	2	2	1	0	N	Y	Y	0	142	167	2	2	0
42	E2 Patch Ganirelix/Coflare	22.0604	3300		23	17	0.73913	14	0.823529	3	0	0	0	E	Y	N	0	117	155	3	1	2
35	OCP/Lupron	22.8928	3300		22	22	1	22	1	0	0	0	0	N	Y	N	0	121	155	3	1	2	1
43	E2 Patch	18.6115	3300		5	4	0.8	2	0.5	2	0	0	0	N	Y	N	0	95	152
33	Lupron	23.6244	3300		13	11	0.846154	9	0.818182	1	0	1	0	N	N	N	0	136	162
22	OCP/Lupron	26.9531	3300		35	30	0.857143	26	0.866667	1	0	2	1	N	Y	N	0	151	160	0	0	0		3
32	OCP/Lupron	27.8159	3300		14	13	0.928571	10	0.769231	2	1	0	0	N	N	N	0	160	162					3
35	OCP/LDL	22.9819	3300		21	11	0.52381	3	0.272727	1	0	4	3	N	Y	N	0	158	177	0
37	No Lupron/Ganirelix	28.1969	3300		18	14	0.777778	11	0.785714	1	0	0	2	N	Y	N	0	163	162	2		2		1
43	E2/Ganirelix	34.1311	3300		14	14	1	10	0.714286	2	2	0	0	E	Y	N	0	181	155	2	2
37	LDL	27.0538	3300		18	17	0.944444	13	0.764706	4	0	0	0	E	Y	N	0	156	162	3		3
30	No Lupron/Ganirelix	21.0962	3300		21	19	0.904762	18	0.947368	1	0	0	0	E	Y	N	0	114	157	1	1		1	1
39	E2/Ganirelix	21.2953	3300		16	15	0.9375	8	0.533333	5	0	2	0	N	N	N	0	139	172	1	1	1	2
35	OCP/Lupron	20.9366	3300		11	4	0.363636	1	0.25	3	0	0	0	N	Y	N	0	125	165	8	2	6		22
42	CF Lupron	27.2509	3300		13	13	1	10	0.769231	0	1	1	1	E	Y	N	0	167	167	5	1	4
31	No Lupron/Ganirelix	18.6851	3300		22	17	0.772727	15	0.882353	1	0	1	0	N	Y	Y	0	120	170	1	1	0	2	1
40	E2/Ganirelix	20.5693	3300		15	9	0.6	7	0.777778	0	1	1	0	N	Y	N	3	124	165
31	No Lupron/Ganirelix	23.1247	3300		19	19	1	17	0.894737	1	0	0	1	N	Y	N	0	126	157	3	3
41	E2 Patch	35.9375	3300		7	5	0.714286	3	0.6	2	0	0	0	N	Y	N	0	203	160	1	1	0
36	OCP/LDL	18.5132	3300		18	14	0.777778	10	0.714286	3	0	1	0	E	Y	N	0	128	177	1		1
33	E2 Patch	20.9572	3300		17	10	0.588235	9	0.9	1	0	0	0	N	Y	N	4	121	162	5	3	2
41	Clomid	25.9107	3300		20	18	0.9	11	0.611111	6	1	0	0	E	Y	N	0	149	162	9	9	0	0	0
26	OCP/Lupron	22.4766	3300		12	9	0.75	1	0.111111	7	0	0	1	N	Y	N	0	120	155
30	OCP/Lupron	19.5312	3300		25	17	0.68	4	0.235294	13	0	0	0	N	Y	N	0	111	160
34	OCP/Lupron	20.202	3300		16	15	0.9375	14	0.933333	0	1	0	0	E	N	N	0	122	165	9
35	OCP/LDL	0	3300		10	9	0.9	8	0.888889	1	0	0	0	N	Y	N	0	143	384	2		2
40	E2 Patch/Coflare	20.5714	3300		7	7	1	1	0.142857	3	0	3	0	N	N	N	0	139	175	0
35	No Lupron/Ganirelix	22.231	3300		11	10	0.909091	8	0.8	1	0	1	0	N	N	N	0	136	167	1		1	1
31	LDL	19.8347	3300		13	10	0.769231	3	0.3	7	0	0	0	N	Y	N	0	119	165
39	LDL	22.1453	3300		9	9	1	7	0.777778	2	0	0	0	N	Y	N	0	142	170	1	1
38	LDL	20.0617	3300		15	15	1	8	0.533333	0	0	7	0	N	N	N	0	143	180	0				3
41	E2 Patch	23.4375	3300		19	10	0.526316	0	0	0	0	0	0	N	N	N	0	133	160	1	1
38	OCP/Lupron	27.7008	3300		11	9	0.818182	9	1	0	0	0	0	N	N	N	0	141	152	0				1
28	OCP/No Lupron/Gani	23.8751	3300		13	9	0.692308	7	0.777778	1	0	1	0	N	Y	N	0	144	165	1	0	1
33	Lupron	19.433	3300		15	5	0.333333	1	0.2	3	0	1	0	N	N	N	0	112	162	3	1	2
34	LDL	19.4674	3300		14	14	1	10	0.714286	1	1	2	0	N	Y	N	0	117	165	6		6
36	No Lupron/Ganirelix	25.9645	3300		15	10	0.666667	5	0.5	3	0	2	0	N	N	N	0	140	157
40	OCP Microdose	22.719	3300		11	8	0.727273	5	0.625	2	0	1	0	N	Y	N	0	124	157	2	2			2
30	OCP/Lupron	22.0741	3300		15	10	0.666667	8	0.8	1	0	0	1	N	Y	N	0	112	152
30	OCP/Lupron	17.6309	3300		22	22	1	20	0.909091	0	1	1	0	N	N	N	0	105	165	0	0	0		1
39	LDL	30.0838	3300		6	3	0.5	3	1	0	0	0	0	N	Y	N	0	197	172	4		4
38	LDL	19.4734	3300		15	14	0.933333	10	0.714286	3	1	0	0	N	Y	N	0	105	157	3	0	3	1
46	E2 Patch Ganirelix/Coflare	23.4375	3300		20	8	0.4	1	0.125	7	0	0	0	N	Y	N	0	133	160
33	OCP/Lupron	18.662	3300		19	15	0.789474	5	0.333333	7	1	2	0	N	N	N	0	102	157	0	0	0
29	OCP/Lupron	20.2812	3300		22	19	0.863636	18	0.947368	0	0	0	1	N	Y	N	0	132	172					2
32	OCP/LDL	15.7768	3300		24	18	0.75	13	0.722222	4	0	1	0	N	N	N	0	97	167	2	0	2
27	OCP/Lupron	20.0796	3300		11	8	0.727273	8	1	0	0	0	0	N	Y	Y	0	124	167	0
27	No Lupron/Ganirelix	21.2084	3300		10	9	0.9	5	0.555556	1	1	2	0	N	N	N	0	109	152	1		1
30	LDL	25.8166	3300		11	8	0.727273	4	0.5	4	0	0	0	N	Y	Y	0	158	167	3		3
31	OCP/Lupron	22.3133	3300		17	11	0.647059	1	0.0909091	8	0	0	2	N	Y	N	0	122	157	0	0	0
40	OCP/LDL	25.5588	3300		21	21	1	19	0.904762	0	1	0	1	N	Y	Y	0	139	157	1		1
37	OCP/No Lupron/Gani	25.5296	3300		8	6	0.75	5	0.833333	1	0	0	0	N	Y	N	0	147	162
33	OCP/Lupron	21.2953	3300		23	14	0.608696	14	1	0	0	0	0	N	Y	N	0	139	172					2
37	LDL	20.2449	3300		13	12	0.923077	11	0.916667	1	0	0	0	N	Y	N	0	137	175	2	2
30	No Lupron/Ganirelix	21.6333	3300		28	20	0.714286	16	0.8	3	1	0	0	N	Y	N	0	140	172	2	2	0
32	OCP/No Lupron/Gani	18.5493	3300		14	14	1	13	0.928571	0	1	0	0	N	N	N	0	85	145					3
38	LDL	22.0741	3300		11	9	0.818182	6	0.666667	1	0	2	0	N	Y	N	0	112	152	3		3
42	E2 Patch	22.4813	3300		8	5	0.625	3	0.6	1	0	1	0	N	Y	N	0	129	162	0
41	OCP Microdose	26.9531	3300		19	19	1	15	0.789474	0	0	4	0	N	N	N	0	151	160	0	0	0	0	1
39	No Lupron/Ganirelix	21.2084	3300		6	3	0.5	2	0.666667	0	0	1	0	N	Y	N	0	109	152
40	OCP Microdose	20.6905	3300		9	8	0.888889	7	0.875	1	0	0	0	N	Y	Y	0	113	157	1				1
34	Lupron	20.6038	3300		11	10	0.909091	8	0.8	1	1	0	0	N	N	N	0	151	183
39	OCP/No Lupron/Gani	19.8791	3300		19	19	1	16	0.842105	0	0	3	0	N	N	N	0	109	157		0	0
38	Micro-Flare	24.6094	3300		14	10	0.714286	9	0.9	0	0	0	1	E	Y	N	0	138	160	7	2	5
37	LDL	23.8367	3300		16	13	0.8125	11	0.846154	1	0	1	0	N	Y	N	0	161	175					3
42	LDL	21.9076	3300		13	12	0.923077	12	1	0	0	0	0	N	Y	Y	0	119	157	4	4
38	E2 Patch	20.7476	3300		13	10	0.769231	4	0.4	5	1	0	0	N	Y	N	0	144	177
34	Lupron	24.2382	3300		13	9	0.692308	8	0.888889	0	0	0	1	N	Y	N	0	123	152	2	2		1	3
31	LDL	24.3824	3300		10	10	1	10	1	0	0	0	0	N	Y	Y	0	150	167	1	1	0
33	Lupron	26.2917	3300		23	19	0.826087	13	0.684211	4	1	0	1	N	Y	N	0	153	162	1	1
34	Lupron	23.1247	3300		12	12	1	7	0.583333	4	0	1	0	N	N	N	0	125	157	0	0	0		3
32	OCP/Lupron	23.9361	3300		16	16	1	12	0.75	2	2	0	0	N	N	N	0	130	157	2	2		6	4
33	OCP/LDL	25	3300		17	11	0.647059	3	0.272727	7	0	0	1	N	Y	N	0	141	160					6
30	OCP/Lupron	23.0469	3300		15	13	0.866667	4	0.307692	7	1	1	0	N	Y	N	0	129	160	2	2	0
31	OCP/No Lupron/Gani	30.4272	3300		11	11	1	6	0.545455	3	0	0	2	N	Y	N	0	166	157	7	7	0	1
33	OCP/Lupron	20.7756	3300		17	17	1	16	0.941176	0	1	0	0	N	N	N	0	106	152	1	1	0		1
32	OCP/Lupron	21.5019	3300		16	12	0.75	10	0.833333	2	0	0	0	N	Y	N	0	116	157	3	1	2
28	OCP/Lupron	20.0796	3300		22	15	0.681818	10	0.666667	4	1	0	0	N	Y	N	0	123	167
31	OCP/Lupron	18.6709	3300		27	25	0.925926	20	0.8	1	1	3	0	N	N	N	0	107	162					3
31	OCP/Lupron	26.8352	3300		12	7	0.583333	5	0.714286	0	2	0	0	N	Y	N	0	137	152	0	0	0
39	Lupron	19.5312	3300		17	10	0.588235	9	0.9	1	0	0	0	E	N	N	0	111	160	1
35	Lupron	20.6193	3300		11	9	0.818182	5	0.555556	2	1	1	0	N	Y	N	1	135	172	1	1
39	OCP/LDL	20.7756	3300		14	14	1	10	0.714286	1	1	2	0	N	N	N	0	106	152
34	OCP/No Lupron/Gani	19.1406	3300		15	14	0.933333	10	0.714286	1	1	2	0	N	N	N	0	108	160	0				4
40	OCP Microdose	25.1532	3300		9	9	1	6	0.666667	1	0	2	0	N	N	N	0	137	157
28	Lupron	26.4463	3300		7	4	0.571429	1	0.25	3	0	0	0	N	Y	N	0	159	165	0
37	No Lupron/Ganirelix	18.0737	3300		8	6	0.75	4	0.666667	0	1	1	0	N	Y	N	0	83	145	2	2	0	1
32	LDL	25.7812	3300		14	13	0.928571	10	0.769231	0	2	1	0	N	N	N	0	146	160	0
42	OCP/LDL	19.7232	3300		10	6	0.6	6	1	0	0	0	0	N	Y	N	0	125	170	2		1
37	OCP/LDL	30.2222	3300		9	8	0.888889	7	0.875	1	0	0	0	N	Y	N	0	150	150	7	3	0	4	0
30	OCP/Lupron	22.1453	3300		20	14	0.7	14	1	0	0	0	0	N	Y	N	0	142	170	5	1	4	1	1
38	LDL	20.4382	3300		8	8	1	6	0.75	1	0	1	0	N	N	N	0	125	167	5		2	1	4
31	OCP/No Lupron/Gani	17.9282	3300		14	12	0.857143	9	0.75	0	0	0	3	N	Y	N	0	111	167
32	OCP Microdose	19.5312	3300		19	19	1	9	0.473684	7	0	1	2	E	Y	N	0	110	160	3	3
33	LDL	22.8928	3300		10	8	0.8	6	0.75	1	1	0	0	N	Y	N	0	122	155	2		2
38	Lupron	20.9573	3300		23	18	0.782609	15	0.833333	1	2	0	0	N	Y	N	0	136	172	1	1			5
32	OCP/Lupron	21.3382	3300		15	13	0.866667	12	0.923077	1	0	0	0	E	Y	N	0	123	162	5	2	3	1	6
34	E2/Ganirelix	19.8991	3300		18	16	0.888889	6	0.375	6	1	3	0	N	N	N	0	94	147	2		2
29	OCP/No Lupron/Gani	21.3039	3300		3	0	0	0	#DIV/0!	0	0	0	0	N	Y	N	0	128	165					5
35	Clomid	17.2635	3300		21	13	0.619048	9	0.692308	2	1	0	1	E	Y	N	0	104	165	0
38	OCP Microdose	21.3382	3300		10	10	1	4	0.4	4	1	1	0	E	N	N	0	123	162	1	1		1	3
37	Lupron	23.9995	3300		24	20	0.833333	14	0.7	4	0	1	1	N	Y	N	0	156	172	1	1	3
36	E2 Patch Ganirelix/Microflare	20.0796	3300		11	8	0.727273	7	0.875	0	1	0	0	N	Y	N	0	124	167	2	1	1
32	Lupron	21.6413	3300		11	11	1	9	0.818182	2	0	0	0	N	Y	Y	0	110	152	1	1
28	OCP/Lupron	18.2868	3300		20	12	0.6	9	0.75	2	0	0	1	N	Y	N	0	112	167	0	0	0
31	OCP/Lupron	17.1875	3300		28	25	0.892857	24	0.96	1	0	0	0	N	N	N	0	98	160	1	1		1
31	No Lupron/No Ganirelix	19.1467	3300		11	7	0.636364	6	0.857143	0	1	0	0	N	N	N	0	101	155					3
29	Lupron	22.213	3300		29	25	0.862069	20	0.8	5	0	0	0	N	N	N	0	106	147
30	Lupron	21.9076	3300		26	22	0.846154	14	0.636364	4	0	1	3	N	Y	N	0	120	157
33	OCP/Clomid	18.9388	3300		14	11	0.785714	10	0.909091	0	1	0	0	E	Y	N	0	128	175	2	2	0
36	Lupron	20.7031	3300		20	19	0.95	16	0.842105	0	1	2	0	N	N	N	0	116	160	0	0	0	0
38	LDL	21.9076	3300		15	15	1	11	0.733333	1	1	1	1	N	Y	N	0	118	157
35	Lupron	21.7193	3300		17	17	1	15	0.882353	1	0	1	0	N	N	N	0	125	162	0				2
34	Lupron	22.4813	3300		18	15	0.833333	11	0.733333	4	0	0	0	N	Y	N	0	130	162	1	1	0
29	OCP Microdose	22.0386	3300		17	15	0.882353	13	0.866667	1	0	0	1	N	Y	N	0	132	165			0
35	E2 Patch Ganirelix/Microflare	15.887	3300		7	4	0.571429	3	0.75	1	0	0	0	N	Y	N	0	104	172	4	1	3
33	OCP/Lupron	18.2899	3300		21	16	0.761905	7	0.4375	7	0	0	2	N	Y	N	0	106	162	0	0	0
33	No Lupron/Ganirelix	21.0962	3300		9	7	0.777778	3	0.428571	4	0	0	0	E	Y	N	0	115	157	5	3	2
35	OCP/Lupron	26.7759	3300		7	6	0.857143	3	0.5	2	1	0	0	N	Y	N	0	145	157	1	1	0
30	Lupron	20.898	3300		30	24	0.8	15	0.625	2	6	1	0	N	N	N	0	141	175	0
35	OCP Microdose	21.7193	3300		12	10	0.833333	1	0.1	7	0	2	0	E	Y	N	0	125	162	3		3
33	OCP/Lupron	21.875	3300		12	11	0.916667	7	0.636364	3	0	1	0	N	N	N	0	124	160	1	0	1	1
31	LDL	18.3594	3300		10	9	0.9	5	0.555556	4	0	0	0	N	N	N	0	103	160	2	0	2
38	Lupron	18.75	3300		9	8	0.888889	7	0.875	0	0	1	0	N	N	N	0	106	160	2	2	0
32	Lupron	19.8791	3300		19	17	0.894737	13	0.764706	1	0	3	0	N	N	N	0	108	157	0	0	0	0
32	OCP/Lupron	27.9155	3300		12	12	1	11	0.916667	0	0	1	0	N	N	N	0	168	165	2	2	0	1	5
35	OCP/Lupron	21.3039	3300		8	6	0.75	3	0.5	2	0	0	1	N	Y	N	0	127	165	2	2	0		4
36	Lupron	23.1405	3300		14	14	1	13	0.928571	0	1	0	0	N	N	N	0	138	165	1	1	0	1	2
34	OCP/Lupron	19.0677	3300		30	29	0.966667	13	0.448276	8	7	1	0	N	N	N	0	104	157	2	0	2
34	Lupron	19.4674	3300		34	28	0.823529	24	0.857143	3	1	0	0	N	Y	N	0	116	165	0	0	0		3
37	OCP Microdose	0	3300		8	7	0.875	5	0.714286	1	0	1	0	E	N	N	0	120		2		2
34	LDL	23.0469	3300		23	13	0.565217	10	0.769231	3	0	0	0	N	Y	N	0	130	160	0		0		1
30	Lupron	27.1809	3300		11	10	0.909091	9	0.9	0	1	0	0	N	Y	N	0	164	165	0	0	0	0	1
24	OCP/Lupron	18.194	3300		16	12	0.75	9	0.75	3	0	0	0	N	Y	Y	0	125	177	0	0	0
32	OCP/Lupron	18.662	3300		24	8	0.333333	7	0.875	1	0	0	0	N	Y	N	0	102	157	3	2	1	0	2
42	Lupron	20.8247	3300		19	16	0.842105	3	0.1875	12	0	1	0	N	N	N	0	99	147	3	0	3
36	OCP/LDL	20.9366	3300		17	14	0.823529	11	0.785714	3	0	0	0	N	Y	N	0	125	165	0	0	0	0
28	OCP/Lupron	16.8525	3300		16	16	1	16	1	0	0	0	0	N	Y	Y	0	103	167	3	2	1	0
27	Lupron	27.7008	3300		16	16	1	13	0.8125	1	0	2	0	N	N	N	0	140	152	0	0	0	0	0
31	Lupron	26.8352	3300		10	10	1	6	0.6	2	1	1	0	N	N	N	0	137	152	0	0	0
26	OCP/Lupron	20.9572	3300		14	12	0.857143	12	1	0	0	0	0	N	Y	N	0	122	162	0	0	0
34	OCP/LDL	20.4152	3300		9	9	1	8	0.888889	0	0	1	0	N	Y	N	0	130	170	0	0	0
40	OCP/Lupron	19.3625	3300		18	18	1	16	0.888889	1	0	0	1	N	Y	N	0	119	167	2	1	0	1	0
40	LDL	22.1003	3300		8	8	1	6	0.75	0	1	1	0	N	N	N	0	128	162	0	0	0	0	0
32	Lupron	18.662	3300		16	14	0.875	11	0.785714	1	0	2	0	N	N	N	0	101	157	0
40	Lupron	21.3333	3300		20	18	0.9	10	0.555556	4	1	3	0	N	N	Y	0	106	150
39	LDL	20.9366	3300		22	21	0.954545	14	0.666667	5	0	0	2	N	Y	N	0	126	165	0
36	LDL	22.9398	3300		17	15	0.882353	12	0.8	2	0	0	1	N	Y	N	0	116	152
36	LDL	32.4444	3300		8	4	0.5	4	1	0	0	0	0	N	Y	N	0	161	150
40	LDL	18.3143	3300		16	13	0.8125	12	0.923077	0	1	0	0	N	Y	N	0	97	155	0	0	0
33	OCP/Lupron	21.4844	3300		27	16	0.592593	16	1	0	0	0	0	N	Y	N	0	121	160	0	0	0	0	0
37	LDL	24.974	3300		12	7	0.583333	3	0.428571	2	1	1	0	N	Y	N	0	133	155	0	0	0
35	LDL	24.2215	3300		19	18	0.947368	18	1	0	0	0	0	N	Y	N	0	154	170	3	3	0	1	3
32	LDL	22.8624	3300		18	15	0.833333	12	0.8	2	0	0	1	N	Y	N	0	133	162	0
34	OCP/Lupron	17.1468	3300		11	8	0.727273	1	0.125	6	0	0	1	N	Y	N	0	99	162	1	1	0		6
25	OCP/Lupron	22.4766	3300		11	9	0.818182	5	0.555556	1	0	3	0	N	N	N	0	120	155	1	1	0		0
32	OCP/Lupron	18.3143	3300		29	24	0.827586	10	0.416667	8	1	0	5	N	Y	N	0	96	155	0		0
43	LDL	24.3418	3300		22	18	0.818182	12	0.666667	2	1	3	0	N	N	Y	0	133	157
32	OCP/Lupron	24.7475	3300		16	16	1	14	0.875	1	0	1	0	N	Y	N	0	135	157	1	1			4
34	OCP/Lupron	25	3300		18	17	0.944444	12	0.705882	3	1	1	0	N	N	N	0	140	160	0	0	0	0
32	OCP/Lupron	17.5697	3300		19	19	1	16	0.842105	0	0	3	0	N	N	N	0	109	167	0	0	0		4
29	OCP/Lupron	19.9219	3300		26	25	0.961538	17	0.68	0	2	6	0	N	N	Y	0	113	160	1	0	1		3
32	OCP/Lupron	19.5312	3300		8	8	1	6	0.75	2	0	0	0	N	N	Y	0	111	160	3	2	1	2	3
33	Clomid	19.7232	3300		18	18	1	16	0.888889	1	1	0	0	N	Y	N	0	126	170	7	1	6	2
42	OCP Microdose	28.9062	3300		8	8	1	6	0.75	2	0	0	0	N	Y	N	0	162	160
43	OCP/No Lupron/Gani	25.3906	3300		11	9	0.818182	4	0.444444	4	0	1	0	N	Y	N	0	144	160	1	1			6
35	OCP/LDL	19.8141	3300		15	9	0.6	8	0.888889	0	0	0	1	N	Y	N	0	115	162	2
31	OCP/Lupron	21.2084	3300		4	3	0.75	3	1	0	0	0	0	N	Y	N	0	108	152	0
36	LDL	26.6728	3300		14	10	0.714286	10	1	0	0	0	0	N	Y	N	3	155	162	1	1
36	LDL	25.5296	3300		20	12	0.6	8	0.666667	1	2	1	0	N	Y	N	0	148	162	2	2
30	Lupron	26.8136	3300		16	13	0.8125	11	0.846154	0	0	2	0	N	N	N	0	160	165					3
32	Lupron	23.2434	3300		16	15	0.9375	13	0.866667	0	0	1	1	N	Y	N	0	135	162	2		1	1
25	OCP/Lupron	19.9432	3300		13	9	0.692308	9	1	0	0	0	0	N	Y	N	0	129	172	1	1			0
36	E2 Patch Ganirelix/Coflare	28.8044	3300		16	11	0.6875	7	0.636364	3	1	0	0	N	Y	Y	0	156	157	3	3
36	OCP/Clomid	23.1111	3300		15	14	0.933333	2	0.142857	10	0	0	2	N	Y	N	0	115	150	4	3
34	Lupron	19.4674	3300		34	26	0.764706	23	0.884615	1	1	1	0	N	Y	N	0	116	165					1
32	OCP/Lupron	19.1406	3300		13	11	0.846154	9	0.818182	2	0	0	0	N	N	N	0	109	160	0
32	OCP/Lupron	19.8141	3300		14	13	0.928571	10	0.769231	3	0	0	0	N	Y	N	0	114	162	0
28	OCP/Lupron	18.6851	3300		16	16	1	14	0.875	2	0	0	0	N	Y	N	0	118	170	1	1
31	Lupron	20.5693	3300		15	12	0.8	12	1	0	0	0	0	N	Y	N	0	124	165	0	0	0	0	0
29	OCP/LDL	22.6667	3300		25	19	0.76	12	0.631579	0	4	3	0	N	Y	N	0	112	150	0
33	LDL	20.6905	3300		18	17	0.944444	14	0.823529	1	2	0	0	N	N	N	0	113	157					2
31	LDL	21.8724	3300		17	17	1	12	0.705882	5	0	0	0	N	Y	N	0	134	167		0
38	LDL	18.3594	3300		16	15	0.9375	11	0.733333	2	0	0	2	N	Y	N	0	104	160
26	OCP/Lupron	21.7778	3300		15	14	0.933333	11	0.785714	1	0	2	0	N	Y	N	0	107	150	1	1	0	0	0
29	No Lupron/Ganirelix	0	3300		20	19	0.95	15	0.789474	2	0	0	2	E	Y	Y	0
31	OCP/No Lupron/Gani	17.6471	3300		17	12	0.705882	9	0.75	1	0	1	1	E	Y	Y	0	112	170	1	1	4
30	OCP/Lupron	20.202	3300		8	7	0.875	5	0.714286	1	1	0	0	N	Y	N	0	122	165	0				2
38	Clomid	25.8065	3300		20	18	0.9	16	0.888889	2	0	0	0	E	Y	N	0	137	155	2		2
42	E2/Ganirelix	25.4581	3300		23	22	0.956522	19	0.863636	1	1	1	0	E	N	N	0	157	167	2	0	2
33	Clomid	0	3300		14	6	0.428571	4	0.666667	2	0	0	0	E	Y	N	0		165	2		2
38	LDL	21.6713	3300		11	11	1	7	0.636364	1	1	2	0	N	N	N	0	131	165
31	OCP/LDL	22.5896	3300		20	17	0.85	14	0.823529	2	0	0	1	N	Y	N	0	138	167
41	LDL	22.9398	3300		14	13	0.928571	12	0.923077	0	0	0	1	E	Y	N	0	116	152
41	E2/Ganirelix	23.9361	3300		20	14	0.7	12	0.857143	0	2	0	0	E	Y	N	0	129	157
30	Lupron	18.9292	3300		26	23	0.884615	19	0.826087	3	0	1	0	E	N	N	0	124	172	2		2
31	OCP/Lupron	19.3625	3300		15	4	0.266667	2	0.5	0	0	1	1	N	Y	N	0	119	167	0				4
31	Lupron	20.9572	3300		30	18	0.6	16	0.888889	1	0	0	1	N	Y	N	0	121	162
36	Lupron	21.5139	3300		29	25	0.862069	23	0.92	1	1	0	0	E	Y	N	0	133	167	2		2
30	OCP/Lupron	18.6709	3300		12	12	1	10	0.833333	1	0	1	0	N	N	N	0	109	162	0				3
37	Lupron	21.7193	3300		6	5	0.833333	2	0.4	1	0	1	1	E	Y	N	0	125	162	2	0	2
34	Lupron	21.875	3300		15	14	0.933333	13	0.928571	0	0	0	1	N	Y	N	0	123	160
26	OCP/Lupron	26.2227	3300		12	12	1	9	0.75	1	1	1	0	N	Y	N	0	138	155	10		10
36	OCP/No Lupron/Gani	27.1816	3300		21	15	0.714286	1	0.0666667	11	2	0	1	N	Y	N	0	147	157	1	1
33	OCP/No Lupron/Gani	34.2857	3300		13	13	1	8	0.615385	1	1	3	0	N	N	N	0	231	175	1	1	0		3
33	Lupron	27.7008	3300		14	13	0.928571	12	0.923077	0	0	0	1	N	Y	N	0	141	152	2		2
33	Lupron	22.719	3300		17	14	0.823529	8	0.571429	2	2	2	0	N	N	N	0	124	157
32	OCP/LDL	23.5078	3300		15	13	0.866667	10	0.769231	3	0	0	0	N	Y	N	0	140	165
25	Lupron	20.0796	3300		12	10	0.833333	8	0.8	1	0	1	0	N	Y	N	0	124	167	0
28	OCP/Lupron	21.1073	3300		20	10	0.5	8	0.8	2	0	0	0	N	Y	N	0	134	170	1	1			5
22	OCP/Lupron	22.6562	3300		20	19	0.95	18	0.947368	0	0	0	1	N	Y	N	0	128	160
36	LDL	20.8117	3300		14	11	0.785714	10	0.909091	1	0	0	0	N	N	N	0	111	155	0
33	No Lupron/Ganirelix	18.75	3300		13	12	0.923077	10	0.833333	1	0	0	1	N	Y	N	0	105	160	1	1
31	Lupron	19.7232	3300		17	16	0.941176	10	0.625	3	0	1	2	N	Y	N	0	125	170
36	LDL	29.0657	3300		17	8	0.470588	2	0.25	3	0	0	3	N	Y	N	0	184	170	1	1
33	OCP/LDL	25.8065	3300		5	5	1	4	0.8	1	0	0	0	N	N	N	0	136	155
30	OCP/LDL	21.0962	3300		16	15	0.9375	10	0.666667	1	4	0	0	N	N	N	0	114	157	1	1
40	E2/Ganirelix	20.2812	3300		15	15	1	12	0.8	3	0	0	0	N	Y	N	0	133	172	2	1	1		3
31	OCP/LDL	32.8947	3300		11	11	1	10	0.909091	1	0	0	0	N	Y	N	0	168	152
30	Lupron	21.8776	3300		26	20	0.769231	20	1	0	0	0	0	N	Y	N	0	148	175	1	1			6
40	No Lupron/Ganirelix	28.2828	3300		15	12	0.8	11	0.916667	0	0	1	0	N	Y	N	0	170	165	0
37	OCP/LDL	19.9219	3300		24	24	1	19	0.791667	0	0	5	0	N	N	N	0	112	160	1	1			3
37	OCP/Lupron	23.1111	3300		16	16	1	14	0.875	1	0	1	0	N	N	N	0	114	150	1	1
36	LDL	22.6562	3300		10	9	0.9	7	0.777778	2	0	0	0	N	N	N	0	128	160	1	1			4
33	OCP/LDL	21.6713	3300		8	8	1	7	0.875	1	0	0	0	N	Y	N	0	129	165
36	OCP/LDL	21.0498	3300		16	13	0.8125	11	0.846154	0	1	1	0	N	Y	N	0	139	173	1	1
31	Lupron	18.9388	3300		17	12	0.705882	4	0.333333	6	1	1	0	N	Y	N	0	128	175	0
33	LDL	18.6122	3300		10	9	0.9	8	0.888889	1	0	0	0	N	Y	N	0	125	175	2	2
31	OCP/Lupron	21.9076	3300		14	14	1	10	0.714286	1	0	3	0	N	N	N	0	118	157
32	LDL	19.8347	3300		14	12	0.857143	11	0.916667	1	0	0	0	N	Y	N	0	119	165	1	1
36	LDL	24.1633	3300		14	9	0.642857	4	0.444444	3	0	0	2	N	Y	N	0	163	175	0
39	LDL	24.8163	3300		20	12	0.6	6	0.5	6	0	0	0	N	Y	N	0	168	175	1	1
41	OCP/LDL	21.9076	3300		11	10	0.909091	3	0.3	7	0	0	0	N	Y	N	0	119	157	2	0	2
37	LDL	20.2848	3300		16	15	0.9375	13	0.866667	1	0	1	0	N	N	N	0	111	157
29	No Lupron/Ganirelix	22.4813	3300		20	17	0.85	7	0.411765	8	1	0	1	N	Y	N	0	131	162	6		6
35	OCP/No Lupron/Gani	21.7193	3300		25	17	0.68	15	0.882353	2	0	0	0	N	Y	Y	0	126	162	1		1
39	E2/Ganirelix	22.2656	3300		6	5	0.833333	4	0.8	1	0	0	0	N	Y	N	2	125	160	2		2
37	OCP/Lupron	24.1633	3300		21	18	0.857143	16	0.888889	2	0	0	0	N	N	N	0	164	175	0	0	0	0
28	OCP/LDL	23.5304	3300		13	10	0.769231	8	0.8	1	0	0	1	N	Y	N	0	128	157	1	1		2
31	No Lupron/Ganirelix	22.9481	3300		19	15	0.789474	6	0.4	7	0	0	2	N	Y	N	0	142	167	3		3
39	OCP/Lupron	19.8141	3300		19	19	1	15	0.789474	1	1	2	0	N	N	N	0	115	162	0
32	OCP/Lupron	19.1001	3300		18	15	0.833333	11	0.733333	2	0	0	2	N	Y	N	0	114	165
39	OCP/LDL	35.9862	3300		22	18	0.818182	3	0.166667	14	1	0	0	N	N	N	0	229	170
35	LDL	19.9219	3300		20	20	1	13	0.65	2	5	0	0	N	N	N	0	113	160	1		1		3
31	Lupron	19.1467	3300		8	6	0.75	3	0.5	1	0	1	1	N	Y	N	0	101	155
32	OCP/No Lupron/Gani	24.3418	3300		9	6	0.666667	4	0.666667	2	0	0	0	N	N	N	0	133	157	1	1			3
38	E2 Patch Ganirelix/Coflare	24.0238	3300		15	12	0.8	7	0.583333	5	0	0	0	N	N	N	4	147	167	3	1	2
35	LDL	31.2386	3300		10	10	1	4	0.4	5	0	1	0	N	N	N	0	169	157	0
26	OCP/Lupron	21.6333	3300		15	12	0.8	9	0.75	3	0	0	0	N	Y	N	0	141	172
39	OCP/LDL	22.6474	3300		15	14	0.933333	11	0.785714	1	0	1	1	N	Y	N	0	148	172
37	No Lupron/Ganirelix	22.2656	3300		21	19	0.904762	11	0.578947	5	0	3	0	N	N	N	0	125	160
36	LDL	19.0443	3300		18	12	0.666667	6	0.5	5	1	0	0	N	Y	N	0	98	152
33	OCP/No Lupron/Gani	20.3619	3300		7	7	1	5	0.714286	1	0	1	0	N	N	N	0	97	147	0	0			1
37	OCP/No Lupron/Gani	21.9076	3300		22	18	0.818182	15	0.833333	2	1	0	0	N	Y	N	0	120	157
34	LDL	18.9292	3300		8	7	0.875	5	0.714286	2	0	0	0	N	Y	N	0	123	172	2	2
32	OCP/LDL	19.8347	3300		23	18	0.782609	18	1	0	0	0	0	N	Y	N	0	119	165	1		1
39	OCP/No Lupron/Gani	21.3382	3300		20	18	0.9	15	0.833333	1	0	2	0	N	N	N	0	123	162	0
27	OCP/Lupron	22.0604	3300		30	29	0.966667	23	0.793103	3	1	2	0	N	Y	N	0	116	155	1	1	0
27	OCP/Lupron	17.6309	3300		22	20	0.909091	19	0.95	0	0	1	0	N	N	N	0	106	165	0
37	E2/Ganirelix	18.9292	3300		19	18	0.947368	12	0.666667	0	1	5	0	N	N	N	0	124	172					3
36	OCP/No Lupron/Gani	24.974	3300		11	11	1	9	0.818182	2	0	0	0	N	Y	N	0	133	155	2		2	1
37	OCP/No Lupron/Gani	23.2434	3300		24	22	0.916667	17	0.772727	5	0	0	0	N	Y	N	0	135	162	6		6
38	LDL	26.3702	3300		18	14	0.777778	9	0.642857	4	0	1	0	N	Y	N	0	144	157	2	2
29	OCP/No Lupron/Gani	22.2656	3300		23	19	0.826087	15	0.789474	2	2	0	0	N	Y	N	0	126	160	0
32	LDL	22.231	3300		17	14	0.823529	11	0.785714	1	1	1	0	N	Y	N	0	137	167	2		2
36	LDL	19.8347	3300		27	20	0.740741	13	0.65	5	2	0	0	N	Y	N	0	120	165
28	OCP/No Lupron/Gani	19.1406	3300		13	10	0.769231	8	0.8	1	0	0	1	N	Y	N	0	107	160	0
38	Clomid	23.5304	3300		11	8	0.727273	6	0.75	2	0	0	0	E	Y	N	0	127	157	3		3
35	OCP/Clomid	18.7328	3300		19	19	1	14	0.736842	1	0	4	0	N	N	N	0	113	165	1	1
40	OCP/No Lupron/Gani	23.9361	3300		17	15	0.882353	8	0.533333	5	0	2	0	N	Y	N	0	131	157	0
38	No Lupron/Ganirelix	19.8141	3300		20	10	0.5	7	0.7	1	0	0	2	N	Y	N	0	114	162	0	0	0
31	No Lupron/Ganirelix	21.3382	3300		17	15	0.882353	15	1	0	0	0	0	N	Y	N	0	124	162	0
31	OCP/Lupron	22.3133	3300		23	18	0.782609	15	0.833333	3	0	0	0	N	Y	N	0	121	157	2		2	1
30	Lupron	18.75	3300		24	11	0.458333	7	0.636364	2	1	1	0	N	N	N	0	106	160
40	OCP Microdose	21.2245	3300		8	4	0.5	4	1	0	0	0	0	N	Y	N	0	144	175	3	3
31	OCP/Lupron	20.7967	3300		17	16	0.941176	14	0.875	1	0	1	0	N	Y	N	0	128	167	4	1	3	1
36	Lupron	21.6713	3300		14	11	0.785714	5	0.454545	6	0	0	0	N	Y	N	0	129	165
32	OCP/Lupron	19.8791	3300		21	20	0.952381	16	0.8	1	0	1	2	N	Y	N	0	109	157					3
32	OCP/Clomid	20.7031	3300		19	16	0.842105	13	0.8125	1	0	2	0	E	N	N	0	117	160	2	2	0	1
35	Lupron	20.3125	3300		25	23	0.92	19	0.826087	1	2	0	1	E	Y	N	0	115	160	2	2	0
35	LDL	19.052	3300		17	14	0.823529	8	0.571429	4	0	2	0	N	N	N	0	111	162	5	1	4
44	LDL	20.8117	3300		13	11	0.846154	9	0.818182	2	0	0	0	N	Y	N	0	111	155	2	2	0	1
40	LDL	19.1001	3300		14	14	1	12	0.857143	1	0	1	0	N	N	N	0	114	165	2	1	1	1	0
34	Clomid	17.6327	3300		11	5	0.454545	3	0.6	2	0	0	0	N	Y	N	0	118	175	5	1	4
29	Lupron	19.1467	3300		7	6	0.857143	6	1	0	0	0	0	N	Y	N	0	101	155	1	0	1		1
39	E2/Ganirelix	17.1875	3300		10	9	0.9	5	0.555556	3	0	1	0	N	N	N	0	97	160	0
41	Lupron	19.5556	3300		20	17	0.85	12	0.705882	3	1	1	0	N	N	N	0	97	150	2		2
39	E2/Ganirelix	20.202	3300		12	11	0.916667	11	1	0	0	0	0	N	Y	N	0	121	165
36	No Lupron/Ganirelix	21.875	3300		25	20	0.8	17	0.85	1	0	2	0	N	N	N	0	124	160	1	1			4
38	OCP/LDL	21.6441	3300		3	2	0.666667	2	1	0	0	0	0	E	Y	N	0	115	155	4	0	4
37	LDL	22.2656	3300		12	10	0.833333	9	0.9	0	1	0	0	N	Y	N	0	125	160	0
37	OCP/No Lupron/Gani	21.7193	3300		13	10	0.769231	8	0.8	0	0	1	1	N	Y	Y	0	125	162	3	1	2
33	No Lupron/Ganirelix	27.5482	3300		22	20	0.909091	17	0.85	1	0	2	0	N	Y	N	0	166	165	1	1
42	E2 Patch	22.9481	3300		16	9	0.5625	8	0.888889	0	1	0	0	N	Y	N	0	142	167	1	1
36	OCP/LDL	24.9135	3300		24	20	0.833333	15	0.75	4	0	0	1	N	Y	N	0	158	170	1	1
46	No Lupron/Ganirelix	19.6052	3300		13	13	1	12	0.923077	0	1	0	0	N	N	N	0	128	172	1
42	LDL	21.7993	3300		25	17	0.68	13	0.764706	1	2	1	0	N	N	Y	0	139	170	0
40	OCP/No Lupron/Gani	21.2279	3300		18	15	0.833333	9	0.6	0	0	0	6	N	Y	N	0	112	155
36	OCP/Lupron	0	3300		9	8	0.888889	5	0.625	1	0	2	0	N	Y	N	0		147
44	LDL	24.0055	3300		21	20	0.952381	7	0.35	5	4	4	0	N	N	Y	0	138	162	4	2	2	2
42	E2 Patch/Clomid	21.7993	3300		19	17	0.894737	13	0.764706	3	0	1	0	E	Y	N	5	138	170	2	2
31	OCP/Lupron	19.052	3300		26	16	0.615385	9	0.5625	2	1	4	0	E	N	N	0	110	162	3	2	1	0	0
37	Lupron	19.4674	3300		6	5	0.833333	1	0.2	3	0	0	1	N	Y	N	0	116	165	1	1	0	0	1
42	OCP/LDL	23.5078	3300		8	5	0.625	2	0.4	3	0	0	0	N	Y	N	0	142	165	1	0	1
37	No Lupron/Ganirelix	20.5761	3300		20	19	0.95	17	0.894737	0	2	0	0	E	Y	N	0	120	162	1	1
31	OCP/Lupron	17.2111	3300		25	24	0.96	19	0.791667	2	2	1	0	N	Y	Y	0	105	167	3	2	1	0
40	No Lupron/Ganirelix	22.3133	3300		34	30	0.882353	22	0.733333	1	4	3	0	N	N	N	0	121	157	0	0	0
41	No Lupron/Ganirelix	21.9076	3300		26	24	0.923077	18	0.75	1	4	1	0	N	N	N	0	118	157	1	1	0	1
38	LDL	22.4059	3300		11	10	0.909091	4	0.4	6	0	0	0	E	Y	N	0	134	165
41	E2 Patch	21.3039	3300		13	13	1	9	0.692308	2	0	2	0	E	Y	N	0	128	165	7	5	2		0
30	Clomid	22.0741	3300		14	13	0.928571	13	1	0	0	0	0	E	Y	N	0	112	152		2
42	E2/Ganirelix	23.0469	3300		20	16	0.8	14	0.875	1	0	1	0	N	Y	N	0	130	160
38	OCP/Lupron	23.5078	3300		22	16	0.727273	11	0.6875	5	0	0	0	N	Y	N	0	142	165	1		1		3
41	No Lupron/Ganirelix	23.5078	3300		21	17	0.809524	15	0.882353	1	1	0	0	E	Y	N	0	141	165	6	1	5
38	OCP/No Lupron/Gani	18.6709	3300		18	15	0.833333	12	0.8	2	0	1	0	N	Y	N	0	109	162	0	0
42	OCP Microdose	18.2563	3300		14	13	0.928571	11	0.846154	0	1	1	0	N	N	N	0	99	157	0	0	0
35	E2/Ganirelix	19.8791	3300		12	10	0.833333	6	0.6	0	3	0	1	E	Y	N	0	108	157
37	OCP/LDL	33.3276	3300		12	12	1	7	0.583333	2	0	0	3	N	Y	N	0	170	152	0				3
38	OCP/No Lupron/Gani	21.6713	3300		21	10	0.47619	8	0.8	1	0	1	0	N	N	N	0	129	165	0	0	0
28	No Lupron/Ganirelix	23.9361	3300		22	21	0.954545	18	0.857143	0	2	1	0	N	N	N	0	131	157	3		3	1
33	OCP/No Lupron/Gani	19.8141	3300		26	20	0.769231	19	0.95	0	1	0	0	N	Y	N	0	114	162	0	1		2
33	LDL	20.9366	3300		21	12	0.571429	3	0.25	9	0	0	0	N	Y	N	0	125	165	3	3		2
41	E2 Patch	38.5675	3300		17	13	0.764706	8	0.615385	2	2	1	0	N	N	N	0	231	165	0
35	Provera/Lupron	24.7475	3300		7	7	1	6	0.857143	1	0	0	0	N	Y	N	0	135	157	3	3	0
35	E2 Patch	20.7612	3300		25	8	0.32	8	1	0	0	0	0	E	Y	N	0	132	170	1		1
33	OCP/Lupron	18.75	3300		12	10	0.833333	9	0.9	0	1	0	0	N	Y	N	0	106	160	5	5	0	3
34	Clomid	19.5312	3300		26	21	0.807692	16	0.761905	3	1	1	0	E	N	N	0	110	160	5	5	0	1
29	Lupron	18.6122	3300		11	11	1	7	0.636364	2	1	1	0	N	N	N	0	126	175
38	OCP/No Lupron/Gani	24.3418	3300		17	14	0.823529	12	0.857143	0	1	0	1	N	Y	N	0	133	157	0				4
40	E2 Patch/Microflare	28.8044	3300		24	18	0.75	15	0.833333	1	1	1	0	N	N	N	0	156	157	3		3	2
31	LDL	24.2382	3300		15	6	0.4	3	0.5	3	0	0	0	N	Y	N	0	124	152	1	1
42	OCP/No Lupron/Gani	21.5019	3300		10	9	0.9	8	0.888889	0	0	1	0	N	N	N	0	117	157	0
34	No Lupron/Ganirelix	22.5896	3300		41	34	0.829268	24	0.705882	6	1	3	0	N	N	N	0	138	167
36	OCP/Lupron	21.7193	3300		14	13	0.928571	10	0.769231	1	0	2	0	N	N	N	0	125	162	0	0	0
29	OCP/No Lupron/Gani	19.3772	3300		10	7	0.7	7	1	0	0	0	0	N	Y	N	0	123	170	0				2
38	E2 Patch	26.2917	3300		29	28	0.965517	22	0.785714	0	1	5	0	N	N	N	0	152	162
32	Lupron	21.0938	3300		22	14	0.636364	14	1	0	0	0	0	N	Y	N	0	118	160	0
40	Letrozole	23.3067	3300		10	6	0.6	1	0.166667	2	0	0	3	N	Y	N	1	143	167	6	4	2
37	E2 Patch Ganirelix/Coflare	26.2976	3300		12	9	0.75	7	0.777778	2	0	0	0	E	Y	N	0	167	170	2	0	2
34	E2 Patch	35.2955	3300		27	21	0.777778	14	0.666667	4	0	1	2	N	Y	N	0	191	157	4	1	3
31	OCP/No Lupron/Gani	28.5156	3300		14	7	0.5	2	0.285714	4	0	1	0	N	Y	N	0	160	160	0
36	No Lupron/Ganirelix	19.91	3300		9	8	0.888889	8	1	0	0	0	0	N	Y	Y	0	102	152	0
37	LDL	27.2509	3300		13	11	0.846154	10	0.909091	1	0	0	0	N	Y	N	0	167	167	1	1
35	OCP Microdose	24.2382	3300		12	11	0.916667	10	0.909091	1	0	0	0	E	Y	N	4	124	152	5	3	2
37	OCP/No Lupron/Gani	17.9089	3300		11	11	1	10	0.909091	1	0	0	0	N	N	N	0	104	162	0
33	E2 Patch	22.9481	3300		25	23	0.92	20	0.869565	1	1	0	1	N	Y	N	0	140	167	0				6
28	OCP/No Lupron/Gani	22.3133	3300		9	7	0.777778	7	1	0	0	0	0	N	Y	N	0	121	157	0	0	0
30	OCP/No Lupron/Gani	23.8281	3300		15	15	1	14	0.933333	1	0	0	0	N	Y	Y	0	135	160	0
23	No Lupron/Ganirelix	19.4674	3300		13	13	1	11	0.846154	1	0	1	0	N	N	Y	0	117	165	2	1	1
36	LDL	19.8141	3300		15	12	0.8	8	0.666667	2	0	2	0	N	Y	N	0	115	162	2	0	2
37	LDL	25.1532	3300		15	14	0.933333	14	1	0	0	0	0	N	Y	N	0	137	157	0				0
40	OCP Microdose	23.1247	3300		12	10	0.833333	10	1	0	0	0	0	N	Y	N	0	126	157	1	1	0
38	No Lupron/Ganirelix	19.8791	3300		19	19	1	16	0.842105	2	0	1	0	N	N	N	0	108	157	0	0
41	E2 Patch Ganirelix/Microflare	0	3300		21	16	0.761905	9	0.5625	6	1	0	0	E	Y	N	0		157	6		6
34	LDL	26.6436	3300		19	16	0.842105	12	0.75	2	0	2	0	N	Y	Y	0	170	170	4	0	4
35	No Lupron/Ganirelix	19.8347	3300		17	16	0.941176	13	0.8125	1	2	0	0	N	N	N	0	120	165	0
33	CF Lupron	17.5781	3300		11	11	1	9	0.818182	1	0	1	0	N	Y	N	0	99	160	1	1
30	OCP/No Lupron/Gani	19.9219	3300		23	23	1	20	0.869565	1	1	1	0	N	Y	N	0	112	160	0
34	LDL	24.7475	3300		10	6	0.6	6	1	0	0	0	0	N	Y	N	0	134	157	0	1
40	E2 Patch Ganirelix/Coflare	22.6474	3300		16	16	1	12	0.75	1	1	2	0	N	N	N	0	147	172	1	1	0
30	E2 Patch Ganirelix/Coflare	23.8281	3300		10	8	0.8	6	0.75	1	0	1	0	N	N	N	0	135	160	1		1
33	OCP/No Lupron/Gani	20.4382	3300		31	22	0.709677	12	0.545455	10	0	0	0	N	Y	N	0	125	167	0
39	E2 Patch Ganirelix/Coflare	22.719	3300		12	9	0.75	6	0.666667	2	1	0	0	E	Y	N	0	124	157	3	0	3
33	OCP/No Lupron/Gani	23.6244	3300		23	16	0.695652	15	0.9375	0	0	0	1	N	Y	N	0	137	162	0
37	No Lupron/Ganirelix	17.8506	3300		12	10	0.833333	9	0.9	0	0	1	0	N	N	N	0	98	157	1		1
42	E2 Patch/Coflare	21.0962	3300		14	8	0.571429	6	0.75	1	0	0	1	E	Y	N	0	114	157	1	0	1
33	No Lupron/Ganirelix	19.1406	3300		20	17	0.85	16	0.941176	0	1	0	0	N	Y	N	0	109	160	2		2
25	No Lupron/Ganirelix	17.6309	3300		12	9	0.75	5	0.555556	3	0	1	0	N	Y	N	0	105	165	0
36	No Lupron/Ganirelix	19.9184	3300		22	16	0.727273	7	0.4375	8	1	0	0	N	Y	N	0	135	175
28	OCP/No Lupron/Gani	22.0386	3300		16	10	0.625	9	0.9	1	0	0	0	N	Y	N	0	132	165	0
43	E2 Patch	23.5078	3300		9	8	0.888889	6	0.75	1	1	0	0	N	Y	N	0	140	165	1		1
38	OCP/No Lupron/Gani	26.4024	3300		10	10	1	8	0.8	1	0	1	0	N	N	N	0	135	152	0
42	Clomid	26.2227	3300		1	1	1	1	1	0	0	0	0	E	Y	N	0	138	155	2	2	0
36	No Lupron/Ganirelix	20.5761	3300		11	6	0.545455	2	0.333333	2	0	2	0	N	Y	N	0	118	162
44	E2 Patch Ganirelix/Coflare	22.719	3300		9	9	1	5	0.555556	2	0	2	0	N	N	N	0	124	157	0				1
40	OCP/Lupron	19.8791	3300		21	18	0.857143	11	0.611111	4	0	0	3	N	Y	N	0	108	157	3		3
40	OCP/Lupron	19.8791	3300		17	15	0.882353	12	0.8	3	0	0	0	E	Y	N	0	108	157	4	1	3
40	OCP/Lupron	19.4734	3300		20	17	0.85	11	0.647059	4	0	0	2	E	Y	Y	0	106	157	5	2	3
44	LDL	23.3234	3300		22	21	0.954545	14	0.666667	5	2	0	0	N	Y	N	0	153	172	0
35	Clomid	24.7475	3300		15	13	0.866667	10	0.769231	1	0	2	0	E	Y	N	0	134	157	3	3			7
41	OCP/LDL	22.8374	3300		17	15	0.882353	11	0.733333	0	1	2	1	N	Y	N	0	146	170
38	OCP Microdose	20.9572	3300		16	16	1	11	0.6875	4	0	1	0	N	N	Y	0	122	162	4	4
39	LDL	22.4813	3300		19	16	0.842105	12	0.75	3	1	0	0	E	Y	N	0	131	162
44	E2/Ganirelix	19.8791	3300		8	5	0.625	4	0.8	1	0	0	0	N	Y	N	0	107	157	4	1	3
40	OCP/No Lupron/Gani	23.5078	3300		14	8	0.571429	5	0.625	3	0	0	0	N	Y	N	0	140	165	1	1			2
40	LDL	26.6728	3300		5	2	0.4	0	0	2	0	0	0	N	Y	N	0	155	162	3	3	0
40	LDL	20.0692	3300		19	11	0.578947	5	0.454545	0	0	6	0	N	N	N	2	127	170	1		1
34	OCP/Lupron	22.1003	3300		10	8	0.8	3	0.375	4	0	0	1	N	Y	N	0	127	162	1	1	0
42	E2/Ganirelix	22.8374	3300		3	2	0.666667	2	1	0	0	0	0	N	Y	N	0	145	170	1	1			4
37	OCP/No Lupron/Gani	20.9572	3300		14	12	0.857143	8	0.666667	2	0	0	2	N	Y	N	0	121	162	0				4
34	LDL	25.1532	3300		17	16	0.941176	11	0.6875	4	0	1	0	E	N	N	0	136	157	3		3	3	2
43	OCP/No Lupron/Gani	24.2188	3300		15	15	1	14	0.933333	0	1	0	0	N	Y	N	0	136	160	1		1		6
42	LDL	20.7756	3300		21	13	0.619048	8	0.615385	2	0	0	3	N	Y	N	0	105	152
40	Clomid	20.7612	3300		7	6	0.857143	5	0.833333	1	0	0	0	E	Y	N	0	133	170	3	3			1
37	Lupron	22.8374	3300		15	12	0.8	2	0.166667	10	0	0	0	N	N	N	0	146	170	0	0	0	0	5
40	No Lupron/Ganirelix	30.854	3300		18	10	0.555556	5	0.5	0	2	3	0	N	N	N	0	186	165	2		2
42	OCP Microdose	21.9076	3300		12	9	0.75	5	0.555556	1	0	1	2	N	Y	Y	0	120	157	4	0	4
40	E2/Ganirelix	17.9089	3300		24	18	0.75	7	0.388889	5	1	5	0	N	N	N	0	104	162
30	Lupron	19.5312	3300		18	15	0.833333	12	0.8	3	0	0	0	E	N	N	0	110	160	2	2
43	E2/Ganirelix	24.2215	3300		22	20	0.909091	11	0.55	5	0	4	0	N	N	N	0	154	170	0
41	LDL	21.5019	3300		10	7	0.7	7	1	0	0	0	0	N	Y	N	0	117	157
34	Lupron	24.2382	3300		11	6	0.545455	0	0	5	1	0	0	N	N	N	0	123	152	1	1		1	3
41	LDL	24.6711	3300		19	13	0.684211	7	0.538462	4	0	2	0	N	N	N	0	125	152
35	OCP Microdose	22.8928	3300		19	16	0.842105	13	0.8125	0	0	1	2	N	Y	N	0	121	155	0
37	E2/Ganirelix	23.3726	3300		24	23	0.958333	20	0.869565	2	1	0	0	E	Y	N	0	118	152	1		1
32	CF Lupron	23.2434	3300		13	12	0.923077	7	0.583333	1	2	2	0	N	N	N	3	134	162	2	1	1
43	Clomid	19.4734	3300		11	11	1	9	0.818182	0	1	1	0	E	N	N	0	106	157	1	1
39	LDL	23.1834	3300		27	12	0.444444	9	0.75	2	1	0	0	E	Y	N	0	148	170	3				1
42	Clomid	20.4382	3300		9	7	0.777778	1	0.142857	6	0	0	0	E	Y	N	0	125	167	3	3
42	No Lupron/Ganirelix	20.4382	3300		15	11	0.733333	2	0.181818	6	0	0	3	N	Y	N	0	125	167	3	3
40	No Lupron/Ganirelix	21.3039	3300		13	5	0.384615	4	0.8	1	0	0	0	N	Y	N	0	127	165	1	1
45	Clomid	20.7756	3300		7	5	0.714286	4	0.8	0	0	1	0	N	Y	N	0	105	152	3	3
32	LDL	18.2563	3300		14	11	0.785714	5	0.454545	3	1	1	1	E	Y	N	0	100	157	2		2
37	No Lupron/Ganirelix	25.3902	3300		7	5	0.714286	4	0.8	1	0	0	0	N	Y	N	0	134	155	0
39	Clomid	23.1247	3300		12	8	0.666667	6	0.75	0	1	0	1	N	Y	N	4	126	157	3		3
36	LDL	22.9481	3300		11	9	0.818182	3	0.333333	5	0	1	0	N	N	N	0	140	167	0	0	0
38	Lupron	20.3125	3300		10	9	0.9	7	0.777778	0	2	0	0	N	Y	N	0	115	160
33	No Lupron/Ganirelix	21.8724	3300		19	15	0.789474	12	0.8	2	1	0	0	N	Y	Y	0	135	167	5	4	1	0
33	OCP/No Lupron/Gani	22.9481	3300		20	13	0.65	12	0.923077	1	0	0	0	N	Y	N	0	142	167	0
35	LDL	25	3300		14	14	1	12	0.857143	1	1	0	0	N	N	N	0	142	160	1	1
42	LDL	19.7232	3300		20	14	0.7	11	0.785714	2	1	0	0	N	Y	N	0	125	170	1		1
44	No Lupron/Ganirelix	20.6905	3300		13	13	1	8	0.615385	4	1	0	0	N	N	N	0	112	157	3	1	2	0	7
45	No Lupron/Ganirelix	20.6905	3300		20	17	0.85	10	0.588235	3	1	3	0	N	N	N	0	112	157	1	1	0		1
39	OCP Microdose	24.6097	3300		15	5	0.333333	3	0.6	1	1	0	0	N	Y	N	0	147	165	4	4	0	0	1
36	LDL	23.3091	3300		14	13	0.928571	9	0.692308	1	0	3	0	N	N	N	0	124	155
39	Clomid	26.4463	3300		18	14	0.777778	8	0.571429	4	1	1	0	E	Y	N	3	159	165	8	5	3	1
39	Clomid	25.3444	3300		26	24	0.923077	3	0.125	16	1	1	3	E	Y	N	0	153	165	9	6	3	1
38	E2 Patch	19.3625	3300		10	8	0.8	6	0.75	2	0	0	0	N	N	N	0	118	167	0
42	OCP/LDL	27.0538	3300		7	6	0.857143	2	0.333333	3	0	0	1	N	Y	N	0	157	162	3		3
33	Lupron	23.8751	3300		21	14	0.666667	8	0.571429	5	0	1	0	N	Y	N	0	144	165
42	LDL	24.0238	3300		7	4	0.571429	3	0.75	0	0	1	0	E	Y	N	0	147	167	4	3	1	2	1
35	OCP/Lupron	19.8141	3300		12	11	0.916667	7	0.636364	3	0	1	0	N	Y	N	3	115	162	7	3	4	1
37	Clomid	20.7031	3300		13	13	1	12	0.923077	0	1	0	0	N	Y	Y	0	117	160	3				3
43	OCP/LDL	26.9896	3300		10	3	0.3	1	0.333333	2	0	0	0	N	Y	N	0	172	170	8	1	7
39	No Lupron/Ganirelix	19.0677	3300		27	20	0.740741	13	0.65	5	1	1	0	N	N	N	0	104	157	0
26	OCP/Lupron	30.1194	3300		25	24	0.96	22	0.916667	1	1	0	0	N	N	N	0	186	167	2		2
41	LDL	26.1719	3300		10	8	0.8	6	0.75	1	0	1	0	N	Y	Y	0	147	160	0				0
39	LDL	22.1453	3300		18	15	0.833333	12	0.8	2	0	1	0	N	Y	Y	0	141	170	1	1
42	OCP Microdose	26.6728	3300		16	10	0.625	7	0.7	1	0	0	2	N	Y	N	6	154	162	2	2			1
32	OCP/No Lupron/Gani	21.0938	3300		17	15	0.882353	8	0.533333	6	1	0	0	N	N	N	0	120	160					1
35	LDL	26.2227	3300		2	1	0.5	0	0	1	0	0	0	N	Y	N	0	138	155	4	4			8
42	E2/Ganirelix	21.1073	3300		22	18	0.818182	18	1	0	0	0	0	N	Y	N	0	135	170	1		1
31	OCP/Lupron	21.4533	3300		12	8	0.666667	7	0.875	1	0	0	0	N	Y	N	0	136	170	3	3	0	0	8
37	LDL	21.9076	3300		9	5	0.555556	5	1	0	0	0	0	N	Y	N	0	120	157	5	4	1	1
40	LDL	21.7193	3300		18	16	0.888889	13	0.8125	2	0	0	1	N	Y	N	0	126	162	1	1
37	Lupron	18.7328	3300		16	13	0.8125	6	0.461538	3	2	2	0	N	N	N	0	113	165	0	0	0	0	1
35	LDL	16.8962	3300		11	6	0.545455	4	0.666667	2	0	0	0	N	Y	N	0	102	165	0
38	LDL	0	3300		19	14	0.736842	13	0.928571	1	0	0	0	N	Y	Y	0		172	3		1
39	LDL	18.5911	3300		31	29	0.935484	22	0.758621	1	4	2	0	N	N	N	0	121	172	10	1	9	1
40	OCP Microdose	20.5761	3300		11	10	0.909091	9	0.9	0	0	0	1	E	Y	N	0	120	162	3	3		1	3
37	No Lupron/Ganirelix	24.3865	3300		11	10	0.909091	10	1	0	0	0	0	N	Y	N	0	140	162	4	1	3
36	E2/Ganirelix	29.0657	3300		13	11	0.846154	11	1	0	0	0	0	N	Y	N	0	185	170	5	1	4	1
27	OCP/Lupron	25.5367	3300		5	5	1	1	0.2	4	0	0	0	N	Y	N	0	131	152	2	2	0
36	E2/Ganirelix	18.2899	3300		9	8	0.888889	6	0.75	2	0	0	0	E	Y	N	0	105	162	2	2	0	0
37	LDL	18.2899	3300		6	5	0.833333	2	0.4	3	0	0	0	E	Y	N	0	105	162	3	3	0	0
31	LDL	24.0238	3300		16	8	0.5	8	1	0	0	0	0	N	N	N	0	147	167
33	LDL	22.5896	3300		15	13	0.866667	11	0.846154	0	2	0	0	N	N	N	0	138	167	1	1		1
44	LDL	22.4766	3300		5	3	0.6	1	0.333333	2	0	0	0	N	Y	N	0	120	155	1	1
39	No Lupron/Ganirelix	19.1406	3300		20	18	0.9	16	0.888889	0	0	2	0	N	N	N	0	109	160	1	1			6
37	OCP/LDL	20.2848	3300		11	9	0.818182	8	0.888889	1	0	0	0	E	N	N	0	110	157	4	3	1
33	OCP/Lupron	19.9219	3300		20	18	0.9	17	0.944444	0	0	0	1	N	Y	N	0	113	160	6
33	Lupron	19.1406	3300		20	13	0.65	13	1	0	0	0	0	E	Y	N	0	108	160	7
35	Lupron	19.1406	3300		16	15	0.9375	14	0.933333	0	0	0	1	N	Y	Y	0	108	160	4	4
30	Lupron	21.2963	3300		19	14	0.736842	10	0.714286	1	1	0	2	N	Y	N	0	152	180
35	OCP/No Lupron/Gani	28.1969	3300		15	13	0.866667	1	0.0769231	12	0	0	0	N	Y	N	0	162	162	1	1		3
36	OCP/Lupron	18.662	3300		14	12	0.857143	8	0.666667	1	0	3	0	N	N	N	0	102	157	2	2	0	1	3
38	OCP/LDL	22.5069	3300		12	11	0.916667	9	0.818182	0	0	2	0	N	N	N	0	115	152	6	1			2
37	LDL	0	3300		16	16	1	13	0.8125	0	2	1	0	N	N	Y	0		157
36	No Lupron/Ganirelix	18.2899	3300		12	10	0.833333	9	0.9	1	0	0	0	N	Y	N	0	106	162	2	0	2
41	OCP Microdose	21.4533	3300		9	7	0.777778	6	0.857143	1	0	0	0	N	Y	N	0	137	170	2	2			2
41	No Lupron/Ganirelix	17.8506	3300		15	13	0.866667	8	0.615385	1	0	1	3	N	Y	N	0	98	157
39	E2 Patch/Coflare	16.225	3300		7	4	0.571429	3	0.75	0	0	0	1	N	Y	N	0	105	172	9	6	3
30	OCP/Lupron	19.9762	3300		12	10	0.833333	8	0.8	0	0	2	0	N	Y	N	0	93	145	1
40	Lupron	21.1553	3300		18	16	0.888889	15	0.9375	1	0	0	0	N	Y	N	0	131	167	1	1	0	1	0
36	OCP/No Lupron/Gani	19.8791	3300		11	9	0.818182	5	0.555556	4	0	0	0	N	Y	N	0	107	157	1	1	0
34	LDL	19.5312	3300		10	5	0.5	1	0.2	2	0	1	1	N	Y	N	0	111	160	4	2	2
34	LDL	19.9219	3300		20	15	0.75	6	0.4	6	1	1	1	E	Y	N	0	112	160	6	4	2
35	LDL	18.2531	3300		14	11	0.785714	9	0.818182	1	0	0	1	N	Y	N	0	120	172	1	0	1	1
38	Clomid	22.5896	3300		14	12	0.857143	9	0.75	1	0	0	2	N	Y	N	0	138	167	1		1
33	Lupron	19.4674	3300		12	10	0.833333	4	0.4	5	1	0	0	N	Y	N	0	116	165	0	0	0	0
27	OCP/Lupron	22.5306	3300		11	10	0.909091	7	0.7	3	0	0	0	N	Y	N	0	153	175
28	OCP/No Lupron/Gani	22.5306	3300		19	18	0.947368	14	0.777778	3	0	0	1	N	Y	N	0	153	175
37	OCP Microdose	20.3428	3300		10	9	0.9	8	0.888889	0	1	0	0	E	Y	N	0	104	152	5		5
36	No Lupron/Ganirelix	21.6413	3300		14	12	0.857143	7	0.583333	5	0	0	0	E	Y	N	0	111	152	4		4
42	OCP Microdose	22.4766	3300		10	10	1	8	0.8	0	0	2	0	N	N	N	0	119	155	0
39	LDL	23.3056	3300		17	10	0.588235	8	0.8	0	0	2	0	N	N	N	0	109	145	3	1	2	0	4
30	Lupron	19.721	3300		25	19	0.76	13	0.684211	4	1	1	0	N	Y	N	0	122	167	1	1	0		0
44	OCP/LDL	20.8247	3300		7	7	1	4	0.571429	3	0	0	0	N	N	N	0	99	147	4	1	3
39	Clomid	22.8624	3300		10	10	1	10	1	0	0	0	0	E	Y	N	0	132	162	3	0	3	0	0
39	Clomid	0	3300		14	12	0.857143	9	0.75	2	0	0	1	E	Y	N	0		162	4	1	3	0	0
31	OCP/Lupron	17.2111	3300		18	16	0.888889	14	0.875	0	2	0	0	N	Y	Y	0	105	167	4	3	1	1
44	OCP Microdose	18.75	3300		10	10	1	4	0.4	0	0	3	3	N	Y	N	0	106	160	6		6
37	LDL	21.5139	3300		15	14	0.933333	7	0.5	0	6	1	0	N	N	N	0	132	167	0	0	0	0	2
31	OCP/Lupron	20.7031	3300		21	15	0.714286	13	0.866667	1	0	0	1	N	Y	N	0	116	160
29	LDL	27.102	3300		10	9	0.9	6	0.666667	1	2	0	0	N	Y	N	0	182	175	2		2
41	LDL	21.1073	3300		18	18	1	11	0.611111	1	4	2	0	N	N	Y	0	134	170	4	4	0	0	0
39	OCP Microdose	21.8724	3300		9	5	0.555556	4	0.8	1	0	0	0	N	Y	N	4	135	167	1	1	0
40	OCP Microdose	21.1553	3300		18	17	0.944444	3	0.176471	10	0	0	4	N	Y	N	0	129	167	4	4	0
33	LDL	21.5019	3300		12	11	0.916667	8	0.727273	2	0	1	0	N	N	N	0	116	157	0
31	OCP/Lupron	20.3428	3300		28	18	0.642857	12	0.666667	4	0	2	0	N	Y	N	0	104	152	2		2
38	OCP/LDL	34.9481	3300		10	4	0.4	1	0.25	3	0	0	0	E	Y	N	0	223	170	4	3	1		0
37	LDL	20.9572	3300		8	6	0.75	2	0.333333	1	0	1	2	E	Y	N	0	121	162	1	1	0	0	2
42	No Lupron/Ganirelix	20.5693	3300		19	16	0.842105	15	0.9375	1	0	0	0	N	Y	N	0	123	165					1
32	OCP/Lupron	19.8347	3300		18	18	1	18	1	0	0	0	0	N	Y	N	0	118	165	2				5
32	OCP/Lupron	0	3300		24	19	0.791667	12	0.631579	5	1	1	0	N	N	N	0
43	LDL	21.6413	3300		17	16	0.941176	10	0.625	5	0	1	0	E	N	N	0	110	152	6	0	6
36	LDL	20.0692	3300		17	12	0.705882	10	0.833333	1	0	0	1	E	Y	N	0	128	170	3	1	2	0	0
32	Lupron	24.7475	3300		12	11	0.916667	10	0.909091	1	0	0	0	N	Y	N	0	135	157	0				4
36	LDL	20.1951	3300		25	15	0.6	12	0.8	1	0	2	0	N	Y	N	0	117	162
29	E2/Ganirelix	27.0538	3300		21	18	0.857143	12	0.666667	3	0	2	1	N	Y	Y	0	157	162
29	OCP/Lupron	19.2672	3300		27	19	0.703704	14	0.736842	0	0	5	0	N	N	N	0	125	172	0				0
36	No Lupron/Ganirelix	18.2899	3300		10	8	0.8	8	1	0	0	0	0	N	Y	N	0	106	162
42	Lupron	0	3300		13	13	1	13	1	0	0	0	0	N	Y	N	0		157
38	LDL	19.1001	3300		15	12	0.8	10	0.833333	1	1	0	0	N	Y	N	0	114	165	0
35	Clomid	18.6851	3300		14	12	0.857143	9	0.75	1	0	2	0	N	Y	N	0	120	170	8	2	6	2
36	LDL	20.8117	3300		14	14	1	13	0.928571	0	0	1	0	N	N	N	0	110	155	0	0	0
43	OCP Microdose	20.3125	3300		10	7	0.7	5	0.714286	0	2	0	0	E	Y	N	5	115	160	4	4			2
29	OCP/Lupron	19.1406	3300		14	14	1	7	0.5	4	0	0	3	N	Y	N	0	108	160	1	0	1	0
35	LDL	20.7756	3300		12	10	0.833333	9	0.9	1	0	0	0	N	Y	N	0	105	152	1	1
38	Lupron	24.7409	3300		22	17	0.772727	13	0.764706	0	0	4	0	N	N	N	0	153	167					2
38	LDL	0	3300		16	15	0.9375	12	0.8	0	0	0	3	N	Y	N	0		155
30	Lupron	21.7193	3300		31	21	0.677419	12	0.571429	5	2	0	2	N	Y	N	0	125	162
39	LDL	26.6436	3300		29	5	0.172414	1	0.2	4	0	0	0	N	Y	N	0	169	170	1
36	Lupron	22.5896	3300		24	15	0.625	11	0.733333	3	0	0	1	N	Y	N	0	138	167	0
29	Lupron	25.9695	3300		15	9	0.6	8	0.888889	1	0	0	0	E	Y	N	0	133	152	4	3	1		1
37	Clomid	23.8754	3300		14	8	0.571429	7	0.875	1	0	0	0	E	Y	N	4	151	170	7	3	4
31	Clomid	21.3039	3300		13	2	0.153846	1	0.5	1	0	0	0	E	Y	N	0	128	165	3	3
34	LDL	24.2382	3300		9	8	0.888889	8	1	0	0	0	0	N	Y	N	0	123	152	0	0	0	0	0
39	OCP Microdose	18.6453	3300		5	4	0.8	4	1	0	0	0	0	N	Y	N	0	114	167	0
27	OCP/Lupron	22.2656	3300		14	10	0.714286	9	0.9	1	0	0	0	N	Y	N	0	125	160
38	LDL	21.0938	3300		9	9	1	6	0.666667	1	0	2	0	N	N	N	0	120	160	0				7
37	LDL	17.9982	3300		12	11	0.916667	8	0.727273	1	0	2	0	N	N	N	0	108	165	1	0	1	0	0
28	OCP/Lupron	20.4152	3300		20	20	1	20	1	0	0	0	0	N	Y	N	0	129	170	1	1	0		2
26	Lupron	19.8141	3300		14	12	0.857143	8	0.666667	0	3	1	0	N	N	Y	0	115	162	2		2
32	LDL	20.6905	3300		25	22	0.88	17	0.772727	4	1	0	0	N	N	N	0	112	157	1	0	1
44	CF Lupron	21.1553	3300		11	10	0.909091	8	0.8	0	0	2	0	E	Y	N	0	129	167	6		3
40	LDL	22.8928	3300		14	12	0.857143	8	0.666667	2	1	1	0	N	N	N	0	122	155	1	1
32	Lupron	19.4734	3300		16	11	0.6875	6	0.545455	3	1	1	0	N	N	N	0	105	157
39	E2/Ganirelix	22.4059	3300		14	12	0.857143	6	0.5	4	1	0	1	N	Y	N	0	134	165
34	OCP Microdose	22.4813	3300		25	19	0.76	11	0.578947	8	0	0	0	E	N	N	0	131	162	3		3		4
38	LDL	21.3039	3300		8	8	1	5	0.625	1	1	1	0	N	N	N	0	128	165
37	OCP Microdose	18.9292	3300		14	12	0.857143	8	0.666667	3	0	1	0	N	N	N	0	123	172	1
38	OCP Microdose	18.9292	3300		7	6	0.857143	3	0.5	1	1	1	0	N	Y	N	0	124	172	3		3
41	LDL	21.9076	3300		22	18	0.818182	14	0.777778	2	0	0	2	E	Y	N	0	119	157
37	LDL	15.5556	3300		8	7	0.875	6	0.857143	0	1	0	0	N	Y	N	0	77	150	0
43	No Lupron/Ganirelix	41.2071	3300		14	11	0.785714	9	0.818182	0	0	2	0	N	Y	N	0	218	155
27	OCP/LDL	22.3133	3300		13	11	0.846154	11	1	0	0	0	0	N	Y	N	0	121	157	1		1
33	LDL	21.0962	3300		10	9	0.9	7	0.777778	1	1	0	0	E	Y	N	0	115	157
30	OCP/Lupron	20.8117	3300		20	16	0.8	16	1	0	0	0	0	N	Y	N	0	110	155
40	E2 Patch Ganirelix/Microflare	26.2227	3300		15	10	0.666667	8	0.8	2	0	0	0	E	Y	N	0	139	155	3	1	2		6
33	LDL	22.0604	3300		11	10	0.909091	2	0.2	6	0	2	0	N	N	N	0	117	155
35	OCP Microdose	24.4444	3300		12	12	1	10	0.833333	0	1	0	1	N	Y	N	0	122	150
30	OCP/Clomid	21.2953	3300		15	11	0.733333	3	0.272727	7	0	0	1	E	Y	N	0	138	172	2	2
33	Clomid	20.9573	3300		23	16	0.695652	8	0.5	8	0	0	0	E	Y	N	0	136	172	3	3
32	LDL	19.433	3300		8	6	0.75	3	0.5	3	0	0	0	N	Y	N	0	113	162
33	OCP/Clomid	21.4844	3300		4	3	0.75	3	1	0	0	0	0	N	Y	N	0	122	160	4		3	2
42	OCP/No Lupron/Gani	23.8054	3300		13	11	0.846154	11	1	0	0	0	0	N	Y	N	0	121	152	3	3
33	OCP/LDL	22.4766	3300		19	13	0.684211	12	0.923077	1	0	0	0	E	Y	Y	0	120	155	2	2		1
40	OCP Microdose	16.197	3300		11	10	0.909091	10	1	0	0	0	0	N	Y	N	0	78	147	2		2
39	E2 Patch	18.7305	3300		11	9	0.818182	7	0.777778	1	0	0	1	N	Y	N	0	99	155	0
44	LDL	21.6441	3300		15	9	0.6	6	0.666667	2	0	0	1	E	Y	N	0	115	155	6	1	5
32	OCP/Lupron	26.9531	3300		15	12	0.8	11	0.916667	1	0	0	0	N	Y	N	0	151	160	0
30	Lupron	20.3954	3300		28	22	0.785714	18	0.818182	0	1	3	0	N	N	N	0	109	155	1	0	1
36	OCP/No Lupron/Gani	19.5918	3300		18	14	0.777778	12	0.857143	1	0	0	1	E	Y	N	0	133	175	2		2		1
44	CF Lupron	18.2563	3300		13	11	0.846154	6	0.545455	0	0	4	1	N	Y	N	6	99	157
37	E2 Patch Ganirelix/Microflare	17.9282	3300		11	10	0.909091	6	0.6	3	0	0	1	E	Y	N	0	110	167	1	1
37	E2 Patch Ganirelix/Microflare	17.9282	3300		17	13	0.764706	4	0.307692	8	0	0	1	E	Y	N	0	111	167	4	4
39	Micro-Flare	17.9282	3300		12	9	0.75	7	0.777778	1	0	1	0	E	Y	N	0	111	167	5	5
27	Clomid	24.2188	3300		16	15	0.9375	10	0.666667	3	0	2	0	E	N	N	3	137	160	2	1	1
32	No Lupron/Ganirelix	21.3382	3300		18	12	0.666667	5	0.416667	1	1	4	1	N	Y	N	0	124	162					3
40	E2 Patch Ganirelix/Coflare	22.1453	3300		13	12	0.923077	11	0.916667	0	0	0	1	E	Y	N	5	141	170	6	3	3
39	E2/Ganirelix	19.052	3300		9	9	1	7	0.777778	0	0	2	0	E	Y	N	0	111	162	2		2
38	LDL	24.6914	3300		9	9	1	4	0.444444	1	1	3	0	E	Y	N	0	177	180
34	OCP/LDL	25.1532	3300		10	7	0.7	6	0.857143	1	0	0	0	N	Y	N	0	137	157
39	E2 Patch	19.9792	3300		14	12	0.857143	8	0.666667	1	0	1	2	N	Y	N	0	105	155	6	3	3	1
30	Lupron	23.4375	3300		20	20	1	18	0.9	0	0	0	2	N	Y	N	0	132	160	0
35	OCP Microdose	18.2857	3300		39	32	0.820513	23	0.71875	2	3	1	3	N	Y	N	0	124	175	6	3	3	2
37	OCP/No Lupron/Gani	18.2899	3300		20	20	1	14	0.7	1	0	5	0	N	N	Y	0	105	162	1	1		2
41	LDL	22.8571	3300		29	18	0.62069	15	0.833333	0	2	0	1	N	Y	N	0	154	175
35	Lupron	23.2434	3300		24	18	0.75	10	0.555556	6	0	0	2	N	Y	N	0	134	162	0
40	LDL	18.75	3300		24	16	0.666667	13	0.8125	1	2	0	0	N	Y	N	0	106	160	5	2	3
31	LDL	0	3300		14	9	0.642857	9	1	0	0	0	0	N	Y	N	0			0
31	OCP/LDL	21.6413	3300		20	20	1	7	0.35	11	2	0	0	N	Y	N	0	110	152
32	LDL	24.6711	3300		6	6	1	4	0.666667	0	0	2	0	N	N	N	0	125	152	1	1	0
36	OCP Microdose	25.5367	3300		12	12	1	11	0.916667	0	0	1	0	N	N	N	2	130	152	6	6	0	1	4
32	OCP/Lupron	25.4581	3300		10	10	1	10	1	0	0	0	0	E	Y	N	0	156	167
40	E2 Patch	21.0938	3300		18	15	0.833333	9	0.6	6	0	0	0	N	Y	N	0	119	160	3		2
42	No Lupron/Ganirelix	23.4375	3300		8	6	0.75	5	0.833333	1	0	0	0	N	Y	N	0	132	160
36	LDL	19.9219	3300		16	14	0.875	9	0.642857	2	2	1	0	N	N	N	0	113	160
32	OCP/Lupron	19.9792	3300		22	16	0.727273	12	0.75	2	2	0	0	N	Y	Y	0	106	155	3		3
36	No Lupron/Ganirelix	24.3865	3300		14	12	0.857143	9	0.75	2	0	1	0	N	Y	N	0	140	162	2	2	0
30	OCP/Lupron	22.8624	3300		29	22	0.758621	16	0.727273	6	0	0	0	N	Y	N	0	133	162	0
31	LDL	19.8347	3300		13	9	0.692308	5	0.555556	2	0	1	1	N	Y	N	0	120	165
31	LDL	20.5693	3300		22	12	0.545455	12	1	0	0	0	0	N	Y	N	0	124	165	1	1
42	E2 Patch	0	3300		12	10	0.833333	8	0.8	2	0	0	0	N	Y	N	0		170	1		1
40	LDL	22.6562	3300		12	9	0.75	3	0.333333	6	0	0	0	N	Y	N	0	127	160	1		1
37	No Lupron/Ganirelix	18.6453	3300		23	21	0.913043	20	0.952381	0	0	0	1	N	Y	Y	0	115	167	0
41	LDL	28.5156	3300		16	15	0.9375	7	0.466667	3	1	2	2	N	Y	N	0	161	160
31	Lupron	20.7031	3300		32	29	0.90625	16	0.551724	8	2	3	0	N	N	N	0	116	160					2
44	E2/Ganirelix	20.7756	3300		18	14	0.777778	11	0.785714	1	1	0	1	N	Y	N	0	105	152	0
40	OCP/Lupron	25.5588	3300		18	14	0.777778	12	0.857143	2	0	0	0	N	Y	N	0	138	157
35	Lupron	31.25	3300		24	19	0.791667	13	0.684211	2	1	3	0	N	N	N	0	176	160	0
42	E2 Patch	32.8947	3300		4	3	0.75	3	1	0	0	0	0	N	Y	N	0	167	152	1	1
40	No Lupron/Ganirelix	27.3356	3300		15	12	0.8	10	0.833333	1	0	1	0	N	Y	N	0	174	170
33	E2/Ganirelix	21.5139	3300		13	11	0.846154	6	0.545455	2	0	3	0	E	N	N	0	133	167	4		4
36	OCP/LDL	23.5078	3300		7	7	1	7	1	0	0	0	0	N	Y	N	0	142	165	4		4		3
34	Lupron	27.0552	3300		21	17	0.809524	8	0.470588	0	1	5	3	N	Y	N	0	144	155	1	1	0
40	OCP Microdose	25	3300		22	14	0.636364	12	0.857143	0	0	2	0	N	Y	N	0	140	160	1		1
42	OCP Microdose	28.3266	3300		12	7	0.583333	6	0.857143	1	0	0	0	N	Y	N	0	173	167	2		2
41	OCP/LDL	25.5588	3300		16	16	1	13	0.8125	3	0	0	0	N	Y	Y	0	139	157	2	1	1	1
31	OCP/Lupron	0	3300		21	20	0.952381	8	0.4	3	4	1	4	N	Y	N	0
32	OCP Microdose	20.4152	3300		8	5	0.625	1	0.2	2	1	1	0	E	N	N	1	130	170	0
37	E2 Patch	24.2188	3300		16	14	0.875	9	0.642857	2	2	0	1	N	Y	N	0	137	160	2		2
34	OCP/Lupron	19.1001	3300		12	10	0.833333	2	0.2	5	0	0	3	N	Y	N	0	114	165	2	1	1
36	OCP/Lupron	21.0938	3300		27	27	1	20	0.740741	4	1	2	0	N	N	N	0	120	160	1		1
30	LDL	24.3865	3300		5	4	0.8	3	0.75	0	1	0	0	N	Y	N	0	140	162	1		1
33	Clomid	21.6413	3300		12	8	0.666667	6	0.75	1	1	0	0	N	Y	N	0	110	152	2	1	1
35	LDL	19.9219	3300		15	14	0.933333	9	0.642857	2	1	2	0	E	Y	N	0	113	160	4	1	3	1
23	LDL	17.9982	3300		21	16	0.761905	12	0.75	3	0	0	1	E	Y	N	0	107	165	3	0	3	1
42	E2 Patch	21.2953	3300		6	5	0.833333	5	1	0	0	0	0	N	Y	N	0	138	172	9	7	2	2
23	No Lupron/Ganirelix	21.7993	3300		14	12	0.857143	11	0.916667	1	0	0	0	N	Y	N	0	138	170					8
42	No Lupron/Ganirelix	23.3091	3300		12	12	1	10	0.833333	0	0	0	2	N	Y	N	0	124	155	1	1	0
35	E2 Patch	21.2084	3300		16	14	0.875	5	0.357143	8	0	1	0	E	Y	N	0	108	152	2		2		3
40	E2/Ganirelix	25.5296	3300		16	11	0.6875	9	0.818182	1	0	0	1	N	Y	N	0	148	162	3		3
42	E2 Patch Ganirelix/Coflare	21.5019	3300		8	7	0.875	5	0.714286	1	0	1	0	E	Y	N	5	116	157	5	3	2
37	LDL	16.8525	3300		26	14	0.538462	11	0.785714	3	0	0	0	N	Y	N	0	103	167	0
39	LDL	26.5625	3300		19	13	0.684211	11	0.846154	2	0	0	0	E	Y	N	0	150	160	4	1	3		3
35	E2 Patch	19.8347	3300		5	2	0.4	1	0.5	0	0	0	1	N	Y	N	0	120	165	5	3	2		2
31	Clomid	20.4152	3300		18	11	0.611111	5	0.454545	0	0	6	0	N	Y	N	3	131	170	2	1	1
37	E2/Ganirelix	20.0796	3300		8	7	0.875	6	0.857143	0	1	0	0	N	N	N	0	123	167
35	LDL	22.2656	3300		14	11	0.785714	4	0.363636	7	0	0	0	N	N	N	0	125	160	1	0	1	2
32	OCP/Lupron	25.0135	3300		13	12	0.923077	9	0.75	3	0	0	0	N	Y	N	0	164	172
38	LDL	23.3067	3300		14	11	0.785714	5	0.454545	5	1	0	0	N	N	N	0	143	167
38	LDL	23.3067	3300		9	6	0.666667	4	0.666667	1	0	0	1	N	Y	N	0	144	167
43	Clomid	22.9398	3300		4	4	1	2	0.5	1	0	1	0	N	Y	N	0	116	152	1	1
37	OCP/No Lupron/Gani	20.0796	3300		15	13	0.866667	12	0.923077	1	0	0	0	E	Y	N	0	124	167	6	3	3
39	E2/Ganirelix	19.4771	3300		13	11	0.846154	7	0.636364	3	1	0	0	E	Y	N	0	100	152		0	3		4
38	OCP/No Lupron/Gani	22.9481	3300		24	20	0.833333	19	0.95	0	0	1	0	N	Y	Y	0	142	167	0	0	0
37	OCP/LDL	24.9135	3300		32	23	0.71875	11	0.478261	10	2	0	0	N	Y	N	0	158	170	2	2		1
32	E2 Patch	21.7193	3300		20	17	0.85	13	0.764706	2	0	2	0	N	Y	N	0	126	162
29	OCP/No Lupron/Gani	20.3619	3300		11	10	0.909091	7	0.7	1	1	0	1	N	Y	N	0	98	147	2	0	2
34	OCP Microdose	21.8776	3300		12	10	0.833333	7	0.7	3	0	0	0	N	Y	N	0	148	175	5	4	1
41	OCP Microdose	19.8791	3300		8	8	1	7	0.875	1	0	0	0	N	N	N	0	108	157	2	2			4
40	E2 Patch	23.2434	3300		13	13	1	11	0.846154	1	0	1	0	N	N	N	0	135	162
44	OCP Microdose	20.2812	3300		16	12	0.75	6	0.5	4	2	0	0	N	Y	Y	0	133	172	2	2
33	Clomid	0	3300		5	3	0.6	2	0.666667	1	0	0	0	N	Y	N	0	135	10	3	1	2
31	E2 Patch Ganirelix/Coflare	30.0801	3300		21	13	0.619048	8	0.615385	3	1	0	1	N	Y	N	0	143	147
46	E2 Patch	21.6413	3300		11	10	0.909091	6	0.6	3	0	0	1	N	Y	N	0	111	152	1	1
46	E2/Ganirelix	24.0055	3300		16	13	0.8125	9	0.692308	1	2	1	0	N	N	N	0	138	162
33	OCP/Lupron	23.8281	3300		24	13	0.541667	11	0.846154	2	0	0	0	N	Y	N	0	135	160	2	1	1
40	E2 Patch	21.2953	3300		12	8	0.666667	1	0.125	7	0	0	0	N	Y	N	0	138	172	5	2	3
45	E2/Ganirelix	28.3266	3300		22	20	0.909091	15	0.75	1	0	4	0	N	Y	N	0	175	167	2	0	2
29	Micro-Flare	19.5312	3300		12	11	0.916667	6	0.545455	4	0	0	1	E	Y	N	0	110	160	2		2
33	LDL	18.6122	3300		10	9	0.9	9	1	0	0	0	0	E	Y	N	0	125	175	3	1	2
35	No Lupron/Ganirelix	23.9361	3300		13	10	0.769231	10	1	0	0	0	0	N	N	N	0	129	157	0
30	OCP/No Lupron/Gani	28.8044	3300		19	18	0.947368	11	0.611111	1	2	0	4	N	Y	N	0	157	157			2
38	OCP/No Lupron/Gani	20.5761	3300		19	19	1	16	0.842105	2	0	0	1	N	Y	N	0	120	162	1	1
42	OCP Microdose	23.3726	3300		12	8	0.666667	7	0.875	0	0	1	0	N	Y	N	0	120	152	1	1	0		4
30	No Lupron/Ganirelix	21.5019	3300		23	19	0.826087	13	0.684211	5	0	0	1	N	Y	N	0	117	157	0
43	OCP/No Lupron/Gani	20.4382	3300		12	11	0.916667	11	1	0	0	0	0	N	Y	N	0	126	167	3		3
35	LDL	24.2188	3300		11	10	0.909091	9	0.9	0	1	0	0	E	N	N	0	137	160	0
43	E2 Patch Ganirelix/Coflare	23.1834	3300		21	20	0.952381	11	0.55	2	1	2	4	N	Y	Y	0	148	170	7	7	0		0
30	OCP Microdose	18.5132	3300		13	13	1	9	0.692308	3	0	0	1	N	Y	N	0	128	177	3	1	2
37	E2 Patch	21.4844	3300		15	14	0.933333	9	0.642857	5	0	0	0	N	Y	N	0	121	160			1		3
39	OCP/No Lupron/Gani	23.2434	3300		11	10	0.909091	9	0.9	1	0	0	0	N	Y	N	0	134	162	1	1			0
26	Clomid	22.8624	3300		10	8	0.8	4	0.5	1	2	0	1	N	Y	N	0	132	162	1	1
41	E2 Patch	27.6095	3300		14	10	0.714286	3	0.3	7	0	0	0	E	Y	N	0	170	167	5	1	4
37	OCP Microdose	24.3824	3300		10	9	0.9	4	0.444444	3	1	1	0	N	N	N	0	150	167
38	E2 Patch	24.3824	3300		14	11	0.785714	10	0.909091	1	0	0	0	N	Y	N	0	149	167	1	1
39	No Lupron/Ganirelix	20.5761	3300		9	7	0.777778	4	0.571429	1	0	0	2	E	Y	N	0	120	162	2		2
41	OCP Microdose	27.993	3300		15	14	0.933333	9	0.642857	3	0	2	0	N	Y	N	0	152	157	0
41	OCP Microdose	27.993	3300		11	9	0.818182	8	0.888889	1	0	0	0	N	Y	N	0	152	157	1	1
45	E2 Patch/Coflare	21.0938	3300		5	4	0.8	4	1	0	0	0	0	N	Y	N	0	119	160	1	1
36	Clomid	20.7756	3300		10	10	1	7	0.7	1	2	0	0	E	Y	N	0	105	152	2	2			2
37	OCP/No Lupron/Gani	24.4857	3300		22	19	0.863636	4	0.210526	15	0	0	0	N	Y	N	3	181	183	3	2	1
42	E2 Patch	39.3021	3300		16	13	0.8125	9	0.692308	0	0	1	3	E	Y	N	0	235	165	2		2
44	E2 Patch Ganirelix/Coflare	23.7253	3300		9	9	1	6	0.666667	1	0	2	0	N	N	N	0	125	155	0				3
31	OCP/No Lupron/Gani	22.1893	3300		16	15	0.9375	9	0.6	5	1	0	0	N	Y	N	0	120	156
40	E2 Patch Ganirelix/Microflare	24.6094	3300		13	11	0.846154	10	0.909091	0	0	0	1	N	Y	N	0	138	160
31	E2 Patch	22.3133	3300		2	0	0	0	#DIV/0!	0	0	0	0	N	Y	N	0	122	157	2	2	0
30	E2 Patch	20.4382	3300		22	22	1	18	0.818182	1	3	0	0	E	N	N	0	126	167	2		2
46	E2 Patch	23.3726	3300		24	14	0.583333	11	0.785714	2	0	0	1	N	Y	N	0	118	152	0				3
40	E2/Ganirelix	23.9361	3300		10	7	0.7	5	0.714286	0	1	1	0	N	Y	N	0	129	157	0	0	0
39	E2 Patch Ganirelix/Microflare	19.0311	3300		7	4	0.571429	4	1	0	0	0	0	N	Y	N	0	121	170	1	1
41	OCP Microdose	29.6158	3300		21	15	0.714286	12	0.8	3	0	0	0	N	Y	N	0	160	157	1	1
35	No Lupron/Ganirelix	21.3382	3300		21	20	0.952381	14	0.7	2	1	3	0	N	N	N	0	123	162	4	1	3
31	E2 Patch	22.4813	3300		18	14	0.777778	5	0.357143	8	0	0	1	N	Y	Y	0	131	162	0
42	E2 Patch Ganirelix/Coflare	19.433	3300		18	15	0.833333	13	0.866667	1	1	0	0	N	Y	N	0	113	162	2	0	2
42	E2 Patch Ganirelix/Coflare	19.433	3300		17	17	1	13	0.764706	4	0	0	0	N	Y	N	0	113	162	3	1	2
40	No Lupron/Ganirelix	24.6755	3300		6	5	0.833333	5	1	0	0	0	0	N	N	N	0	160	172
34	OCP/No Lupron/Gani	17.3333	3300		9	7	0.777778	7	1	0	0	0	0	N	Y	N	0	86	150	0
33	E2 Patch	29.9688	3300		17	16	0.941176	12	0.75	0	1	3	0	N	N	N	0	158	155	0
44	E2 Patch/Clomid	22.4813	3300		5	5	1	3	0.6	1	0	1	0	N	Y	N	0	130	162	1	1
37	OCP Microdose	0	3300		19	13	0.684211	5	0.384615	7	1	0	0	E	Y	N	3
34	No Lupron/Ganirelix	22.3133	3300		12	8	0.666667	6	0.75	1	0	0	1	N	Y	N	0	122	157	0
35	OCP/No Lupron/Gani	25.3333	3300		21	21	1	15	0.714286	2	3	0	1	N	Y	N	0	126	150
43	CF Lupron	22.2656	3300		8	8	1	7	0.875	0	0	1	0	E	Y	N	0	126	160	2		2
36	OCP/No Lupron/Gani	22.4766	3300		9	7	0.777778	7	1	0	0	0	0	N	N	N	0	120	155	0
38	E2 Patch	22.4813	3300		17	15	0.882353	4	0.266667	10	1	0	0	N	Y	N	0	131	162	3		3
33	No Lupron/Ganirelix	20.5761	3300		7	7	1	1	0.142857	6	0	0	0	N	N	N	0	119	162
41	OCP Microdose	22.5069	3300		17	14	0.823529	9	0.642857	0	2	3	0	N	N	N	0	114	152	2		2
38	No Lupron/Ganirelix	23.3067	3300		12	10	0.833333	7	0.7	1	2	0	0	N	N	N	0	143	167
32	OCP/LDL	18.7328	3300		14	11	0.785714	8	0.727273	1	0	0	2	N	Y	N	0	112	165	1		1
36	No Lupron/No Ganirelix	19.7133	3300		17	14	0.823529	13	0.928571	1	0	0	0	N	Y	N	0	131	173	2		2
39	LDL	19.8141	3300		9	8	0.888889	8	1	0	0	0	0	N	Y	N	0	115	162	0
38	OCP Coflare	29.4023	3300		8	6	0.75	3	0.5	3	0	0	0	N	Y	N	0	181	167	2		2
26	OCP/No Lupron/Gani	29.6158	3300		18	14	0.777778	1	0.0714286	13	0	0	0	N	Y	N	0	160	157	0
37	E2 Patch/Coflare	18.6709	3300		12	11	0.916667	6	0.545455	5	0	0	0	N	Y	N	3	109	162	2		2
44	No Lupron/Ganirelix	26.6728	3300		19	11	0.578947	9	0.818182	2	0	0	0	E	Y	N	0	155	162			3
36	OCP/Lupron	19.9219	3300		10	8	0.8	7	0.875	1	0	0	0	N	Y	N	0	112	160
43	OCP Microdose	18.194	3300		9	9	1	5	0.555556	2	0	2	0	N	N	N	0	126	177	3	3
39	E2/Ganirelix	27.5873	3300		25	23	0.92	16	0.695652	2	0	5	0	N	N	N	0	149	157	0				4
32	LDL	20.5693	3300		29	17	0.586207	9	0.529412	8	0	0	0	N	Y	N	0	123	165	1	1
32	OCP Microdose	19.2672	3300		11	7	0.636364	5	0.714286	1	0	1	0	N	N	N	0	126	172
42	LDL	21.5019	3300		7	6	0.857143	6	1	0	0	0	0	N	Y	N	5	117	157
37	Lupron	30.8365	3300		10	7	0.7	6	0.857143	1	0	0	0	N	Y	N	0	190	167
29	OCP/Lupron	18.662	3300		14	14	1	10	0.714286	2	0	2	0	N	N	N	0	102	157	0	0	0
41	OCP Microdose	20.7612	3300		21	21	1	19	0.904762	0	1	1	0	N	N	N	0	133	170	0				2
30	Lupron	17.5278	3300		10	8	0.8	2	0.25	6	0	0	0	N	N	N	2	102	162	0				5
42	Lupron	27.3438	3300		19	18	0.947368	15	0.833333	1	0	2	0	N	N	N	0	155	160	0
37	Lupron	18.6709	3300		19	17	0.894737	13	0.764706	0	0	1	3	N	Y	Y	0	109	162
38	Lupron	18.6709	3300		24	22	0.916667	16	0.727273	0	0	5	1	N	Y	Y	0	109	162	3	3		2
31	No Lupron/Ganirelix	19.433	3300		12	12	1	11	0.916667	0	0	0	1	N	Y	N	0	113	162	3	1	2		2
39	LDL	19.4734	3300		13	9	0.692308	7	0.777778	2	0	0	0	N	Y	N	3	105	157	7	7			3
40	Letrozole	20.3125	3300		16	13	0.8125	13	1	0	0	0	0	N	Y	N	0	115	160	3	2		1
43	LDL	27.0538	3300		14	8	0.571429	6	0.75	2	0	0	0	N	Y	N	0	157	162	4		3
34	LDL	17.8506	3300		16	12	0.75	7	0.583333	4	0	1	0	N	N	Y	0	97	157	0	0	0	0	0
43	OCP/No Lupron/Gani	19.6052	3300		7	7	1	6	0.857143	1	0	0	0	N	Y	N	0	128	172	3	3
38	LDL	18.9292	3300		12	10	0.833333	7	0.7	0	2	1	0	N	N	N	0	123	172	0
34	Lupron	26.2222	3300		5	4	0.8	1	0.25	2	0	0	1	N	Y	N	0	129	150	2	2
37	Lupron	19.1406	3300		28	22	0.785714	19	0.863636	0	2	1	0	N	Y	N	0	107	160					1
32	OCP/No Lupron/Gani	23.5304	3300		10	9	0.9	6	0.666667	1	1	0	1	N	Y	Y	0	127	157	1	1
34	Clomid	19.5312	3300		34	26	0.764706	17	0.653846	4	1	4	0	E	N	N	0	111	160	4	4	0	1
43	LDL	22.3133	3300		10	10	1	8	0.8	0	0	2	0	E	N	N	0	121	157	5	2	2	0
42	Lupron	19.5556	3300		18	15	0.833333	14	0.933333	0	0	0	1	E	Y	N	0	98	150	3	3	0
44	Micro-Flare	21.6413	3300		9	6	0.666667	5	0.833333	0	0	1	0	N	N	N	0	110	152	4	4
33	Lupron	23.5078	3300		16	11	0.6875	7	0.636364	4	0	0	0	N	Y	N	0	140	165	0	0	0
42	OCP Microdose	21.2953	3300		18	16	0.888889	13	0.8125	1	2	0	0	N	N	N	0	139	172	1	1	0	3
33	OCP/Lupron	19.0677	3300		14	12	0.857143	10	0.833333	0	0	0	2	N	Y	N	0	104	157	0	0	0
27	OCP/Lupron	28.3266	3300		14	10	0.714286	7	0.7	2	0	1	0	N	Y	N	0	173	167
38	OCP/No Lupron/Gani	22.3435	3300		11	6	0.545455	1	0.166667	5	0	0	0	E	Y	N	0	154	177	3	1	2		5
39	OCP Microdose	25.1486	3300		15	13	0.866667	9	0.692308	2	0	2	0	N	N	N	0	145	162	1	1			6
44	E2/Ganirelix	27.993	3300		12	9	0.75	5	0.555556	1	0	3	0	N	N	Y	0	153	157
38	Lupron	21.8724	3300		23	22	0.956522	6	0.272727	16	0	0	0	N	N	N	0	135	167
30	LDL	0	3300		10	9	0.9	2	0.222222	6	0	0	1	N	Y	N	0		157	1	0	1
24	OCP/Lupron	20.6193	3300		15	10	0.666667	7	0.7	0	1	1	1	N	Y	N	0	135	172	0				0
33	Lupron	19.5312	3300		20	18	0.9	14	0.777778	3	1	0	0	E	N	N	0	110	160	3		3	3	3
40	OCP/Clomid	20.8117	3300		5	4	0.8	2	0.5	0	2	0	0	N	Y	N	0	110	155	1	1			2
34	Lupron	24.977	3300		5	3	0.6	2	0.666667	0	0	1	0	N	N	N	0	150	165	0
30	OCP/LDL	18.5911	3300		18	17	0.944444	14	0.823529	1	0	2	0	N	N	N	0	122	172	2
36	LDL	19.433	3300		18	16	0.888889	12	0.75	2	0	2	0	N	N	N	0	113	162	0
30	LDL	17.6309	3300		22	17	0.772727	15	0.882353	2	0	0	0	N	Y	N	0	105	165					2
36	OCP/Lupron	20.9572	3300		22	18	0.818182	16	0.888889	1	0	1	0	N	Y	N	0	121	162	4	4	0
37	OCP/Lupron	30.6667	3300		14	13	0.928571	7	0.538462	3	0	2	1	N	Y	N	0	151	150	2	2
42	E2/Ganirelix	19.1406	3300		16	14	0.875	9	0.642857	1	0	4	0	E	N	N	0	107	160	5	1	4		1
43	OCP/No Lupron/Gani	20.1951	3300		14	8	0.571429	7	0.875	1	0	0	0	N	Y	N	0	116	162	0
35	No Lupron/Ganirelix	23.0469	3300		30	24	0.8	14	0.583333	4	1	0	5	E	Y	Y	0	130	160	3	1	2
42	OCP Microdose	18.2899	3300		19	17	0.894737	11	0.647059	4	2	0	0	N	Y	N	0	105	162	1		1
42	LDL	24.6097	3300		9	8	0.888889	5	0.625	0	0	3	0	N	Y	N	0	148	165
31	OCP/LDL	20.5761	3300		51	31	0.607843	13	0.419355	12	1	1	4	N	Y	N	0	119	162
42	E2 Patch/Clomid	21.0962	3300		7	7	1	4	0.571429	2	0	1	0	E	Y	N	0	115	157	8	4	4
34	No Lupron/Ganirelix	24.6711	3300		12	11	0.916667	9	0.818182	1	0	1	0	N	Y	N	0	125	152	2		2
40	OCP/No Lupron/Gani	21.6441	3300		9	9	1	7	0.777778	1	0	1	0	E	Y	N	0	114	155
41	E2 Patch/Coflare	20.7967	3300		7	7	1	3	0.428571	4	0	0	0	N	Y	N	0	128	167	2	2	0
34	No Lupron/Ganirelix	32.4444	3300		17	12	0.705882	7	0.583333	5	0	0	0	N	Y	N	0	161	150	1	1
30	No Lupron/Ganirelix	39.0625	3300		9	8	0.888889	7	0.875	1	0	0	0	N	Y	N	0	220	160	1		1
37	OCP/No Lupron/Gani	21.5139	3300		13	13	1	10	0.769231	2	1	0	0	N	N	N	0	133	167	1	1	0
45	E2 Patch	22.7732	3300		27	24	0.888889	20	0.833333	0	0	4	0	N	N	N	0	136	165
45	OCP Microdose	19.9481	3300		9	7	0.777778	7	1	0	0	0	0	N	Y	N	0	117	163	2		2
33	OCP/No Lupron/Gani	19.563	3300		13	13	1	9	0.692308	3	0	0	1	N	Y	N	0	104	155	3		3
42	No Lupron/Ganirelix	31.9559	3300		18	15	0.833333	10	0.666667	1	1	3	0	E	N	N	0	191	165	3	1	2
37	E2 Patch	21.0938	3300		5	5	1	4	0.8	1	0	0	0	N	Y	N	0	120	160	9	1	8
41	E2 Patch	19.3625	3300		10	10	1	7	0.7	2	1	0	0	N	N	N	0	119	167	0
34	OCP/No Lupron/Gani	19.9792	3300		19	14	0.736842	14	1	0	0	0	0	N	Y	N	0	105	155	0
35	OCP/Clomid	25.5296	3300		10	7	0.7	4	0.571429	1	1	0	1	N	Y	N	0	148	162	2	1	1
36	OCP/No Lupron/Gani	20.3125	3300		16	12	0.75	10	0.833333	0	0	2	0	N	N	N	0	115	160	1		1	2
39	No Lupron/Ganirelix	20.1951	3300		19	13	0.684211	12	0.923077	1	0	0	0	N	Y	N	0	116	162	1	0	1
34	OCP/No Lupron/Gani	22.231	3300		28	25	0.892857	21	0.84	1	2	1	0	N	Y	N	0	137	167					2
43	LDL	20.1951	3300		21	14	0.666667	12	0.857143	1	1	0	0	N	Y	N	0	117	162	0
39	LDL	18.2857	3300		18	13	0.722222	8	0.615385	3	0	0	2	N	Y	N	0	124	175	1			1
37	LDL	25.7117	3300		29	20	0.689655	19	0.95	0	0	0	1	N	Y	N	0	155	165	1	1			12
38	OCP/Lupron	23.8054	3300		30	24	0.8	22	0.916667	1	1	0	0	N	N	N	0	122	152	3	2	1	1
35	E2/Ganirelix	18.6709	3300		14	12	0.857143	9	0.75	0	1	2	0	N	N	N	0	108	162	5	0	5
32	E2 Patch	25.7812	3300		25	23	0.92	11	0.478261	8	2	2	0	N	Y	N	0	145	160	0
33	OCP Microdose	20.5761	3300		11	8	0.727273	7	0.875	0	0	1	0	E	Y	N	0	120	162	2		2		4
35	LDL	22.8374	3300		18	18	1	13	0.722222	1	0	4	0	N	N	N	0	146	170
39	No Lupron/Ganirelix	20.1951	3300		18	18	1	12	0.666667	3	1	2	0	N	N	N	0	116	162	0
35	Clomid	20.5761	3300		15	10	0.666667	8	0.8	1	0	0	1	E	Y	N	3	120	162	2	2
44	No Lupron/Ganirelix	22.2656	3300		21	16	0.761905	4	0.25	11	1	0	0	N	Y	N	0	126	160	0				3
39	No Lupron/Ganirelix	19.3772	3300		10	10	1	0	0	0	0	0	0	N	N	N	0	124	170
32	OCP/No Lupron/Gani	19.9792	3300		18	13	0.722222	10	0.769231	1	0	0	2	N	Y	N	0	105	155	0
45	LDL	20.2848	3300		14	13	0.928571	11	0.846154	2	0	0	0	N	Y	Y	0	111	157	4	4
46	LDL	21.0962	3300		13	11	0.846154	9	0.818182	0	0	2	0	N	Y	Y	0	114	157	5	5
32	Clomid	22.8624	3300		10	6	0.6	5	0.833333	0	0	1	0	N	Y	N	0	133	162	3	2	1
43	No Lupron/Ganirelix	21.1073	3300		23	22	0.956522	18	0.818182	0	1	3	0	N	Y	Y	0	134	170	3	3		1	2
35	OCP Microdose	17.898	3300		14	10	0.714286	0	0	0	0	0	0	N	N	N	0	94	155	1	1
34	Clomid	20.9366	3300		5	1	0.2	0	0	1	0	0	0	N	Y	N	0	125	165
37	OCP/No Lupron/Gani	0	3300		28	20	0.714286	0	0	0	0	0	0	N	N	N	0		170	0
27	OCP/Lupron	0	3300		25	21	0.84	8	0.380952	6	0	0	7	N	Y	N	0		167	2	2	0	0
31	No Lupron/Ganirelix	21.2084	3300		26	26	1	22	0.846154	4	0	0	0	N	N	N	0	108	152	0
42	No Lupron/Ganirelix	18.3391	3300		21	12	0.571429	8	0.666667	2	0	0	2	N	Y	Y	0	116	170	0
40	OCP/No Lupron/Gani	20.4382	3300		15	15	1	0	0	0	0	0	0	N	N	N	0	125	167		0	0
27	OCP/Lupron	17.9931	3300		9	2	0.222222	1	0.5	0	1	0	0	N	Y	N	0	115	170
30	OCP/Lupron	21.4844	3300		18	18	1	13	0.722222	3	0	2	0	N	N	N	0	122	160
27	OCP/Lupron	16.494	3300		10	7	0.7	7	1	0	0	0	0	N	Y	Y	0	101	167	1		1
35	OCP Microdose	21.0938	3300		17	11	0.647059	1	0.0909091	10	0	0	0	N	Y	N	0	118	160	1	1	0
35	OCP Coflare	21.1553	3300		29	24	0.827586	18	0.75	5	0	1	0	N	Y	Y	0	130	167	1	1
40	CF Lupron	22.7732	3300		16	11	0.6875	2	0.181818	9	0	0	0	N	Y	N	0	136	165	6	2	4	0	0
34	OCP/Lupron	17.2111	3300		26	26	1	20	0.769231	0	4	2	0	N	N	N	0	106	167	2	2	0	1	4
36	OCP Microdose	21.6413	3300		13	12	0.923077	10	0.833333	1	0	0	1	N	Y	Y	0	111	152	0
39	OCP Microdose	19.8791	3300		4	4	1	1	0.25	3	0	0	0	N	Y	N	0	109	157
39	LDL	26.6436	3300		16	1	0.0625	0	0	1	0	0	0	N	Y	N	0	169	170	0
26	OCP/Lupron	19.0039	3300		21	20	0.952381	14	0.7	2	1	0	3	N	Y	N	0	116	167
36	OCP/Lupron	23.8754	3300		19	7	0.368421	2	0.285714	2	1	1	1	E	Y	N	0	152	170	4		4
28	OCP/Lupron	18.6851	3300		15	14	0.933333	0	0	14	0	0	0	N	N	N	0	118	170
28	OCP/Lupron	24.2424	3300		16	16	1	3	0.1875	6	1	0	6	N	Y	N	0	145	165	0	0	0	0	0
31	OCP/Lupron	29.9643	3300		15	15	1	9	0.6	1	0	5	0	N	N	N	0	139	145
25	OCP/Lupron	16.9172	3300		13	9	0.692308	1	0.111111	7	0	0	1	N	Y	N	0	117	177
35	OCP/Lupron	23.1405	3300		16	13	0.8125	12	0.923077	0	0	1	0	N	Y	N	0	138	165					2
37	Clomid	32.2708	3300		15	2	0.133333	0	0	0	1	0	1	E	Y	N	0	198	167	3		3
37	OCP Microdose	30.854	3300		13	13	1	11	0.846154	1	1	0	0	N	Y	N	0	185	165	0
33	OCP/Lupron	21.875	3300		15	15	1	8	0.533333	6	0	1	0	N	Y	N	0	123	160
35	LDL	22.1453	3300		30	24	0.8	12	0.5	8	2	2	0	N	Y	N	0	141	170
30	OCP/No Lupron/Gani	21.3039	3300		15	14	0.933333	9	0.642857	3	2	0	0	N	Y	N	0	127	165	0
25	OCP/Lupron	23.6244	3300		2	1	0.5	0	0	1	0	0	0	N	Y	N	0	137	162
37	No Lupron/Ganirelix	21.7193	3300		9	9	1	0	0	9	0	0	0	N	N	N	0	126	162		1
46	No Lupron/Ganirelix	18.662	3300		12	10	0.833333	6	0.6	1	0	1	2	N	Y	N	0	102	157	1	1
36	OCP Microdose	23.3726	3300		15	9	0.6	4	0.444444	4	0	0	1	E	Y	N	0	118	152	2		2
32	OCP/LDL	17.9931	3300		9	1	0.111111	1	1	0	0	0	0	N	N	N	0	115	170	3		2
27	Lupron	23.9361	3300		17	13	0.764706	10	0.769231	0	1	0	2	N	Y	Y	0	129	157	0
29	No Lupron/Ganirelix	18.662	3300		16	12	0.75	2	0.166667	7	3	0	0	N	Y	N	0	101	157	1		1
26	No Lupron/Ganirelix	16.0037	3300		18	10	0.555556	8	0.8	1	0	0	1	N	Y	N	0	93	162
27	OCP/LDL	27.7177	3300		12	1	0.0833333	1	1	0	0	0	0	N	Y	N	0	181	172	0
38	LDL	20.3428	3300		10	10	1	0	0	10	0	0	0	N	Y	N	0	103	152	1	1		1
28	OCP/No Lupron/Gani	17.5781	3300		31	27	0.870968	23	0.851852	4	0	0	0	N	Y	N	0	99	160
41	E2 Patch Ganirelix/Coflare	28.0864	3300		14	11	0.785714	6	0.545455	4	0	1	0	N	Y	N	0	201	180	4	2	2
32	OCP Microdose	21.3382	3300		13	11	0.846154	7	0.636364	4	0	0	0	N	Y	Y	0	123	162	1		1
34	E2 Patch/Clomid	21.9713	3300		11	0	0	0	#DIV/0!	0	0	0	0	N	N	N	0	144	172	1	1			3
35	LDL	25.8065	3300		17	15	0.882353	10	0.666667	3	0	2	0	N	N	N	0	137	155	0				2
36	OCP/LDL	23.5304	3300		30	30	1	4	0.133333	21	5	0	0	N	Y	N	0	127	157	2	2
41	OCP/No Lupron/Gani	19.1406	3300		14	12	0.857143	12	1	0	0	0	0	N	Y	Y	0	109	160					5
38	Letrozole	19.1406	3300		20	11	0.55	4	0.363636	3	1	3	0	N	N	N	0	108	160	1	1	0	1
28	OCP/Lupron	18.662	3300		25	9	0.36	1	0.111111	5	2	0	1	N	Y	N	0	101	157			2
33	OCP/No Lupron/Gani	0	3300		14	14	1	12	0.857143	0	2	0	0	N	Y	Y	0	3	170	2	2		1
30	LDL	20.5693	3300		17	12	0.705882	10	0.833333	0	0	1	1	N	Y	Y	0	123	165	4		4
43	OCP Microdose	24.2382	3300		9	6	0.666667	2	0.333333	3	0	0	1	N	Y	N	0	123	152	4	4	0		4
32	OCP/LDL	21.7193	3300		17	15	0.882353	14	0.933333	1	0	0	0	N	N	N	0	125	162
30	OCP Microdose	18.8324	3300		31	26	0.83871	21	0.807692	3	1	1	0	N	Y	N	0	130	177	4	2	2
39	Clomid	22.0741	3300		6	6	1	6	1	0	0	0	0	N	Y	Y	0	113	152	2	2		2
38	OCP/No Lupron/Gani	23.0469	3300		20	5	0.25	2	0.4	0	2	0	1	N	Y	N	0	129	160
37	OCP/No Lupron/Gani	24.3824	3300		19	15	0.789474	10	0.666667	4	0	1	0	N	Y	Y	0	150	167	1		1
38	OCP/LDL	26.9531	3300		21	18	0.857143	13	0.722222	3	1	1	0	N	Y	N	0	151	160	0
38	OCP Microdose	19.5312	3300		17	10	0.588235	9	0.9	1	0	0	0	N	Y	Y	0	111	160	4	2	2
31	No Lupron/Ganirelix	26.7759	3300		11	6	0.545455	6	1	0	0	0	0	N	Y	N	0	146	157	1		1
25	OCP/LDL	26.5338	3300		16	13	0.8125	0	0	12	0	0	1	N	Y	N	0	163	167	1	1	0
40	No Lupron/Ganirelix	20.3428	3300		8	8	1	7	0.875	0	1	0	0	N	N	Y	0	103	152	0
38	OCP/No Lupron/Gani	23.3726	3300		8	5	0.625	0	0	0	0	0	0	N	N	N	0	118	152	0
39	E2 Patch	19.4674	3300		12	7	0.583333	5	0.714286	1	0	0	1	N	Y	Y	0	117	165	2	2	0
39	OCP/No Lupron/Gani	0	3300		13	11	0.846154	0	0	0	0	0	0	N	N	N	0			0
35	OCP/No Lupron/Gani	19.5918	3300		14	12	0.857143	8	0.666667	2	1	1	0	N	Y	Y	0	133	175
[truncated: 39 more columns]
