# Supplementary material for: Sliding scale HCG trigger yields equivalent pregnancy outcomes and reduces ovarian hyperstimulation syndrome: Analysis of 10,427 IVF-ICSI cycles
Source: PLoS One. 2017 Apr 25;12(4):e0176019. doi: 10.1371/journal.pone.0176019 (PMC5404765; doi:10.1371/journal.pone.0176019)
Supplement: S3 File — Dataset of the 14 cases of moderate to severe OHSS during the study period. (XLSX) [file pone.0176019.s003.xlsx]

## Sheet: Vinay OHSS Data
Row #	SART Gravidity	SART Parity	SART Diagnosis	Ok To Start	Start Day	Weight	Height	Previous IVF	HCG Dose	HCG Dose 1	Protocol	Start FSH Dose	Start HMG Dose	Protocol Days	FSH Product	HMG Product	Fert Pres	Cryopr.	E2 @ HCG	LH @ HCG	Peak E2	Min E2	Avg E2	Peak LH	Peak FSH	Peak FHs	Peak Sacs	E2 @ Post HCG	LH @ Post HCG	BHCG @ Post HCG	E2 @ Start	LH @ Start	FSH @ Start	ES @ Start	ES @ HCG	ES @ Post HCG	Peak ES	Ethnicity	Cycle Outcome	No Transfer	Preg Outcome	Preg Outcome Day	Treatment Result	Transf Oo	Transf Imm Oo	Transf 1PN	Transf PZ	Transf PE	Transf D5 BL
4	0		Male Factor	Y	3	129	157	0	4000	4000	OCP/Lupron	225		2	Follistim		N		3379		3379	25.7	1.11	1.11	1.33	1	1	4330		54.1	25.7	1.11	1.33	6	0	10.2	10.2	White (non-Hispanic)	Clinical Intrauterine Gestation		Live Birth	39+5/7	Live Birth	0	0	0	0	2	0
9	0		Male Factor, Endometriosis	Y	3	123	160		3300	3300	OCP/Lupron	150		2	Gonal-F		N		3393		3393	0	1.64	1.64	2.81			4519		101	0	1.64	2.81	5	10.7	10.5	10.8			All Cryo (Not Planned)			All Cryo (Not Planned)	0	0	0	0	0	0
5	0		Anov/PCO, Ovarian Reserve/AMA	Y	3	97	155	0	3300	3300	LDL	150	150	2	Follistim	Menopur			3215	1.8	3215	0	1.75	2.25	21	1	1	3134		143	0	2.25	2	4.9	9.5	10.2	10.7	Asian (non-Hispanic)	Clinical Intrauterine Gestation		Live Birth	39+1/7	Live Birth	0	0	0	0	2	0
6	0		Male Factor	Y	3	155	160	0	10000	10000	Lupron	225		2	Follistim		N		1966		1966	26.5	1.24	1.24	3.42	3	3	2949		212	26.5	1.24	3.42	4.8	0	10.3	10.6	White (non-Hispanic)	Clinical Intrauterine Gestation		Live Birth	35+5/7	Live Birth	0	0	0	0	3	0
13	3	3	Male Factor	Y	2	116	155		5000	5000	OCP/No Lupron/Gani	75	75	2	Follistim	Menopur		N	1986	0.356	1986	29	0.427444	0.819	2.77	2	2	2276	1.4	181	29	0.714	2.77	3.3		19.8	19.8	White (non-Hispanic)	Clinical Intrauterine Gestation		Live Birth	36+3/7	Live Birth	0	0	0	0	2	0
14	2	1	Anov/PCO	Y	2	145	169	0	5000	5000	OCP/No Lupron/Gani	150	75	2	Gonal-F	Menopur		N	2319	1.07	2319	49	0.900375	2.51	5.74	1	1	3215	3.54	191	49	2.51	5.74	4.2	14	8.3	14	Asian (non-Hispanic)	Clinical Intrauterine Gestation		Live Birth	39+1/7	Live Birth	0	0	0	0	3	0
8	0	0		Y	2	134	167	0	4000	4000	No Lupron/Ganirelix	125		2	Follistim				2409	2.43	2409	68.3	3.56714	7.62	5.56	1	2	3487		79.2	68.3	7.62	5.56	0	7.6	8.1	8.1	White (non-Hispanic)	Clinical Intrauterine Gestation		Live Birth	37+1/7	Live Birth	0	0	0	0	2	0
10	2		Male Factor	Y	3	130	157	1	10000	10000	OCP/Lupron	150	75	2	Follistim	Menopur			1680		1680	26.5	3.48	3.48	4.66	2	2	1920		115	26.5	3.48	4.66	4.5	9.5	13.1	13.1	White (non-Hispanic)	Clinical Intrauterine Gestation		Live Birth	34+1/7	Live Birth	0	0	0	0	3	0
12	6	4	Idiopathic	Y	2	114	160	3	5000	5000	No Lupron/Ganirelix	150		3	Follistim		N		1921	1.63	1921	44.1	1.4275	2.56	6.7	2	2	3321	9.58	392	44.1	2.43	6.7	4.2	9.4	10.1	10.4	White (non-Hispanic)	Clinical Intrauterine Gestation		Live Birth	40+0/7	Live Birth	0	0	0	0	2	0
11	2	1	Male Factor, Anov/PCO	Y	3	126	157		4000	4000	Lupron	150		2	Follistim				2555		2555	0	1.81	1.81	2.95	2	2	2561		229	0	1.81	2.95	6.1	8.5	8.4	10.6		Clinical Intrauterine Gestation		Live Birth	37+5/7	Live Birth	0	0	0	0	2	0
1	1	0	Male Factor	Y	3	142	167	1	4000	4000	OCP/Lupron	225		2	Follistim				1946		2001	0	1.06	1.06	1.46	2	2	2300		88.3	0	1.06	1.46	5.5	0	0	5.6		Clinical Intrauterine Gestation		Live Birth	37+6/7	Live Birth	0	0	0	0	3	0
7	0	0	Male Factor	Y	3	150	162	0	5000	5000	Lupron	200		3	Follistim		N		2024		2024	36.9	0.931	0.931	1.75	0	1	3244		360	36.9	0.931	1.75	7	0	10.2	10.2		Ectopic				Ectopic	0	0	0	0	2	0
3	1	0	Male Factor	Y	3	135	155	0	5000	5000	Lupron	225		2	Gonal-F				1408		1408	47.6	1.69	1.69	7.88	2	2	1845		189	47.6	1.69	7.88	5	0	11.2	11.2		Clinical Intrauterine Gestation		Live Birth	33+5/7	Live Birth	0	0	0	0	2	0
2	1	0	Male Factor	Y	3	137	175	1	3300	3300	OCP/Lupron	150		2	Gonal-F				2420		2420	0	3.43	3.43	2.88			3168		237	0	3.43	2.88	0	0	11.8	15			All Cryo (Not Planned)			All Cryo (Not Planned)	0	0	0	0	0	0
[truncated: 41 more columns]

## Sheet: Sheet1
hcg dose	n=	bmi	hcg post trigger	# retrieved	# embryos transferred	incidence twins		% oocyte maturity
10000	2
5000	5
4000	4
3300	3
